# Supplementary material for: The acute phase protein lactoferrin is a key feature of Alzheimer’s disease and predictor of Aβ burden through induction of APP amyloidogenic processing
Source: Mol Psychiatry. 2021 Aug 16;26(10):5516–31. doi: 10.1038/s41380-021-01248-1 (PMC8758478; doi:10.1038/s41380-021-01248-1)
Supplement: Supplementary file 12 — Supplementary Table 1 [file 41380_2021_1248_MOESM12_ESM.xlsx]

## Sheet: A. boruta_AD_classification
ensembl_gene_version	z_score_ad_vs_ctrl	ensembl_gene_id	hgnc_symbol	entrezgene	description	chromosome_name	start_position	end_position	strand
ENSG00000012223.12	8.52967	ENSG00000012223	LTF	4057	lactotransferrin [Source:HGNC Symbol;Acc:HGNC:6720]	3	46435645	46485234	-1
ENSG00000196136.17	7.26741	ENSG00000196136	SERPINA3	12	serpin family A member 3 [Source:HGNC Symbol;Acc:HGNC:16]	14	94612377	94624055	1
ENSG00000168743.12	7.23256	ENSG00000168743	NPNT	255743	nephronectin [Source:HGNC Symbol;Acc:HGNC:27405]	4	105894775	106004027	1
ENSG00000253106.1	6.30468	ENSG00000253106		NA		8	124488510	124491643	1
ENSG00000258227.6	6.05501	ENSG00000258227	CLEC5A	23601	C-type lectin domain containing 5A [Source:HGNC Symbol;Acc:HGNC:2054]	7	141927357	141947007	-1
ENSG00000157399.14	5.96802	ENSG00000157399	ARSE	415	arylsulfatase E (chondrodysplasia punctata 1) [Source:HGNC Symbol;Acc:HGNC:719]	X	2934632	2968310	-1
ENSG00000196517.11	5.62609	ENSG00000196517	SLC6A9	6536	solute carrier family 6 member 9 [Source:HGNC Symbol;Acc:HGNC:11056]	1	43991500	44031467	-1
ENSG00000166012.16	5.52948	ENSG00000166012	TAF1D	79101	TATA-box binding protein associated factor, RNA polymerase I subunit D [Source:HGNC Symbol;Acc:HGNC:28759]	11	93729948	93784391	-1
ENSG00000094916.15	5.31759	ENSG00000094916	CBX5	23468	chromobox 5 [Source:HGNC Symbol;Acc:HGNC:1555]	12	54230940	54280133	-1
ENSG00000206573.8	4.91041	ENSG00000206573	THUMPD3-AS1	440944	THUMPD3 antisense RNA 1 [Source:HGNC Symbol;Acc:HGNC:44478]	3	9349689	9398579	-1
ENSG00000204209.11	4.87032	ENSG00000204209	DAXX	1616	death domain associated protein [Source:HGNC Symbol;Acc:HGNC:2681]	6	33318558	33329286	-1
ENSG00000196814.14	4.68934	ENSG00000196814	MVB12B	89853	multivesicular body subunit 12B [Source:HGNC Symbol;Acc:HGNC:23368]	9	126326849	126507041	1
ENSG00000100014.19	4.64993	ENSG00000100014	SPECC1L	23384	sperm antigen with calponin homology and coiled-coil domains 1 like [Source:HGNC Symbol;Acc:HGNC:29022]	22	24270817	24417740	1
ENSG00000256597.2	4.45536	ENSG00000256597	LINC02393	400087	long intergenic non-protein coding RNA 2393 [Source:HGNC Symbol;Acc:HGNC:53320]	12	127881617	127898639	1
ENSG00000283458.1	4.43262	ENSG00000283458		NA		18	39314240	39328008	1
ENSG00000164366.3	4.40276	ENSG00000164366	CCDC127	133957	coiled-coil domain containing 127 [Source:HGNC Symbol;Acc:HGNC:30520]	5	196871	218215	-1
ENSG00000186834.3	4.37379	ENSG00000186834	HEXIM1	10614	hexamethylene bisacetamide inducible 1 [Source:HGNC Symbol;Acc:HGNC:24953]	17	45148502	45152101	1
ENSG00000134759.13	4.32545	ENSG00000134759	ELP2	55250	elongator acetyltransferase complex subunit 2 [Source:HGNC Symbol;Acc:HGNC:18248]	18	36129444	36180556	1
ENSG00000088836.12	4.1573	ENSG00000088836	SLC4A11	83959	solute carrier family 4 member 11 [Source:HGNC Symbol;Acc:HGNC:16438]	20	3227417	3239190	-1
ENSG00000129295.8	4.01733	ENSG00000129295	LRRC6	23639	leucine rich repeat containing 6 [Source:HGNC Symbol;Acc:HGNC:16725]	8	132571953	132675617	-1
ENSG00000225724.1	4.00109	ENSG00000225724	ASH2LP3	NA	ASH2 like histone lysine methyltransferase complex subunit pseudogene 3 [Source:HGNC Symbol;Acc:HGNC:53060]	22	22339573	22341214	1
ENSG00000223953.5	3.9498	ENSG00000223953	C1QTNF5	114902	C1q and TNF related 5 [Source:HGNC Symbol;Acc:HGNC:14344]	11	119338939	119340940	-1
ENSG00000260257.2	3.8263	ENSG00000260257		NA		20	32856621	32858751	1
ENSG00000134533.6	3.80855	ENSG00000134533	RERG	85004	RAS like estrogen regulated growth inhibitor [Source:HGNC Symbol;Acc:HGNC:15980]	12	15107783	15348675	-1
ENSG00000259881.1	3.71325	ENSG00000259881		101927793		16	88881038	88887136	1
ENSG00000031003.10	3.54641	ENSG00000031003	FAM13B	51306	family with sequence similarity 13 member B [Source:HGNC Symbol;Acc:HGNC:1335]	5	137937960	138051961	-1
ENSG00000103005.11	3.49058	ENSG00000103005	USB1	79650	U6 snRNA biogenesis phosphodiesterase 1 [Source:HGNC Symbol;Acc:HGNC:25792]	16	57999546	58021618	1
ENSG00000041982.15	3.47479	ENSG00000041982	TNC	3371	tenascin C [Source:HGNC Symbol;Acc:HGNC:5318]	9	115019578	115118257	-1
ENSG00000163485.16	3.43305	ENSG00000163485	ADORA1	134	adenosine A1 receptor [Source:HGNC Symbol;Acc:HGNC:262]	1	203090654	203167405	1
ENSG00000196123.12	3.41521	ENSG00000196123	KIAA0895L	653319	KIAA0895 like [Source:HGNC Symbol;Acc:HGNC:34408]	16	67175602	67184040	-1
ENSG00000103274.10	3.41109	ENSG00000103274	NUBP1	4682	nucleotide binding protein 1 [Source:HGNC Symbol;Acc:HGNC:8041]	16	10743786	10769351	1
ENSG00000254507.2	3.25596	ENSG00000254507	DEFB131E	NA	defensin beta 131E (pseudogene) [Source:HGNC Symbol;Acc:HGNC:39765]	8	12003400	12004082	-1
ENSG00000148826.8	3.12797	ENSG00000148826	NKX6-2	84504	NK6 homeobox 2 [Source:HGNC Symbol;Acc:HGNC:19321]	10	132783179	132786052	-1
ENSG00000106692.13	3.09586	ENSG00000106692	FKTN	2218	fukutin [Source:HGNC Symbol;Acc:HGNC:3622]	9	105558130	105641118	1
ENSG00000074964.16	2.99289	ENSG00000074964	ARHGEF10L	55160	Rho guanine nucleotide exchange factor 10 like [Source:HGNC Symbol;Acc:HGNC:25540]	1	17539835	17697874	1
ENSG00000160310.17	2.91146	ENSG00000160310	PRMT2	3275	protein arginine methyltransferase 2 [Source:HGNC Symbol;Acc:HGNC:5186]	21	46635167	46665124	1
ENSG00000108828.15	2.81719	ENSG00000108828	VAT1	10493	vesicle amine transport 1 [Source:HGNC Symbol;Acc:HGNC:16919]	17	43014605	43025123	-1
ENSG00000109771.15	2.80142	ENSG00000109771	LRP2BP	55805	LRP2 binding protein [Source:HGNC Symbol;Acc:HGNC:25434]	4	185363879	185395899	-1
ENSG00000116685.15	2.79863	ENSG00000116685	KIAA2013	90231	KIAA2013 [Source:HGNC Symbol;Acc:HGNC:28513]	1	11919591	11926428	-1
ENSG00000130592.15	2.72243	ENSG00000130592	LSP1	4046	lymphocyte-specific protein 1 [Source:HGNC Symbol;Acc:HGNC:6707]	11	1852970	1892267	1
ENSG00000149136.8	2.69394	ENSG00000149136	SSRP1	6749	structure specific recognition protein 1 [Source:HGNC Symbol;Acc:HGNC:11327]	11	57325985	57335877	-1
ENSG00000165406.15	2.67087	ENSG00000165406	MARCH8	220972	membrane associated ring-CH-type finger 8 [Source:HGNC Symbol;Acc:HGNC:23356]	10	45454585	45594906	-1

## Sheet: B. boruta_predict_amyloid_total
ensembl_version	z.score_amyloid	ensembl_gene_id	hgnc_symbol	entrezgene	description	chromosome_name	start_position	end_position	strand
ENSG00000012223.12	11.4593	ENSG00000012223	LTF	4057	lactotransferrin [Source:HGNC Symbol;Acc:HGNC:6720]	3	46435645	46485234	-1
ENSG00000108828.15	7.47047	ENSG00000108828	VAT1	10493	vesicle amine transport 1 [Source:HGNC Symbol;Acc:HGNC:16919]	17	43014605	43025123	-1
ENSG00000166012.16	7.34685	ENSG00000166012	TAF1D	79101	TATA-box binding protein associated factor, RNA polymerase I subunit D [Source:HGNC Symbol;Acc:HGNC:28759]	11	93729948	93784391	-1
ENSG00000253106.1	7.14693	ENSG00000253106		NA		8	124488510	124491643	1
ENSG00000275896.5	6.7014	ENSG00000275896	PRSS2	5645	protease, serine 2 [Source:HGNC Symbol;Acc:HGNC:9483]	7	142760398	142774564	1
ENSG00000131183.10	6.53519	ENSG00000131183	SLC34A1	6569	solute carrier family 34 member 1 [Source:HGNC Symbol;Acc:HGNC:11019]	5	177379235	177398848	1
ENSG00000258227.6	6.4475	ENSG00000258227	CLEC5A	23601	C-type lectin domain containing 5A [Source:HGNC Symbol;Acc:HGNC:2054]	7	141927357	141947007	-1
ENSG00000250497.1	5.81246	ENSG00000250497		NA		4	13777377	13782157	-1
ENSG00000067113.16	5.15778	ENSG00000067113	PLPP1	8611	phospholipid phosphatase 1 [Source:HGNC Symbol;Acc:HGNC:9228]	5	55424854	55535050	-1
ENSG00000270316.1	5.15396	ENSG00000270316	BORCS7-ASMT	NA	BORCS7-ASMT readthrough (NMD candidate) [Source:HGNC Symbol;Acc:HGNC:49183]	10	102854272	102901899	1
ENSG00000181409.11	5.14344	ENSG00000181409	AATK	9625	apoptosis associated tyrosine kinase [Source:HGNC Symbol;Acc:HGNC:21]	17	81117295	81166077	-1
ENSG00000117115.12	5.04724	ENSG00000117115	PADI2	11240	peptidyl arginine deiminase 2 [Source:HGNC Symbol;Acc:HGNC:18341]	1	17066761	17119435	-1
ENSG00000168743.12	4.93554	ENSG00000168743	NPNT	255743	nephronectin [Source:HGNC Symbol;Acc:HGNC:27405]	4	105894775	106004027	1
ENSG00000113649.11	4.87499	ENSG00000113649	TCERG1	10915	transcription elongation regulator 1 [Source:HGNC Symbol;Acc:HGNC:15630]	5	146447311	146511961	1
ENSG00000128617.2	4.67588	ENSG00000128617	OPN1SW	611	opsin 1, short wave sensitive [Source:HGNC Symbol;Acc:HGNC:1012]	7	128772491	128775790	-1
ENSG00000178999.12	4.62801	ENSG00000178999	AURKB	9212	aurora kinase B [Source:HGNC Symbol;Acc:HGNC:11390]	17	8204733	8210600	-1
ENSG00000275034.2	4.51173	ENSG00000275034	TP53TG3E	102723655	TP53 target 3 family member E [Source:HGNC Symbol;Acc:HGNC:51816]	16	33303739	33306935	1
ENSG00000126890.13	4.47506	ENSG00000126890	CTAG2	30848	cancer/testis antigen 2 [Source:HGNC Symbol;Acc:HGNC:2492]	X	154651972	154653579	-1
ENSG00000158715.5	4.11128	ENSG00000158715	SLC45A3	85414	solute carrier family 45 member 3 [Source:HGNC Symbol;Acc:HGNC:8642]	1	205657851	205680459	-1
ENSG00000182372.9	4.04135	ENSG00000182372	CLN8	2055	CLN8, transmembrane ER and ERGIC protein [Source:HGNC Symbol;Acc:HGNC:2079]	8	1755778	1801711	1
ENSG00000277669.1	3.80326	ENSG00000277669		NA		16	29663279	29695144	1
ENSG00000160182.2	3.55379	ENSG00000160182	TFF1	7031	trefoil factor 1 [Source:HGNC Symbol;Acc:HGNC:11755]	21	42362282	42366594	-1
ENSG00000103381.11	3.43575	ENSG00000103381	CPPED1	55313	calcineurin like phosphoesterase domain containing 1 [Source:HGNC Symbol;Acc:HGNC:25632]	16	12659799	12804017	-1
ENSG00000165474.5	3.42427	ENSG00000165474	GJB2	2706	gap junction protein beta 2 [Source:HGNC Symbol;Acc:HGNC:4284]	13	20187470	20192898	-1
ENSG00000111642.14	3.19334	ENSG00000111642	CHD4	1108	chromodomain helicase DNA binding protein 4 [Source:HGNC Symbol;Acc:HGNC:1919]	12	6570083	6607476	-1
ENSG00000236710.1	3.05657	ENSG00000236710		NA		11	3084393	3085443	-1
ENSG00000197915.5	2.91859	ENSG00000197915	HRNR	388697	hornerin [Source:HGNC Symbol;Acc:HGNC:20846]	1	152212082	152224193	-1
ENSG00000179029.14	2.88894	ENSG00000179029	TMEM107	84314	transmembrane protein 107 [Source:HGNC Symbol;Acc:HGNC:28128]	17	8173237	8176399	-1
ENSG00000171848.14	2.8714	ENSG00000171848	RRM2	6241	ribonucleotide reductase regulatory subunit M2 [Source:HGNC Symbol;Acc:HGNC:10452]	2	10120698	10131419	1
ENSG00000112984.11	2.69204	ENSG00000112984	KIF20A	10112	kinesin family member 20A [Source:HGNC Symbol;Acc:HGNC:9787]	5	138178719	138187715	1

## Sheet: C. boruta_predict_amyloid_sfg
ensembl_version	z_score_amyloid_sf	ensembl_gene_id	hgnc_symbol	entrezgene	description	chromosome_name	start_position	end_position	strand
ENSG00000012223.12	14.4862	ENSG00000012223	LTF	4057	lactotransferrin [Source:HGNC Symbol;Acc:HGNC:6720]	3	46435645	46485234	-1
ENSG00000275896.5	9.12633	ENSG00000275896	PRSS2	5645	protease, serine 2 [Source:HGNC Symbol;Acc:HGNC:9483]	7	142760398	142774564	1
ENSG00000108828.15	8.24472	ENSG00000108828	VAT1	10493	vesicle amine transport 1 [Source:HGNC Symbol;Acc:HGNC:16919]	17	43014605	43025123	-1
ENSG00000220694.2	7.81586	ENSG00000220694		NA		6	127435636	127436189	1
ENSG00000253106.1	7.65068	ENSG00000253106		NA		8	124488510	124491643	1
ENSG00000274419.6	7.25921	ENSG00000274419	TBC1D3D	101060389	TBC1 domain family member 3D [Source:HGNC Symbol;Acc:HGNC:28944]	17	38003976	38014902	1
ENSG00000267855.5	6.61037	ENSG00000267855	NDUFA7	4701	NADH:ubiquinone oxidoreductase subunit A7 [Source:HGNC Symbol;Acc:HGNC:7691]	19	8308768	8321396	-1
ENSG00000196517.11	5.46312	ENSG00000196517	SLC6A9	6536	solute carrier family 6 member 9 [Source:HGNC Symbol;Acc:HGNC:11056]	1	43991500	44031467	-1
ENSG00000196814.14	5.41496	ENSG00000196814	MVB12B	89853	multivesicular body subunit 12B [Source:HGNC Symbol;Acc:HGNC:23368]	9	126326849	126507041	1
ENSG00000087116.14	4.9495	ENSG00000087116	ADAMTS2	9509	ADAM metallopeptidase with thrombospondin type 1 motif 2 [Source:HGNC Symbol;Acc:HGNC:218]	5	179110851	179345430	-1
ENSG00000176463.13	4.02	ENSG00000176463	SLCO3A1	28232	solute carrier organic anion transporter family member 3A1 [Source:HGNC Symbol;Acc:HGNC:10952]	15	91853695	92172435	1
ENSG00000127452.8	3.99945	ENSG00000127452	FBXL12	54850	F-box and leucine rich repeat protein 12 [Source:HGNC Symbol;Acc:HGNC:13611]	19	9810267	9827816	-1
ENSG00000115896.15	3.40711	ENSG00000115896	PLCL1	5334	phospholipase C like 1 (inactive) [Source:HGNC Symbol;Acc:HGNC:9063]	2	197804702	198572581	1
ENSG00000107731.12	3.36402	ENSG00000107731	UNC5B	219699	unc-5 netrin receptor B [Source:HGNC Symbol;Acc:HGNC:12568]	10	71212570	71302864	1
ENSG00000250486.3	3.17245	ENSG00000250486	FAM218A	152756	family with sequence similarity 218 member A [Source:HGNC Symbol;Acc:HGNC:26466]	4	164956948	164959122	1
ENSG00000201925.1	3.06666	ENSG00000201925	RNA5S15	100169766	RNA, 5S ribosomal 15 [Source:HGNC Symbol;Acc:HGNC:34376]	1	228641568	228641686	-1
ENSG00000196230.12	3.01627	ENSG00000196230	TUBB	203068	tubulin beta class I [Source:HGNC Symbol;Acc:HGNC:20778]	6	30720201	30725426	1

## Sheet: D. boruta_predict_tangles_total
ensembl_version	z_score_tangles	ensembl_gene_id	hgnc_symbol	entrezgene	description	chromosome_name	start_position	end_position	strand
ENSG00000146834.13	5.94262	ENSG00000146834	MEPCE	56257	methylphosphate capping enzyme [Source:HGNC Symbol;Acc:HGNC:20247]	7	100428790	100434126	1
ENSG00000167011.8	5.172	ENSG00000167011	NAT16	375607	N-acetyltransferase 16 (putative) [Source:HGNC Symbol;Acc:HGNC:22030]	7	101170493	101180276	-1
ENSG00000234043.3	5.12252	ENSG00000234043	NUDT9P1	NA	nudix hydrolase 9 pseudogene 1 [Source:HGNC Symbol;Acc:HGNC:28523]	10	91152605	91153349	-1
ENSG00000053702.14	4.94557	ENSG00000053702	NRIP2	83714	nuclear receptor interacting protein 2 [Source:HGNC Symbol;Acc:HGNC:23078]	12	2825348	2835544	-1
ENSG00000158793.13	4.89848	ENSG00000158793	NIT1	4817	nitrilase 1 [Source:HGNC Symbol;Acc:HGNC:7828]	1	161118086	161125445	1
ENSG00000280551.1	4.82271	ENSG00000280551	ENSG00000280551	NA		4	119042024	119043937	1
ENSG00000087116.14	4.74237	ENSG00000087116	ADAMTS2	9509	ADAM metallopeptidase with thrombospondin type 1 motif 2 [Source:HGNC Symbol;Acc:HGNC:218]	5	179110851	179345430	-1
ENSG00000198624.12	4.51969	ENSG00000198624	CCDC69	26112	coiled-coil domain containing 69 [Source:HGNC Symbol;Acc:HGNC:24487]	5	151181052	151224145	-1
ENSG00000166716.9	4.23848	ENSG00000166716	ZNF592	9640	zinc finger protein 592 [Source:HGNC Symbol;Acc:HGNC:28986]	15	84748635	84806432	1
ENSG00000187984.12	3.88402	ENSG00000187984	ANKRD19P	NA	ankyrin repeat domain 19, pseudogene [Source:HGNC Symbol;Acc:HGNC:22567]	9	92809388	92888693	1
ENSG00000166012.16	3.73049	ENSG00000166012	TAF1D	79101	TATA-box binding protein associated factor, RNA polymerase I subunit D [Source:HGNC Symbol;Acc:HGNC:28759]	11	93729948	93784391	-1
ENSG00000183688.4	3.44443	ENSG00000183688	RFLNB	359845	refilin B [Source:HGNC Symbol;Acc:HGNC:28705]	17	439978	445939	-1
ENSG00000119950.20	2.91222	ENSG00000119950	MXI1	4601	MAX interactor 1, dimerization protein [Source:HGNC Symbol;Acc:HGNC:7534]	10	110207605	110287365	1
ENSG00000196739.14	2.84119	ENSG00000196739	COL27A1	85301	collagen type XXVII alpha 1 chain [Source:HGNC Symbol;Acc:HGNC:22986]	9	114155560	114312511	1
ENSG00000012223.12	2.55628	ENSG00000012223	LTF	4057	lactotransferrin [Source:HGNC Symbol;Acc:HGNC:6720]	3	46435645	46485234	-1
ENSG00000223804.5	2.42685	ENSG00000223804	ENSG00000223804	NA		1	120267334	120341871	-1

## Sheet: E. boruta_predict_tangles_sfg
ensembl_version	z_score_tangles_sf	ensembl_gene_id	hgnc_symbol	entrezgene	description	chromosome_name	start_position	end_position	strand
ENSG00000280551.1	8.42196	ENSG00000280551	ENSG00000280551	NA		4	119042024	119043937	1
ENSG00000005421.8	5.26507	ENSG00000005421	PON1	5444	paraoxonase 1 [Source:HGNC Symbol;Acc:HGNC:9204]	7	95297676	95324707	-1
ENSG00000175832.12	4.79724	ENSG00000175832	ETV4	2118	ETS variant 4 [Source:HGNC Symbol;Acc:HGNC:3493]	17	43527844	43579620	-1
ENSG00000173868.11	4.61233	ENSG00000173868	PHOSPHO1	162466	phosphoethanolamine/phosphocholine phosphatase [Source:HGNC Symbol;Acc:HGNC:16815]	17	49223362	49230766	-1
ENSG00000198925.10	2.71613	ENSG00000198925	ATG9A	79065	autophagy related 9A [Source:HGNC Symbol;Acc:HGNC:22408]	2	219209772	219229717	-1
