# Supplementary material for: The acute phase protein lactoferrin is a key feature of Alzheimer’s disease and predictor of Aβ burden through induction of APP amyloidogenic processing
Source: Mol Psychiatry. 2021 Aug 16;26(10):5516–31. doi: 10.1038/s41380-021-01248-1 (PMC8758478; doi:10.1038/s41380-021-01248-1)
Supplement: Supplementary file 13 — Supplementary Table 2 [file 41380_2021_1248_MOESM13_ESM.xlsx]

## Sheet: A. XgbTree_Top20_genes
emsembl_version	xgbtree_feature_importance	ensembl_gene_id	hgnc_symbol	entrezgene	description	chromosome_name	start_position	end_position	strand
ENSG00000196517.11	100	ENSG00000196517	SLC6A9	6536	solute carrier family 6 member 9 [Source:HGNC Symbol;Acc:HGNC:11056]	1	43991500	44031467	-1
ENSG00000012223.12	93.23	ENSG00000012223	LTF	4057	lactotransferrin [Source:HGNC Symbol;Acc:HGNC:6720]	3	46435645	46485234	-1
ENSG00000168743.12	82.25	ENSG00000168743	NPNT	255743	nephronectin [Source:HGNC Symbol;Acc:HGNC:27405]	4	105894775	106004027	1
ENSG00000109771.15	78.5	ENSG00000109771	LRP2BP	55805	LRP2 binding protein [Source:HGNC Symbol;Acc:HGNC:25434]	4	185363879	185395899	-1
ENSG00000168243.10	68.93	ENSG00000168243	GNG4	2786	G protein subunit gamma 4 [Source:HGNC Symbol;Acc:HGNC:4407]	1	235547687	235650754	-1
ENSG00000227688.2	66.94	ENSG00000227688	HNRNPA3P2	NA	heterogeneous nuclear ribonucleoprotein A3 pseudogene 2 [Source:HGNC Symbol;Acc:HGNC:16605]	20	36620403	36621423	1
ENSG00000145901.14	58.29	ENSG00000145901	TNIP1	10318	TNFAIP3 interacting protein 1 [Source:HGNC Symbol;Acc:HGNC:16903]	5	151029945	151093577	-1
ENSG00000284652.1	53.11	ENSG00000284652		NA		1	9421098	9422862	-1
ENSG00000258227.6	50.88	ENSG00000258227	CLEC5A	23601	C-type lectin domain containing 5A [Source:HGNC Symbol;Acc:HGNC:2054]	7	141927357	141947007	-1
ENSG00000261326.2	48.89	ENSG00000261326	LINC01355	NA	long intergenic non-protein coding RNA 1355 [Source:HGNC Symbol;Acc:HGNC:50584]	1	23281309	23286752	-1
ENSG00000197410.12	48.85	ENSG00000197410	DCHS2	54798	dachsous cadherin-related 2 [Source:HGNC Symbol;Acc:HGNC:23111]	4	154232037	154491716	-1
ENSG00000100982.11	48.58	ENSG00000100982	PCIF1	63935	PDX1 C-terminal inhibiting factor 1 [Source:HGNC Symbol;Acc:HGNC:16200]	20	45934628	45948023	1
ENSG00000254507.2	47.92	ENSG00000254507	DEFB131E	NA	defensin beta 131E (pseudogene) [Source:HGNC Symbol;Acc:HGNC:39765]	8	12003400	12004082	-1
ENSG00000106355.9	47.25	ENSG00000106355	LSM5	23658	LSM5 homolog, U6 small nuclear RNA and mRNA degradation associated [Source:HGNC Symbol;Acc:HGNC:17162]	7	32485332	32495283	-1
ENSG00000137441.7	45.74	ENSG00000137441	FGFBP2	83888	fibroblast growth factor binding protein 2 [Source:HGNC Symbol;Acc:HGNC:29451]	4	15960243	15969309	-1
ENSG00000088836.12	43.73	ENSG00000088836	SLC4A11	83959	solute carrier family 4 member 11 [Source:HGNC Symbol;Acc:HGNC:16438]	20	3227417	3239190	-1
ENSG00000122729.18	43.61	ENSG00000122729	ACO1	48	aconitase 1 [Source:HGNC Symbol;Acc:HGNC:117]	9	32384603	32454769	1
ENSG00000270154.1	39.78	ENSG00000270154		NA		8	12476462	12477122	1
ENSG00000279236.1	38.68	ENSG00000279236		NA		18	62551203	62552505	1
ENSG00000115474.6	36.83	ENSG00000115474	KCNJ13	3769	potassium voltage-gated channel subfamily J member 13 [Source:HGNC Symbol;Acc:HGNC:6259]	2	232766464	232776568	-1

## Sheet: B. RandomForest_Top20_genes
ensembl_version	randomForest_feature_importance	ensembl_gene_id	hgnc_symbol	entrezgene	description	chromosome_name	start_position	end_position	strand
ENSG00000012223.12	100	ENSG00000012223	LTF	4057	lactotransferrin [Source:HGNC Symbol;Acc:HGNC:6720]	3	46435645	46485234	-1
ENSG00000258227.6	51.6043	ENSG00000258227	CLEC5A	23601	C-type lectin domain containing 5A [Source:HGNC Symbol;Acc:HGNC:2054]	7	141927357	141947007	-1
ENSG00000168743.12	51.5004	ENSG00000168743	NPNT	255743	nephronectin [Source:HGNC Symbol;Acc:HGNC:27405]	4	105894775	106004027	1
ENSG00000196517.11	49.0368	ENSG00000196517	SLC6A9	6536	solute carrier family 6 member 9 [Source:HGNC Symbol;Acc:HGNC:11056]	1	43991500	44031467	-1
ENSG00000197410.12	29.8558	ENSG00000197410	DCHS2	54798	dachsous cadherin-related 2 [Source:HGNC Symbol;Acc:HGNC:23111]	4	154232037	154491716	-1
ENSG00000088836.12	29.2475	ENSG00000088836	SLC4A11	83959	solute carrier family 4 member 11 [Source:HGNC Symbol;Acc:HGNC:16438]	20	3227417	3239190	-1
ENSG00000253106.1	24.5963	ENSG00000253106		NA		8	124488510	124491643	1
ENSG00000196136.17	23.6966	ENSG00000196136	SERPINA3	12	serpin family A member 3 [Source:HGNC Symbol;Acc:HGNC:16]	14	94612377	94624055	1
ENSG00000206573.8	22.7987	ENSG00000206573	THUMPD3-AS1	440944	THUMPD3 antisense RNA 1 [Source:HGNC Symbol;Acc:HGNC:44478]	3	9349689	9398579	-1
ENSG00000157399.14	22.2535	ENSG00000157399	ARSE	415	arylsulfatase E (chondrodysplasia punctata 1) [Source:HGNC Symbol;Acc:HGNC:719]	X	2934632	2968310	-1
ENSG00000213963.6	20.1521	ENSG00000213963		100130691		2	177283508	177392691	-1
ENSG00000100982.11	18.888	ENSG00000100982	PCIF1	63935	PDX1 C-terminal inhibiting factor 1 [Source:HGNC Symbol;Acc:HGNC:16200]	20	45934628	45948023	1
ENSG00000134759.13	18.6261	ENSG00000134759	ELP2	55250	elongator acetyltransferase complex subunit 2 [Source:HGNC Symbol;Acc:HGNC:18248]	18	36129444	36180556	1
ENSG00000204209.11	18.4407	ENSG00000204209	DAXX	1616	death domain associated protein [Source:HGNC Symbol;Acc:HGNC:2681]	6	33318558	33329286	-1
ENSG00000261357.1	15.6753	ENSG00000261357		NA		16	19065991	19066694	1
ENSG00000145901.14	15.6102	ENSG00000145901	TNIP1	10318	TNFAIP3 interacting protein 1 [Source:HGNC Symbol;Acc:HGNC:16903]	5	151029945	151093577	-1
ENSG00000232692.1	15.2036	ENSG00000232692		NA		21	26378552	26471698	1
ENSG00000256597.2	14.4558	ENSG00000256597	LINC02393	400087	long intergenic non-protein coding RNA 2393 [Source:HGNC Symbol;Acc:HGNC:53320]	12	127881617	127898639	1
ENSG00000165406.15	14.039	ENSG00000165406	MARCH8	220972	membrane associated ring-CH-type finger 8 [Source:HGNC Symbol;Acc:HGNC:23356]	10	45454585	45594906	-1
ENSG00000166012.16	13.7902	ENSG00000166012	TAF1D	79101	TATA-box binding protein associated factor, RNA polymerase I subunit D [Source:HGNC Symbol;Acc:HGNC:28759]	11	93729948	93784391	-1

## Sheet: C. Glmnet_Top20_genes
ensembl_version	glmnet_feature_importance	ensembl_gene_id	hgnc_symbol	entrezgene	description	chromosome_name	start_position	end_position	strand
ENSG00000200320.1	100	ENSG00000200320	SNORA63	NA	small nucleolar RNA, H/ACA box 63 [Source:HGNC Symbol;Acc:HGNC:10106]	3	186787300	186787431	1
ENSG00000241680.1	73.4149	ENSG00000241680	RPL31P49	NA		12	110460988	110461362	1
ENSG00000232692.1	70.4837	ENSG00000232692		NA		21	26378552	26471698	1
ENSG00000184350.9	69.9113	ENSG00000184350	MRGPRE	116534	MAS related GPR family member E [Source:HGNC Symbol;Acc:HGNC:30694]	11	3227698	3232386	-1
ENSG00000239827.8	68.2605	ENSG00000239827	SUGT1P3	283507	SGT1 homolog, MIS12 kinetochore complex assembly cochaperone pseudogene 3 [Source:HGNC Symbol;Acc:HGNC:20513]	13	40882577	40921774	-1
ENSG00000200087.1	65.4379	ENSG00000200087	SNORA73B	26768	small nucleolar RNA, H/ACA box 73B [Source:HGNC Symbol;Acc:HGNC:10116]	1	28508559	28508762	1
ENSG00000278740.1	64.0791	ENSG00000278740		NA		17	68188547	68189165	1
ENSG00000249206.2	63.0563	ENSG00000249206	GCNT1P2	NA	glucosaminyl (N-acetyl) transferase 1, core 2 pseudogene 2 [Source:HGNC Symbol;Acc:HGNC:37972]	5	22580225	22580819	-1
ENSG00000236449.1	62.8363	ENSG00000236449		NA		2	174547141	174774827	1
ENSG00000143631.10	52.3458	ENSG00000143631	FLG	2312	filaggrin [Source:HGNC Symbol;Acc:HGNC:3748]	1	152302175	152325203	-1
ENSG00000267059.2	50.1229	ENSG00000267059		NA		19	1578339	1605445	-1
ENSG00000110245.11	48.6983	ENSG00000110245	APOC3	345	apolipoprotein C3 [Source:HGNC Symbol;Acc:HGNC:610]	11	116829706	116833072	1
ENSG00000264943.1	48.3312	ENSG00000264943	SH3GL1P2	NA	SH3 domain containing GRB2 like 1, endophilin A2 pseudogene 2 [Source:HGNC Symbol;Acc:HGNC:10836]	17	30624413	30625494	1
ENSG00000176510.5	46.5965	ENSG00000176510	OR10AC1	NA	olfactory receptor family 10 subfamily AC member 1 (gene/pseudogene) [Source:HGNC Symbol;Acc:HGNC:14758]	7	143509256	143519469	-1
ENSG00000271105.1	46.127	ENSG00000271105	SCML2P2	NA		16	25069570	25070109	1
ENSG00000167767.13	45.6563	ENSG00000167767	KRT80	144501	keratin 80 [Source:HGNC Symbol;Acc:HGNC:27056]	12	52168996	52192000	-1
ENSG00000226856.5	43.8432	ENSG00000226856		100506797		2	118132128	118186386	-1
ENSG00000226145.7	43.8278	ENSG00000226145	KRT16P6	NA	keratin 16 pseudogene 6 [Source:HGNC Symbol;Acc:HGNC:50719]	17	16817983	16822579	-1
ENSG00000273192.1	42.1765	ENSG00000273192		NA		22	49902228	49904576	1
ENSG00000275294.4	41.7141	ENSG00000275294	LINC02340	NA	long intergenic non-protein coding RNA 2340 [Source:HGNC Symbol;Acc:HGNC:53260]	13	27178263	27251288	-1

## Sheet: D. Rpart_Top20_genes
ensembl_version	rpart_feature_importance	ensembl_gene_id	hgnc_symbol	entrezgene	description	chromosome_name	start_position	end_position	strand
ENSG00000012223.12	100	ENSG00000012223	LTF	4057	lactotransferrin [Source:HGNC Symbol;Acc:HGNC:6720]	3	46435645	46485234	-1
ENSG00000196517.11	68.84	ENSG00000196517	SLC6A9	6536	solute carrier family 6 member 9 [Source:HGNC Symbol;Acc:HGNC:11056]	1	43991500	44031467	-1
ENSG00000258227.6	64.92	ENSG00000258227	CLEC5A	23601	C-type lectin domain containing 5A [Source:HGNC Symbol;Acc:HGNC:2054]	7	141927357	141947007	-1
ENSG00000253106.1	60.43	ENSG00000253106		NA		8	124488510	124491643	1
ENSG00000168743.12	59.85	ENSG00000168743	NPNT	255743	nephronectin [Source:HGNC Symbol;Acc:HGNC:27405]	4	105894775	106004027	1
ENSG00000197410.12	43.88	ENSG00000197410	DCHS2	54798	dachsous cadherin-related 2 [Source:HGNC Symbol;Acc:HGNC:23111]	4	154232037	154491716	-1
ENSG00000250222.1	41.4	ENSG00000250222		NA		5	181191924	181194429	1
ENSG00000235436.10	40.64	ENSG00000235436	DPY19L2P4	442523	DPY19L2 pseudogene 4 [Source:HGNC Symbol;Acc:HGNC:22176]	7	90119400	90125600	1
ENSG00000186298.11	39.4	ENSG00000186298	PPP1CC	5501	protein phosphatase 1 catalytic subunit gamma [Source:HGNC Symbol;Acc:HGNC:9283]	12	110719680	110742939	-1
ENSG00000106780.8	38.86	ENSG00000106780	MEGF9	1955	multiple EGF like domains 9 [Source:HGNC Symbol;Acc:HGNC:3234]	9	120600813	120714470	-1
ENSG00000184350.9	37.93	ENSG00000184350	MRGPRE	116534	MAS related GPR family member E [Source:HGNC Symbol;Acc:HGNC:30694]	11	3227698	3232386	-1
ENSG00000168243.10	37.54	ENSG00000168243	GNG4	2786	G protein subunit gamma 4 [Source:HGNC Symbol;Acc:HGNC:4407]	1	235547687	235650754	-1
ENSG00000227372.11	37.51	ENSG00000227372	TP73-AS1	57212	TP73 antisense RNA 1 [Source:HGNC Symbol;Acc:HGNC:29052]	1	3735601	3747336	-1
ENSG00000172531.14	36.99	ENSG00000172531	PPP1CA	5499	protein phosphatase 1 catalytic subunit alpha [Source:HGNC Symbol;Acc:HGNC:9281]	11	67398183	67421183	-1
ENSG00000069943.9	0	ENSG00000069943	PIGB	9488	phosphatidylinositol glycan anchor biosynthesis class B [Source:HGNC Symbol;Acc:HGNC:8959]	15	55318960	55355648	1
ENSG00000117395.12	0	ENSG00000117395	EBNA1BP2	10969	EBNA1 binding protein 2 [Source:HGNC Symbol;Acc:HGNC:15531]	1	43164175	43270936	-1
ENSG00000133065.10	0	ENSG00000133065	SLC41A1	254428	solute carrier family 41 member 1 [Source:HGNC Symbol;Acc:HGNC:19429]	1	205789093	205813748	-1
ENSG00000165828.14	0	ENSG00000165828	PRAP1	118471	proline rich acidic protein 1 [Source:HGNC Symbol;Acc:HGNC:23304]	10	133347146	133352683	1
ENSG00000184635.15	0	ENSG00000184635	ZNF93	81931	zinc finger protein 93 [Source:HGNC Symbol;Acc:HGNC:13169]	19	19900913	19963464	1
ENSG00000241973.10	0	ENSG00000241973	PI4KA	5297	phosphatidylinositol 4-kinase alpha [Source:HGNC Symbol;Acc:HGNC:8983]	22	20707691	20859417	-1
