# Supplementary material for: The acute phase protein lactoferrin is a key feature of Alzheimer’s disease and predictor of Aβ burden through induction of APP amyloidogenic processing
Source: Mol Psychiatry. 2021 Aug 16;26(10):5516–31. doi: 10.1038/s41380-021-01248-1 (PMC8758478; doi:10.1038/s41380-021-01248-1)
Supplement: Supplementary file 14 — Supplementary Table 3 [file 41380_2021_1248_MOESM14_ESM.xlsx]

## Sheet: ad_vs_ctrl_full_DEGs
gene	logFC	logCPM	LR	PValue	FDR	ensembl_gene_id	hgnc_symbol	entrezgene	gene_biotype	transcript_biotype	description	chromosome_name	start_position	end_position	strand
ENSG00000198744.5	1.41431	1.98656	61.1782	5.21e-15	1.2e-10	ENSG00000198744	MTCO3P12	NA	unprocessed_pseudogene	unprocessed_pseudogene	mitochondrially encoded cytochrome c oxidase III pseudogene 12 [Source:HGNC Symbol;Acc:HGNC:52042]	1	634376	634922	1
ENSG00000259976.3	-2.3171	2.1825	58.9217	1.64e-14	1.89e-10	ENSG00000259976		NA	3prime_overlapping_ncRNA	3prime_overlapping_ncRNA		3	114314501	114329714	-1
ENSG00000196517.11	0.324185	4.02925	56.2425	6.41e-14	4.92e-10	ENSG00000196517	SLC6A9	6536	protein_coding	protein_coding	solute carrier family 6 member 9 [Source:HGNC Symbol;Acc:HGNC:11056]	1	43991500	44031467	-1
ENSG00000088836.12	0.466147	2.2623	49.4456	2.04e-12	1.18e-08	ENSG00000088836	SLC4A11	83959	protein_coding	protein_coding	solute carrier family 4 member 11 [Source:HGNC Symbol;Acc:HGNC:16438]	20	3227417	3239190	-1
ENSG00000087116.14	0.401962	2.98621	41.9672	9.28e-11	3.54e-07	ENSG00000087116	ADAMTS2	9509	protein_coding	protein_coding	ADAM metallopeptidase with thrombospondin type 1 motif 2 [Source:HGNC Symbol;Acc:HGNC:218]	5	179110851	179345430	-1
ENSG00000105655.18	0.307362	4.81249	41.9135	9.54e-11	3.54e-07	ENSG00000105655	ISYNA1	51477	protein_coding	nonsense_mediated_decay	inositol-3-phosphate synthase 1 [Source:HGNC Symbol;Acc:HGNC:29821]	19	18434388	18438301	-1
ENSG00000196154.11	0.62605	1.10923	41.6812	1.07e-10	3.54e-07	ENSG00000196154	S100A4	6275	protein_coding	protein_coding	S100 calcium binding protein A4 [Source:HGNC Symbol;Acc:HGNC:10494]	1	153543613	153550136	-1
ENSG00000223953.5	0.265078	3.30874	40.586	1.88e-10	5.42e-07	ENSG00000223953	C1QTNF5	114902	protein_coding	protein_coding	C1q and TNF related 5 [Source:HGNC Symbol;Acc:HGNC:14344]	11	119338939	119340940	-1
ENSG00000256597.2	0.923728	-2.49819	39.7918	2.83e-10	7.24e-07	ENSG00000256597	LINC02393	400087	lincRNA	lincRNA	long intergenic non-protein coding RNA 2393 [Source:HGNC Symbol;Acc:HGNC:53320]	12	127881617	127898639	1
ENSG00000170276.5	0.239071	2.75263	39.406	3.44e-10	7.94e-07	ENSG00000170276	HSPB2	3316	protein_coding	protein_coding	heat shock protein family B (small) member 2 [Source:HGNC Symbol;Acc:HGNC:5247]	11	111912242	111914093	1
ENSG00000135678.11	0.292792	4.38106	37.5466	8.93e-10	1.87e-06	ENSG00000135678	CPM	1368	protein_coding	nonsense_mediated_decay	carboxypeptidase M [Source:HGNC Symbol;Acc:HGNC:2311]	12	68842197	68971570	-1
ENSG00000105643.9	0.26092	5.3879	36.8293	1.29e-09	2.48e-06	ENSG00000105643	ARRDC2	27106	protein_coding	protein_coding	arrestin domain containing 2 [Source:HGNC Symbol;Acc:HGNC:25225]	19	18001132	18014102	1
ENSG00000166592.11	0.551538	1.31927	35.677	2.33e-09	4.13e-06	ENSG00000166592	RRAD	6236	protein_coding	protein_coding	RRAD, Ras related glycolysis inhibitor and calcium channel regulator [Source:HGNC Symbol;Acc:HGNC:10446]	16	66921679	66925644	-1
ENSG00000188783.5	0.303744	5.21296	35.3884	2.7e-09	4.45e-06	ENSG00000188783	PRELP	5549	protein_coding	protein_coding	proline and arginine rich end leucine rich repeat protein [Source:HGNC Symbol;Acc:HGNC:9357]	1	203475828	203491352	1
ENSG00000106665.15	0.139233	7.68365	34.9639	3.36e-09	4.56e-06	ENSG00000106665	CLIP2	7461	protein_coding	protein_coding	CAP-Gly domain containing linker protein 2 [Source:HGNC Symbol;Acc:HGNC:2586]	7	74289475	74405943	1
ENSG00000111181.12	0.316091	5.09081	35.1863	3e-09	4.56e-06	ENSG00000111181	SLC6A12	6539	protein_coding	protein_coding	solute carrier family 6 member 12 [Source:HGNC Symbol;Acc:HGNC:11045]	12	190077	214570	-1
ENSG00000111642.14	0.0901791	6.93957	35.0082	3.28e-09	4.56e-06	ENSG00000111642	CHD4	1108	protein_coding	protein_coding	chromodomain helicase DNA binding protein 4 [Source:HGNC Symbol;Acc:HGNC:1919]	12	6570083	6607476	-1
ENSG00000260916.7	-0.104818	6.06623	34.0052	5.5e-09	7.04e-06	ENSG00000260916	CCPG1	9236	protein_coding	protein_coding	cell cycle progression 1 [Source:HGNC Symbol;Acc:HGNC:24227]	15	55340032	55408510	-1
ENSG00000108828.15	0.140795	5.43608	33.5248	7.04e-09	8.11e-06	ENSG00000108828	VAT1	10493	protein_coding	protein_coding	vesicle amine transport 1 [Source:HGNC Symbol;Acc:HGNC:16919]	17	43014605	43025123	-1
ENSG00000111328.6	0.194497	6.62419	33.537	6.99e-09	8.11e-06	ENSG00000111328	CDK2AP1	8099	protein_coding	protein_coding	cyclin dependent kinase 2 associated protein 1 [Source:HGNC Symbol;Acc:HGNC:14002]	12	123260971	123272334	-1
ENSG00000146966.12	0.182728	4.77344	32.934	9.53e-09	1.05e-05	ENSG00000146966	DENND2A	27147	protein_coding	protein_coding	DENN domain containing 2A [Source:HGNC Symbol;Acc:HGNC:22212]	7	140518420	140673993	-1
ENSG00000053702.14	0.308487	3.27697	32.6995	1.08e-08	1.12e-05	ENSG00000053702	NRIP2	83714	protein_coding	protein_coding	nuclear receptor interacting protein 2 [Source:HGNC Symbol;Acc:HGNC:23078]	12	2825348	2835544	-1
ENSG00000141905.18	0.14495	7.9212	32.6173	1.12e-08	1.12e-05	ENSG00000141905	NFIC	4782	protein_coding	protein_coding	nuclear factor I C [Source:HGNC Symbol;Acc:HGNC:7786]	19	3314403	3469217	1
ENSG00000204209.11	0.103767	4.65501	32.509	1.19e-08	1.14e-05	ENSG00000204209	DAXX	1616	protein_coding	protein_coding	death domain associated protein [Source:HGNC Symbol;Acc:HGNC:2681]	6	33318558	33329286	-1
ENSG00000184481.16	0.23302	6.15404	32.3684	1.28e-08	1.18e-05	ENSG00000184481	FOXO4	4303	protein_coding	protein_coding	forkhead box O4 [Source:HGNC Symbol;Acc:HGNC:7139]	X	71096197	71103535	1
ENSG00000172935.8	0.3443	1.37967	31.8889	1.63e-08	1.45e-05	ENSG00000172935	MRGPRF	116535	protein_coding	protein_coding	MAS related GPR family member F [Source:HGNC Symbol;Acc:HGNC:24828]	11	69004395	69013409	-1
ENSG00000205981.6	-0.101611	4.2595	31.7613	1.74e-08	1.49e-05	ENSG00000205981	DNAJC19	131118	protein_coding	protein_coding	DnaJ heat shock protein family (Hsp40) member C19 [Source:HGNC Symbol;Acc:HGNC:30528]	3	180983709	180989774	-1
ENSG00000137210.13	-0.129088	4.34636	31.6296	1.87e-08	1.54e-05	ENSG00000137210	TMEM14B	81853	protein_coding	protein_coding	transmembrane protein 14B [Source:HGNC Symbol;Acc:HGNC:21384]	6	10747759	10852753	1
ENSG00000099381.17	0.117885	4.87076	31.2599	2.26e-08	1.68e-05	ENSG00000099381	SETD1A	9739	protein_coding	protein_coding	SET domain containing 1A [Source:HGNC Symbol;Acc:HGNC:29010]	16	30957294	30984664	1
ENSG00000166012.16	-0.114146	5.75443	31.2791	2.23e-08	1.68e-05	ENSG00000166012	TAF1D	79101	protein_coding	nonsense_mediated_decay	TATA-box binding protein associated factor, RNA polymerase I subunit D [Source:HGNC Symbol;Acc:HGNC:28759]	11	93729948	93784391	-1
ENSG00000198740.8	0.185071	5.11513	31.2993	2.21e-08	1.68e-05	ENSG00000198740	ZNF652	22834	protein_coding	nonsense_mediated_decay	zinc finger protein 652 [Source:HGNC Symbol;Acc:HGNC:29147]	17	49289206	49362473	-1
ENSG00000131368.7	-0.0946429	5.4533	30.6683	3.06e-08	2.21e-05	ENSG00000131368	MRPS25	64432	protein_coding	processed_transcript	mitochondrial ribosomal protein S25 [Source:HGNC Symbol;Acc:HGNC:14511]	3	15042460	15065335	-1
ENSG00000079432.7	0.115425	6.73752	30.5884	3.19e-08	2.23e-05	ENSG00000079432	CIC	23152	protein_coding	protein_coding	capicua transcriptional repressor [Source:HGNC Symbol;Acc:HGNC:14214]	19	42268537	42295797	1
ENSG00000086159.12	0.356524	1.23677	30.4168	3.49e-08	2.34e-05	ENSG00000086159	AQP6	363	protein_coding	retained_intron	aquaporin 6 [Source:HGNC Symbol;Acc:HGNC:639]	12	49967194	49977139	1
ENSG00000119760.15	-0.0954776	5.42647	30.3248	3.65e-08	2.34e-05	ENSG00000119760	SUPT7L	9913	protein_coding	protein_coding	SPT7 like, STAGA complex gamma subunit [Source:HGNC Symbol;Acc:HGNC:30632]	2	27650812	27663840	-1
ENSG00000272341.1	-0.230363	1.96837	30.3492	3.61e-08	2.34e-05	ENSG00000272341		NA	lincRNA	lincRNA		6	16764346	16766883	1
ENSG00000179954.15	0.203597	2.51022	30.2412	3.82e-08	2.38e-05	ENSG00000179954	SSC5D	284297	protein_coding	protein_coding	scavenger receptor cysteine rich family member with 5 domains [Source:HGNC Symbol;Acc:HGNC:26641]	19	55488404	55519098	1
ENSG00000114853.13	0.175013	6.29455	30.1028	4.1e-08	2.49e-05	ENSG00000114853	ZBTB47	92999	protein_coding	protein_coding	zinc finger and BTB domain containing 47 [Source:HGNC Symbol;Acc:HGNC:26955]	3	42653684	42665854	1
ENSG00000009954.10	0.0884145	6.57327	29.9079	4.53e-08	2.68e-05	ENSG00000009954	BAZ1B	9031	protein_coding	protein_coding	bromodomain adjacent to zinc finger domain 1B [Source:HGNC Symbol;Acc:HGNC:961]	7	73440398	73522278	-1
ENSG00000130669.17	0.14237	4.40871	29.8379	4.7e-08	2.71e-05	ENSG00000130669	PAK4	10298	protein_coding	protein_coding	p21 (RAC1) activated kinase 4 [Source:HGNC Symbol;Acc:HGNC:16059]	19	39125770	39182816	1
ENSG00000235423.8	0.373653	-0.189747	29.66	5.15e-08	2.9e-05	ENSG00000235423		NA	antisense_RNA	antisense_RNA		12	123252030	123261483	-1
ENSG00000042062.11	0.379434	2.78275	29.0204	7.16e-08	3.51e-05	ENSG00000042062	RIPOR3	140876	protein_coding	protein_coding	RIPOR family member 3 [Source:HGNC Symbol;Acc:HGNC:16168]	20	50586108	50691528	-1
ENSG00000094916.15	0.0728861	6.88947	29.1788	6.6e-08	3.51e-05	ENSG00000094916	CBX5	23468	protein_coding	protein_coding	chromobox 5 [Source:HGNC Symbol;Acc:HGNC:1555]	12	54230940	54280133	-1
ENSG00000184307.14	-0.215563	3.4865	29.0404	7.09e-08	3.51e-05	ENSG00000184307	ZDHHC23	254887	protein_coding	protein_coding	zinc finger DHHC-type containing 23 [Source:HGNC Symbol;Acc:HGNC:28654]	3	113947901	113965401	1
ENSG00000188060.7	0.471126	-1.52298	29.0559	7.03e-08	3.51e-05	ENSG00000188060	RAB42	115273	protein_coding	protein_coding	RAB42, member RAS oncogene family [Source:HGNC Symbol;Acc:HGNC:28702]	1	28592200	28595443	1
ENSG00000231312.6	-0.147639	3.46003	29.2123	6.49e-08	3.51e-05	ENSG00000231312		728730	antisense_RNA	antisense_RNA		2	39436637	39665343	1
ENSG00000250305.8	-0.145857	4.38955	29.1453	6.71e-08	3.51e-05	ENSG00000250305	KIAA1456	57604	protein_coding	protein_coding	KIAA1456 [Source:HGNC Symbol;Acc:HGNC:26725]	8	12945642	13031503	1
ENSG00000187098.14	0.166608	2.31039	28.9383	7.47e-08	3.59e-05	ENSG00000187098	MITF	4286	protein_coding	protein_coding	melanogenesis associated transcription factor [Source:HGNC Symbol;Acc:HGNC:7105]	3	69739435	69968337	1
ENSG00000214595.11	-0.139735	4.03142	28.8856	7.68e-08	3.61e-05	ENSG00000214595	EML6	400954	protein_coding	retained_intron	echinoderm microtubule associated protein like 6 [Source:HGNC Symbol;Acc:HGNC:35412]	2	54723499	54972025	1
ENSG00000198624.12	0.18891	3.81059	28.7584	8.2e-08	3.78e-05	ENSG00000198624	CCDC69	26112	protein_coding	protein_coding	coiled-coil domain containing 69 [Source:HGNC Symbol;Acc:HGNC:24487]	5	151181052	151224145	-1
ENSG00000118495.18	-0.218206	2.29701	28.6433	8.7e-08	3.79e-05	ENSG00000118495	PLAGL1	5325	protein_coding	protein_coding	PLAG1 like zinc finger 1 [Source:HGNC Symbol;Acc:HGNC:9046]	6	143940300	144064599	-1
ENSG00000131097.6	0.270478	3.54207	28.6775	8.55e-08	3.79e-05	ENSG00000131097	HIGD1B	51751	protein_coding	protein_coding	HIG1 hypoxia inducible domain family member 1B [Source:HGNC Symbol;Acc:HGNC:24318]	17	44846353	44850480	1
ENSG00000261914.2	-1.36866	-3.56478	28.7112	8.4e-08	3.79e-05	ENSG00000261914	RPL23AP84	NA	processed_pseudogene	processed_pseudogene	ribosomal protein L23a pseudogene 84 [Source:HGNC Symbol;Acc:HGNC:51575]	4	190195727	190196190	1
ENSG00000175054.14	-0.147331	3.59473	28.5918	8.94e-08	3.82e-05	ENSG00000175054	ATR	545	protein_coding	nonsense_mediated_decay	ATR serine/threonine kinase [Source:HGNC Symbol;Acc:HGNC:882]	3	142449235	142578826	-1
ENSG00000117266.15	0.190279	6.74878	28.3942	9.9e-08	4.15e-05	ENSG00000117266	CDK18	5129	protein_coding	protein_coding	cyclin dependent kinase 18 [Source:HGNC Symbol;Acc:HGNC:8751]	1	205504595	205532793	1
ENSG00000112561.17	0.181154	4.27741	28.2712	1.05e-07	4.34e-05	ENSG00000112561	TFEB	7942	protein_coding	protein_coding	transcription factor EB [Source:HGNC Symbol;Acc:HGNC:11753]	6	41683978	41736259	-1
ENSG00000123136.14	0.130967	4.34224	28.1713	1.11e-07	4.42e-05	ENSG00000123136	DDX39A	10212	protein_coding	retained_intron	DExD-box helicase 39A [Source:HGNC Symbol;Acc:HGNC:17821]	19	14408819	14419383	-1
ENSG00000240429.1	0.263459	2.12114	28.1687	1.11e-07	4.42e-05	ENSG00000240429	LRRFIP1P1	NA	processed_pseudogene	processed_pseudogene	LRR binding FLII interacting protein 1 pseudogene 1 [Source:HGNC Symbol;Acc:HGNC:32937]	3	179259028	179261273	-1
ENSG00000196739.14	0.280184	4.32397	28.0713	1.17e-07	4.57e-05	ENSG00000196739	COL27A1	85301	protein_coding	protein_coding	collagen type XXVII alpha 1 chain [Source:HGNC Symbol;Acc:HGNC:22986]	9	114155560	114312511	1
ENSG00000100811.12	0.0812445	6.41567	27.7699	1.37e-07	4.92e-05	ENSG00000100811	YY1	7528	protein_coding	protein_coding	YY1 transcription factor [Source:HGNC Symbol;Acc:HGNC:12856]	14	100238298	100282792	1
ENSG00000109771.15	-0.16785	3.14062	27.7882	1.35e-07	4.92e-05	ENSG00000109771	LRP2BP	55805	protein_coding	protein_coding	LRP2 binding protein [Source:HGNC Symbol;Acc:HGNC:25434]	4	185363879	185395899	-1
ENSG00000168743.12	0.319186	1.37953	27.8045	1.34e-07	4.92e-05	ENSG00000168743	NPNT	255743	protein_coding	protein_coding	nephronectin [Source:HGNC Symbol;Acc:HGNC:27405]	4	105894775	106004027	1
ENSG00000182310.13	0.219513	4.00216	27.8371	1.32e-07	4.92e-05	ENSG00000182310	SPACA6	147650	protein_coding	retained_intron	sperm acrosome associated 6 [Source:HGNC Symbol;Acc:HGNC:27113]	19	51693340	51712387	1
ENSG00000189007.15	-0.163304	1.72748	27.8899	1.28e-07	4.92e-05	ENSG00000189007	ADAT2	134637	protein_coding	protein_coding	adenosine deaminase, tRNA specific 2 [Source:HGNC Symbol;Acc:HGNC:21172]	6	143422832	143450673	-1
ENSG00000148826.8	0.284219	5.09449	27.653	1.45e-07	5.15e-05	ENSG00000148826	NKX6-2	84504	protein_coding	processed_transcript	NK6 homeobox 2 [Source:HGNC Symbol;Acc:HGNC:19321]	10	132783179	132786052	-1
ENSG00000103494.12	-0.128602	3.09413	27.5208	1.55e-07	5.36e-05	ENSG00000103494	RPGRIP1L	23322	protein_coding	protein_coding	RPGRIP1 like [Source:HGNC Symbol;Acc:HGNC:29168]	16	53597683	53703938	-1
ENSG00000125817.7	0.16561	7.00783	27.5169	1.56e-07	5.36e-05	ENSG00000125817	CENPB	1059	protein_coding	protein_coding	centromere protein B [Source:HGNC Symbol;Acc:HGNC:1852]	20	3783851	3786690	-1
ENSG00000103653.16	0.0958849	4.95434	27.4667	1.6e-07	5.42e-05	ENSG00000103653	CSK	1445	protein_coding	protein_coding	C-terminal Src kinase [Source:HGNC Symbol;Acc:HGNC:2444]	15	74782057	74803198	1
ENSG00000164889.13	0.202547	4.48732	27.3815	1.67e-07	5.58e-05	ENSG00000164889	SLC4A2	6522	protein_coding	protein_coding	solute carrier family 4 member 2 [Source:HGNC Symbol;Acc:HGNC:11028]	7	151057210	151076527	1
ENSG00000197410.12	-0.241971	2.48005	27.2449	1.79e-07	5.9e-05	ENSG00000197410	DCHS2	54798	protein_coding	protein_coding	dachsous cadherin-related 2 [Source:HGNC Symbol;Acc:HGNC:23111]	4	154232037	154491716	-1
ENSG00000159176.13	0.21109	8.9623	27.1526	1.88e-07	6.07e-05	ENSG00000159176	CSRP1	1465	protein_coding	protein_coding	cysteine and glycine rich protein 1 [Source:HGNC Symbol;Acc:HGNC:2469]	1	201483530	201509456	-1
ENSG00000165175.15	0.226835	6.59295	27.1354	1.9e-07	6.07e-05	ENSG00000165175	MID1IP1	58526	protein_coding	protein_coding	MID1 interacting protein 1 [Source:HGNC Symbol;Acc:HGNC:20715]	X	38801432	38806537	1
ENSG00000120875.8	-0.420651	2.61414	27.0859	1.95e-07	6.12e-05	ENSG00000120875	DUSP4	1846	protein_coding	protein_coding	dual specificity phosphatase 4 [Source:HGNC Symbol;Acc:HGNC:3070]	8	29333064	29350668	-1
ENSG00000170275.14	0.137946	6.43128	27.0152	2.02e-07	6.12e-05	ENSG00000170275	CRTAP	10491	protein_coding	protein_coding	cartilage associated protein [Source:HGNC Symbol;Acc:HGNC:2379]	3	33113979	33147773	1
ENSG00000186635.14	0.152809	5.85242	27.0372	2e-07	6.12e-05	ENSG00000186635	ARAP1	116985	protein_coding	processed_transcript	ArfGAP with RhoGAP domain, ankyrin repeat and PH domain 1 [Source:HGNC Symbol;Acc:HGNC:16925]	11	72685069	72793599	-1
ENSG00000269958.1	0.213335	2.86413	27.0416	1.99e-07	6.12e-05	ENSG00000269958		NA	sense_intronic	sense_intronic		14	103696353	103697163	1
ENSG00000132819.16	0.160874	4.28547	26.897	2.15e-07	6.34e-05	ENSG00000132819	RBM38	55544	protein_coding	protein_coding	RNA binding motif protein 38 [Source:HGNC Symbol;Acc:HGNC:15818]	20	57391407	57409333	1
ENSG00000142227.10	0.272959	3.21315	26.9118	2.13e-07	6.34e-05	ENSG00000142227	EMP3	2014	protein_coding	protein_coding	epithelial membrane protein 3 [Source:HGNC Symbol;Acc:HGNC:3335]	19	48321509	48330553	1
ENSG00000071054.16	0.186863	8.22267	26.7879	2.27e-07	6.46e-05	ENSG00000071054	MAP4K4	9448	protein_coding	protein_coding	mitogen-activated protein kinase kinase kinase kinase 4 [Source:HGNC Symbol;Acc:HGNC:6866]	2	101696850	101894689	1
ENSG00000171552.12	0.0848145	6.34804	26.8064	2.25e-07	6.46e-05	ENSG00000171552	BCL2L1	598	protein_coding	protein_coding	BCL2 like 1 [Source:HGNC Symbol;Acc:HGNC:992]	20	31664452	31723989	-1
ENSG00000260852.1	0.224322	1.68643	26.8329	2.22e-07	6.46e-05	ENSG00000260852	FBXL19-AS1	283932	antisense_RNA	antisense_RNA	FBXL19 antisense RNA 1 (head to head) [Source:HGNC Symbol;Acc:HGNC:27557]	16	30919319	30923269	-1
ENSG00000180357.9	0.097458	5.42783	26.6838	2.4e-07	6.74e-05	ENSG00000180357	ZNF609	23060	protein_coding	protein_coding	zinc finger protein 609 [Source:HGNC Symbol;Acc:HGNC:29003]	15	64460742	64686068	1
ENSG00000106351.12	0.150156	4.97744	26.6394	2.45e-07	6.81e-05	ENSG00000106351	AGFG2	3268	protein_coding	nonsense_mediated_decay	ArfGAP with FG repeats 2 [Source:HGNC Symbol;Acc:HGNC:5177]	7	100539211	100568219	1
ENSG00000166716.9	0.107075	5.03548	26.5531	2.56e-07	7.04e-05	ENSG00000166716	ZNF592	9640	protein_coding	protein_coding	zinc finger protein 592 [Source:HGNC Symbol;Acc:HGNC:28986]	15	84748635	84806432	1
ENSG00000100906.10	0.223917	5.58852	26.4944	2.64e-07	7.09e-05	ENSG00000100906	NFKBIA	4792	protein_coding	protein_coding	NFKB inhibitor alpha [Source:HGNC Symbol;Acc:HGNC:7797]	14	35401511	35404749	-1
ENSG00000279690.1	0.562281	-1.24197	26.4964	2.64e-07	7.09e-05	ENSG00000279690		NA	TEC	TEC		21	32790673	32791504	-1
ENSG00000277287.1	0.343003	-0.750699	26.4438	2.71e-07	7.19e-05	ENSG00000277287		NA	lincRNA	lincRNA		20	3239705	3245382	1
ENSG00000144820.7	2.07628	-2.11906	26.4079	2.76e-07	7.24e-05	ENSG00000144820	ADGRG7	84873	protein_coding	protein_coding	adhesion G protein-coupled receptor G7 [Source:HGNC Symbol;Acc:HGNC:19241]	3	100609589	100695479	1
ENSG00000141858.11	0.148343	5.52128	26.3348	2.87e-07	7.39e-05	ENSG00000141858	SAMD1	NA	protein_coding	protein_coding	sterile alpha motif domain containing 1 [Source:HGNC Symbol;Acc:HGNC:17958]	19	14087840	14091036	-1
ENSG00000156298.12	-0.123371	8.91989	26.3046	2.92e-07	7.39e-05	ENSG00000156298	TSPAN7	7102	protein_coding	protein_coding	tetraspanin 7 [Source:HGNC Symbol;Acc:HGNC:11854]	X	38561370	38688920	1
ENSG00000213963.6	-0.131697	1.26529	26.316	2.9e-07	7.39e-05	ENSG00000213963		100130691	sense_overlapping	sense_overlapping		2	177283508	177392691	-1
ENSG00000213722.8	0.189929	5.2599	26.1506	3.16e-07	7.91e-05	ENSG00000213722	DDAH2	23564	protein_coding	protein_coding	dimethylarginine dimethylaminohydrolase 2 [Source:HGNC Symbol;Acc:HGNC:2716]	6	31727038	31730617	-1
ENSG00000068745.14	0.093702	5.66981	25.9548	3.5e-07	8.24e-05	ENSG00000068745	IP6K2	51447	protein_coding	protein_coding	inositol hexakisphosphate kinase 2 [Source:HGNC Symbol;Acc:HGNC:17313]	3	48688003	48740353	-1
ENSG00000109111.14	0.0606821	6.54461	25.9113	3.57e-07	8.24e-05	ENSG00000109111	SUPT6H	6830	protein_coding	protein_coding	SPT6 homolog, histone chaperone [Source:HGNC Symbol;Acc:HGNC:11470]	17	28662091	28702684	1
ENSG00000167011.8	-0.359996	0.776218	25.9632	3.48e-07	8.24e-05	ENSG00000167011	NAT16	375607	protein_coding	protein_coding	N-acetyltransferase 16 (putative) [Source:HGNC Symbol;Acc:HGNC:22030]	7	101170493	101180276	-1
ENSG00000172824.14	-0.156758	5.86788	25.9156	3.57e-07	8.24e-05	ENSG00000172824	CES4A	283848	protein_coding	protein_coding	carboxylesterase 4A [Source:HGNC Symbol;Acc:HGNC:26741]	16	66988589	67009758	1
ENSG00000185414.19	-0.135822	4.13105	25.9403	3.52e-07	8.24e-05	ENSG00000185414	MRPL30	51263	protein_coding	protein_coding	mitochondrial ribosomal protein L30 [Source:HGNC Symbol;Acc:HGNC:14036]	2	99181079	99197626	1
ENSG00000186834.3	0.163259	5.83816	25.973	3.46e-07	8.24e-05	ENSG00000186834	HEXIM1	10614	protein_coding	protein_coding	hexamethylene bisacetamide inducible 1 [Source:HGNC Symbol;Acc:HGNC:24953]	17	45148502	45152101	1
ENSG00000225972.1	0.616667	5.7305	25.9667	3.47e-07	8.24e-05	ENSG00000225972	MTND1P23	NA	unprocessed_pseudogene	unprocessed_pseudogene	mitochondrially encoded NADH:ubiquinone oxidoreductase core subunit 1 pseudogene 23 [Source:HGNC Symbol;Acc:HGNC:42092]	1	629062	629433	1
ENSG00000228672.3	0.176582	2.9318	25.9881	3.44e-07	8.24e-05	ENSG00000228672	PROB1	389333	protein_coding	protein_coding	proline rich basic protein 1 [Source:HGNC Symbol;Acc:HGNC:41906]	5	139390592	139395713	-1
ENSG00000198185.11	-0.170029	3.24611	25.7828	3.82e-07	8.72e-05	ENSG00000198185	ZNF334	55713	protein_coding	protein_coding	zinc finger protein 334 [Source:HGNC Symbol;Acc:HGNC:15806]	20	46499630	46513559	-1
ENSG00000183696.13	-0.148045	5.46063	25.7246	3.94e-07	8.9e-05	ENSG00000183696	UPP1	7378	protein_coding	protein_coding	uridine phosphorylase 1 [Source:HGNC Symbol;Acc:HGNC:12576]	7	48088628	48108733	1
ENSG00000147571.4	-0.56541	1.33591	25.4717	4.49e-07	9.89e-05	ENSG00000147571	CRH	1392	protein_coding	protein_coding	corticotropin releasing hormone [Source:HGNC Symbol;Acc:HGNC:2355]	8	66176382	66178725	-1
ENSG00000188786.9	0.0874093	4.33951	25.4651	4.5e-07	9.89e-05	ENSG00000188786	MTF1	4520	protein_coding	protein_coding	metal regulatory transcription factor 1 [Source:HGNC Symbol;Acc:HGNC:7428]	1	37809567	37859620	-1
ENSG00000197406.7	0.30118	0.448858	25.4752	4.48e-07	9.89e-05	ENSG00000197406	DIO3	1735	protein_coding	protein_coding	iodothyronine deiodinase 3 [Source:HGNC Symbol;Acc:HGNC:2885]	14	101561351	101563452	1
ENSG00000236609.3	0.13973	5.37077	25.3662	4.74e-07	0.000103132	ENSG00000236609	ZNF853	54753	protein_coding	protein_coding	zinc finger protein 853 [Source:HGNC Symbol;Acc:HGNC:21767]	7	6615617	6624290	1
ENSG00000011426.10	0.287652	5.32144	25.2389	5.06e-07	0.000103989	ENSG00000011426	ANLN	54443	protein_coding	protein_coding	anillin actin binding protein [Source:HGNC Symbol;Acc:HGNC:14082]	7	36389806	36453791	1
ENSG00000126803.9	0.244528	6.40538	25.2444	5.05e-07	0.000103989	ENSG00000126803	HSPA2	3306	protein_coding	protein_coding	heat shock protein family A (Hsp70) member 2 [Source:HGNC Symbol;Acc:HGNC:5235]	14	64535905	64546173	1
ENSG00000143624.13	-0.0895698	6.33847	25.2951	4.92e-07	0.000103989	ENSG00000143624	INTS3	65123	protein_coding	protein_coding	integrator complex subunit 3 [Source:HGNC Symbol;Acc:HGNC:26153]	1	153728067	153774808	1
ENSG00000157833.12	0.315579	5.3393	25.2099	5.14e-07	0.000103989	ENSG00000157833	GAREM2	150946	protein_coding	protein_coding	GRB2 associated regulator of MAPK1 subtype 2 [Source:HGNC Symbol;Acc:HGNC:27172]	2	26173091	26189663	1
ENSG00000158169.12	0.244362	1.79121	25.2139	5.13e-07	0.000103989	ENSG00000158169	FANCC	2176	protein_coding	protein_coding	Fanconi anemia complementation group C [Source:HGNC Symbol;Acc:HGNC:3584]	9	95099054	95426796	-1
ENSG00000166164.15	0.0876211	5.22295	25.2195	5.12e-07	0.000103989	ENSG00000166164	BRD7	29117	protein_coding	protein_coding	bromodomain containing 7 [Source:HGNC Symbol;Acc:HGNC:14310]	16	50313487	50368934	-1
ENSG00000178234.12	-0.105679	5.41784	25.2882	4.94e-07	0.000103989	ENSG00000178234	GALNT11	63917	protein_coding	processed_transcript	polypeptide N-acetylgalactosaminyltransferase 11 [Source:HGNC Symbol;Acc:HGNC:19875]	7	152025674	152122347	1
ENSG00000198932.12	-0.182664	6.65436	25.2148	5.13e-07	0.000103989	ENSG00000198932	GPRASP1	9737	protein_coding	protein_coding	G protein-coupled receptor associated sorting protein 1 [Source:HGNC Symbol;Acc:HGNC:24834]	X	102651366	102659083	1
ENSG00000157399.14	0.22265	0.793752	25.1627	5.27e-07	0.000105258	ENSG00000157399	ARSE	415	protein_coding	protein_coding	arylsulfatase E (chondrodysplasia punctata 1) [Source:HGNC Symbol;Acc:HGNC:719]	X	2934632	2968310	-1
ENSG00000175426.10	-0.376288	4.25619	25.153	5.3e-07	0.000105258	ENSG00000175426	PCSK1	5122	protein_coding	protein_coding	proprotein convertase subtilisin/kexin type 1 [Source:HGNC Symbol;Acc:HGNC:8743]	5	96390415	96434143	-1
ENSG00000108349.16	0.130532	6.79496	25.1276	5.37e-07	0.000105742	ENSG00000108349	CASC3	22794	protein_coding	retained_intron	cancer susceptibility 3 [Source:HGNC Symbol;Acc:HGNC:17040]	17	40140318	40172183	1
ENSG00000106692.13	-0.0997263	3.31682	25.0849	5.49e-07	0.000106125	ENSG00000106692	FKTN	2218	protein_coding	protein_coding	fukutin [Source:HGNC Symbol;Acc:HGNC:3622]	9	105558130	105641118	1
ENSG00000119950.20	0.135714	5.99222	25.0558	5.57e-07	0.000106125	ENSG00000119950	MXI1	4601	protein_coding	protein_coding	MAX interactor 1, dimerization protein [Source:HGNC Symbol;Acc:HGNC:7534]	10	110207605	110287365	1
ENSG00000187984.12	-0.208377	3.79206	25.0613	5.55e-07	0.000106125	ENSG00000187984	ANKRD19P	NA	transcribed_unprocessed_pseudogene	processed_transcript	ankyrin repeat domain 19, pseudogene [Source:HGNC Symbol;Acc:HGNC:22567]	9	92809388	92888693	1
ENSG00000213144.2	0.255527	-0.0692624	25.0933	5.46e-07	0.000106125	ENSG00000213144		NA	processed_pseudogene	processed_pseudogene		12	119194850	119195394	1
ENSG00000170899.10	-0.128303	4.8399	24.993	5.75e-07	0.000108738	ENSG00000170899	GSTA4	2941	protein_coding	processed_transcript	glutathione S-transferase alpha 4 [Source:HGNC Symbol;Acc:HGNC:4629]	6	52977948	52995378	-1
ENSG00000260257.2	0.134727	4.2417	24.966	5.84e-07	0.000109377	ENSG00000260257		NA	lincRNA	lincRNA		20	32856621	32858751	1
ENSG00000165828.14	-0.553934	-2.01184	24.9095	6.01e-07	0.000110298	ENSG00000165828	PRAP1	118471	protein_coding	protein_coding	proline rich acidic protein 1 [Source:HGNC Symbol;Acc:HGNC:23304]	10	133347146	133352683	1
ENSG00000185129.5	0.130052	7.10717	24.9034	6.03e-07	0.000110298	ENSG00000185129	PURA	5813	protein_coding	processed_transcript	purine rich element binding protein A [Source:HGNC Symbol;Acc:HGNC:9701]	5	140107777	140125619	1
ENSG00000251442.5	0.338179	2.51206	24.9048	6.02e-07	0.000110298	ENSG00000251442	LINC01094	NA	lincRNA	lincRNA	long intergenic non-protein coding RNA 1094 [Source:HGNC Symbol;Acc:HGNC:49219]	4	78645903	78682699	1
ENSG00000197892.12	0.171582	5.26052	24.8787	6.11e-07	0.000110837	ENSG00000197892	KIF13B	23303	protein_coding	protein_coding	kinesin family member 13B [Source:HGNC Symbol;Acc:HGNC:14405]	8	29067279	29263124	-1
ENSG00000179029.14	-0.107806	2.74442	24.8634	6.15e-07	0.000110847	ENSG00000179029	TMEM107	84314	protein_coding	protein_coding	transmembrane protein 107 [Source:HGNC Symbol;Acc:HGNC:28128]	17	8173237	8176399	-1
ENSG00000100014.19	0.0978515	5.43149	24.8424	6.22e-07	0.000111026	ENSG00000100014	SPECC1L	23384	protein_coding	protein_coding	sperm antigen with calponin homology and coiled-coil domains 1 like [Source:HGNC Symbol;Acc:HGNC:29022]	22	24270817	24417740	1
ENSG00000154945.6	0.17694	6.87511	24.8304	6.26e-07	0.000111026	ENSG00000154945	ANKRD40	91369	protein_coding	protein_coding	ankyrin repeat domain 40 [Source:HGNC Symbol;Acc:HGNC:28233]	17	50693190	50707924	-1
ENSG00000171316.11	0.168261	5.14686	24.8085	6.33e-07	0.000111437	ENSG00000171316	CHD7	55636	protein_coding	protein_coding	chromodomain helicase DNA binding protein 7 [Source:HGNC Symbol;Acc:HGNC:20626]	8	60678778	60868028	1
ENSG00000197256.10	0.211451	4.90234	24.7715	6.45e-07	0.000112075	ENSG00000197256	KANK2	25959	protein_coding	protein_coding	KN motif and ankyrin repeat domains 2 [Source:HGNC Symbol;Acc:HGNC:29300]	19	11164267	11197791	-1
ENSG00000250486.3	-0.186256	0.920496	24.7683	6.47e-07	0.000112075	ENSG00000250486	FAM218A	152756	protein_coding	protein_coding	family with sequence similarity 218 member A [Source:HGNC Symbol;Acc:HGNC:26466]	4	164956948	164959122	1
ENSG00000168016.13	-0.193301	5.46245	24.747	6.54e-07	0.000112479	ENSG00000168016	TRANK1	9881	protein_coding	protein_coding	tetratricopeptide repeat and ankyrin repeat containing 1 [Source:HGNC Symbol;Acc:HGNC:29011]	3	36826820	36945057	-1
ENSG00000109832.13	-0.133752	4.37688	24.7272	6.6e-07	0.000112798	ENSG00000109832	DDX25	29118	protein_coding	nonsense_mediated_decay	DEAD-box helicase 25 [Source:HGNC Symbol;Acc:HGNC:18698]	11	125903348	125943702	1
ENSG00000072864.14	0.197487	3.31057	24.6224	6.97e-07	0.000116511	ENSG00000072864	NDE1	54820	protein_coding	protein_coding	nudE neurodevelopment protein 1 [Source:HGNC Symbol;Acc:HGNC:17619]	16	15643267	15726353	1
ENSG00000183963.18	0.290566	5.24192	24.6327	6.94e-07	0.000116511	ENSG00000183963	SMTN	6525	protein_coding	protein_coding	smoothelin [Source:HGNC Symbol;Acc:HGNC:11126]	22	31064105	31104757	1
ENSG00000280010.1	0.309992	-0.470121	24.6356	6.93e-07	0.000116511	ENSG00000280010		NA	TEC	TEC		11	58627435	58628528	1
ENSG00000170759.10	0.156834	7.88964	24.5943	7.08e-07	0.000116819	ENSG00000170759	KIF5B	3799	protein_coding	protein_coding	kinesin family member 5B [Source:HGNC Symbol;Acc:HGNC:6324]	10	32009010	32056431	-1
ENSG00000276269.1	0.523374	-1.63801	24.5896	7.09e-07	0.000116819	ENSG00000276269		NA	lincRNA	lincRNA		13	110031101	110031567	-1
ENSG00000086475.14	0.0898686	4.3396	24.5302	7.32e-07	0.000118775	ENSG00000086475	SEPHS1	22929	protein_coding	protein_coding	selenophosphate synthetase 1 [Source:HGNC Symbol;Acc:HGNC:19685]	10	13317424	13348298	-1
ENSG00000152284.4	0.185809	2.58024	24.5414	7.27e-07	0.000118775	ENSG00000152284	TCF7L1	83439	protein_coding	protein_coding	transcription factor 7 like 1 [Source:HGNC Symbol;Acc:HGNC:11640]	2	85133410	85310388	1
ENSG00000267317.2	0.271472	-0.274449	24.506	7.41e-07	0.00011944	ENSG00000267317		NA	antisense_RNA	antisense_RNA		19	1457670	1458580	-1
ENSG00000149451.17	0.239707	4.13893	24.4859	7.49e-07	0.000119853	ENSG00000149451	ADAM33	80332	protein_coding	processed_transcript	ADAM metallopeptidase domain 33 [Source:HGNC Symbol;Acc:HGNC:15478]	20	3667965	3682246	-1
ENSG00000107731.12	0.153678	5.31084	24.4304	7.7e-07	0.000122502	ENSG00000107731	UNC5B	219699	protein_coding	protein_coding	unc-5 netrin receptor B [Source:HGNC Symbol;Acc:HGNC:12568]	10	71212570	71302864	1
ENSG00000146834.13	0.0965303	5.36267	24.3707	7.95e-07	0.000125493	ENSG00000146834	MEPCE	56257	protein_coding	retained_intron	methylphosphate capping enzyme [Source:HGNC Symbol;Acc:HGNC:20247]	7	100428790	100434126	1
ENSG00000164418.19	-0.168991	4.33568	24.3425	8.06e-07	0.00012648	ENSG00000164418	GRIK2	2898	protein_coding	protein_coding	glutamate ionotropic receptor kainate type subunit 2 [Source:HGNC Symbol;Acc:HGNC:4580]	6	101398788	102070083	1
ENSG00000083097.14	-0.14289	4.90984	24.2582	8.42e-07	0.000129875	ENSG00000083097	DOPEY1	23033	protein_coding	protein_coding	dopey family member 1 [Source:HGNC Symbol;Acc:HGNC:21194]	6	83067666	83171350	1
ENSG00000117298.14	0.145265	6.05927	24.256	8.43e-07	0.000129875	ENSG00000117298	ECE1	1889	protein_coding	protein_coding	endothelin converting enzyme 1 [Source:HGNC Symbol;Acc:HGNC:3146]	1	21217247	21345504	-1
ENSG00000204120.14	0.0798354	5.50171	24.2525	8.45e-07	0.000129875	ENSG00000204120	GIGYF2	26058	protein_coding	processed_transcript	GRB10 interacting GYF protein 2 [Source:HGNC Symbol;Acc:HGNC:11960]	2	232697299	232860575	1
ENSG00000154832.14	0.0959021	5.51922	24.1723	8.81e-07	0.000134502	ENSG00000154832	CXXC1	30827	protein_coding	protein_coding	CXXC finger protein 1 [Source:HGNC Symbol;Acc:HGNC:24343]	18	50282343	50288304	-1
ENSG00000140564.11	0.115402	5.6121	24.1455	8.93e-07	0.000134609	ENSG00000140564	FURIN	5045	protein_coding	protein_coding	furin, paired basic amino acid cleaving enzyme [Source:HGNC Symbol;Acc:HGNC:8568]	15	90868592	90883458	1
ENSG00000157978.11	0.196854	3.5702	24.1503	8.91e-07	0.000134609	ENSG00000157978	LDLRAP1	26119	protein_coding	protein_coding	low density lipoprotein receptor adaptor protein 1 [Source:HGNC Symbol;Acc:HGNC:18640]	1	25543580	25568886	1
ENSG00000140931.19	0.222049	2.61283	24.1323	8.99e-07	0.000134652	ENSG00000140931	CMTM3	123920	protein_coding	protein_coding	CKLF like MARVEL transmembrane domain containing 3 [Source:HGNC Symbol;Acc:HGNC:19174]	16	66603874	66613892	1
ENSG00000135597.18	-0.131042	5.35566	24.1161	9.07e-07	0.000134912	ENSG00000135597	REPS1	85021	protein_coding	protein_coding	RALBP1 associated Eps domain containing 1 [Source:HGNC Symbol;Acc:HGNC:15578]	6	138903493	138988261	-1
ENSG00000160991.15	0.192469	6.31404	24.0741	9.27e-07	0.000137001	ENSG00000160991	ORAI2	80228	protein_coding	protein_coding	ORAI calcium release-activated calcium modulator 2 [Source:HGNC Symbol;Acc:HGNC:21667]	7	102433106	102456821	1
ENSG00000138036.18	-0.172076	3.49767	24.0078	9.59e-07	0.000139922	ENSG00000138036	DYNC2LI1	51626	protein_coding	protein_coding	dynein cytoplasmic 2 light intermediate chain 1 [Source:HGNC Symbol;Acc:HGNC:24595]	2	43774039	43810010	1
ENSG00000166333.13	0.0735262	5.68423	23.9986	9.64e-07	0.000139922	ENSG00000166333	ILK	3611	protein_coding	protein_coding	integrin linked kinase [Source:HGNC Symbol;Acc:HGNC:6040]	11	6603708	6610874	1
ENSG00000213398.7	0.222332	3.25662	23.9968	9.65e-07	0.000139922	ENSG00000213398	LCAT	3931	protein_coding	protein_coding	lecithin-cholesterol acyltransferase [Source:HGNC Symbol;Acc:HGNC:6522]	16	67939750	67944131	-1
ENSG00000137038.7	-0.125988	4.61067	23.9659	9.81e-07	0.000141298	ENSG00000137038	DMAC1	90871	protein_coding	protein_coding	distal membrane arm assembly complex 1 [Source:HGNC Symbol;Acc:HGNC:30536]	9	7796490	7888380	-1
ENSG00000126777.17	0.109021	7.38452	23.7803	1.08e-06	0.000153682	ENSG00000126777	KTN1	3895	protein_coding	protein_coding	kinectin 1 [Source:HGNC Symbol;Acc:HGNC:6467]	14	55559072	55701526	1
ENSG00000157005.3	-0.474417	3.46927	23.7815	1.08e-06	0.000153682	ENSG00000157005	SST	6750	protein_coding	protein_coding	somatostatin [Source:HGNC Symbol;Acc:HGNC:11329]	3	187668906	187670399	-1
ENSG00000154222.14	0.113593	4.63055	23.7399	1.1e-06	0.000155977	ENSG00000154222	CC2D1B	200014	protein_coding	processed_transcript	coiled-coil and C2 domain containing 1B [Source:HGNC Symbol;Acc:HGNC:29386]	1	52345723	52366193	-1
ENSG00000166508.17	0.168846	5.19457	23.6741	1.14e-06	0.000160419	ENSG00000166508	MCM7	4176	protein_coding	retained_intron	minichromosome maintenance complex component 7 [Source:HGNC Symbol;Acc:HGNC:6950]	7	100092728	100101940	-1
ENSG00000110888.17	-0.127391	5.49135	23.654	1.15e-06	0.000161118	ENSG00000110888	CAPRIN2	65981	protein_coding	nonsense_mediated_decay	caprin family member 2 [Source:HGNC Symbol;Acc:HGNC:21259]	12	30709552	30754951	-1
ENSG00000136848.16	0.100779	6.60723	23.6074	1.18e-06	0.000164076	ENSG00000136848	DAB2IP	153090	protein_coding	protein_coding	DAB2 interacting protein [Source:HGNC Symbol;Acc:HGNC:17294]	9	121567057	121785530	1
ENSG00000064961.18	0.177355	4.51902	23.4302	1.3e-06	0.000178831	ENSG00000064961	HMG20B	10362	protein_coding	protein_coding	high mobility group 20B [Source:HGNC Symbol;Acc:HGNC:5002]	19	3572777	3579088	1
ENSG00000105202.8	0.0816982	4.8983	23.3955	1.32e-06	0.000180996	ENSG00000105202	FBL	2091	protein_coding	protein_coding	fibrillarin [Source:HGNC Symbol;Acc:HGNC:3599]	19	39834458	39846414	-1
ENSG00000142173.14	0.250355	4.05682	23.3543	1.35e-06	0.000183818	ENSG00000142173	COL6A2	1292	protein_coding	protein_coding	collagen type VI alpha 2 chain [Source:HGNC Symbol;Acc:HGNC:2212]	21	46098097	46132849	1
ENSG00000113269.13	0.0937887	6.19218	23.3392	1.36e-06	0.00018418	ENSG00000113269	RNF130	55819	protein_coding	protein_coding	ring finger protein 130 [Source:HGNC Symbol;Acc:HGNC:18280]	5	179911651	180072118	-1
ENSG00000111361.12	-0.0627183	4.49825	23.3021	1.38e-06	0.000186672	ENSG00000111361	EIF2B1	1967	protein_coding	protein_coding	eukaryotic translation initiation factor 2B subunit alpha [Source:HGNC Symbol;Acc:HGNC:3257]	12	123620406	123633766	-1
ENSG00000184492.6	0.340776	-0.876698	23.2833	1.4e-06	0.000187405	ENSG00000184492	FOXD4L1	200350	protein_coding	protein_coding	forkhead box D4 like 1 [Source:HGNC Symbol;Acc:HGNC:18521]	2	113498665	113501155	1
ENSG00000142039.3	0.0988088	4.02061	23.2438	1.43e-06	0.000190192	ENSG00000142039	CCDC97	90324	protein_coding	protein_coding	coiled-coil domain containing 97 [Source:HGNC Symbol;Acc:HGNC:28289]	19	41310189	41324883	1
ENSG00000133069.15	0.128724	6.80451	23.1831	1.47e-06	0.000195162	ENSG00000133069	TMCC2	9911	protein_coding	protein_coding	transmembrane and coiled-coil domain family 2 [Source:HGNC Symbol;Acc:HGNC:24239]	1	205228176	205273343	1
ENSG00000197540.7	0.424211	-0.94895	23.0796	1.55e-06	0.000204778	ENSG00000197540	GZMM	3004	protein_coding	protein_coding	granzyme M [Source:HGNC Symbol;Acc:HGNC:4712]	19	544034	549924	1
ENSG00000169957.9	0.138453	5.61603	23.042	1.58e-06	0.000206461	ENSG00000169957	ZNF768	79724	protein_coding	protein_coding	zinc finger protein 768 [Source:HGNC Symbol;Acc:HGNC:26273]	16	30524001	30526821	-1
ENSG00000267855.5	-0.11719	4.62678	23.0494	1.58e-06	0.000206461	ENSG00000267855	NDUFA7	4701	protein_coding	nonsense_mediated_decay	NADH:ubiquinone oxidoreductase subunit A7 [Source:HGNC Symbol;Acc:HGNC:7691]	19	8308768	8321396	-1
ENSG00000261286.1	-0.301455	-0.555513	23.0195	1.6e-06	0.000207718	ENSG00000261286	ATP2C2-AS1	105371374	antisense_RNA	antisense_RNA	ATP2C2 antisense RNA 1 [Source:HGNC Symbol;Acc:HGNC:53167]	16	84459259	84467361	-1
ENSG00000283189.2	-0.149565	3.16265	22.9153	1.69e-06	0.000218069	ENSG00000283189		NA	protein_coding	nonsense_mediated_decay		3	49416777	49429314	-1
ENSG00000085382.11	-0.141431	4.28341	22.8956	1.71e-06	0.000219087	ENSG00000085382	HACE1	57531	protein_coding	protein_coding	HECT domain and ankyrin repeat containing E3 ubiquitin protein ligase 1 [Source:HGNC Symbol;Acc:HGNC:21033]	6	104728093	104859919	-1
ENSG00000136040.8	-0.160644	3.74558	22.8575	1.74e-06	0.000222239	ENSG00000136040	PLXNC1	10154	protein_coding	protein_coding	plexin C1 [Source:HGNC Symbol;Acc:HGNC:9106]	12	94148723	94307675	1
ENSG00000125733.17	0.275473	3.96197	22.783	1.81e-06	0.000229752	ENSG00000125733	TRIP10	9322	protein_coding	protein_coding	thyroid hormone receptor interactor 10 [Source:HGNC Symbol;Acc:HGNC:12304]	19	6737925	6751526	1
ENSG00000174306.21	0.134466	6.40247	22.7305	1.86e-06	0.00023451	ENSG00000174306	ZHX3	23051	protein_coding	protein_coding	zinc fingers and homeoboxes 3 [Source:HGNC Symbol;Acc:HGNC:15935]	20	41178448	41317672	-1
ENSG00000260788.5	0.393276	0.645608	22.7226	1.87e-06	0.00023451	ENSG00000260788		NA	antisense_RNA	antisense_RNA		16	83721119	83772936	-1
ENSG00000182230.11	-0.173712	5.98137	22.7017	1.89e-06	0.000235797	ENSG00000182230	FAM153B	202134	protein_coding	protein_coding	family with sequence similarity 153 member B [Source:HGNC Symbol;Acc:HGNC:27323]	5	176060689	176132258	1
ENSG00000124795.14	0.0974325	5.22456	22.6722	1.92e-06	0.00023816	ENSG00000124795	DEK	7913	protein_coding	protein_coding	DEK proto-oncogene [Source:HGNC Symbol;Acc:HGNC:2768]	6	18223868	18264823	-1
ENSG00000260816.2	0.22124	1.81225	22.6141	1.98e-06	0.000244148	ENSG00000260816		NA	sense_intronic	sense_intronic		16	78895361	78899644	1
ENSG00000164684.13	0.115015	5.14916	22.5802	2.02e-06	0.000247183	ENSG00000164684	ZNF704	619279	protein_coding	protein_coding	zinc finger protein 704 [Source:HGNC Symbol;Acc:HGNC:32291]	8	80628451	80874781	-1
ENSG00000274750.2	0.408622	-0.755293	22.5488	2.05e-06	0.000249925	ENSG00000274750	HIST1H3E	8353	protein_coding	protein_coding	histone cluster 1 H3 family member e [Source:HGNC Symbol;Acc:HGNC:4769]	6	26224199	26227473	1
ENSG00000165632.7	0.12685	5.16995	22.4699	2.13e-06	0.00025903	ENSG00000165632	TAF3	83860	protein_coding	protein_coding	TATA-box binding protein associated factor 3 [Source:HGNC Symbol;Acc:HGNC:17303]	10	7818504	8016627	1
ENSG00000174099.10	0.1426	4.1455	22.4104	2.2e-06	0.000261883	ENSG00000174099	MSRB3	253827	protein_coding	protein_coding	methionine sulfoxide reductase B3 [Source:HGNC Symbol;Acc:HGNC:27375]	12	65278643	65488244	1
ENSG00000176783.14	0.0801717	4.70785	22.4089	2.2e-06	0.000261883	ENSG00000176783	RUFY1	80230	protein_coding	protein_coding	RUN and FYVE domain containing 1 [Source:HGNC Symbol;Acc:HGNC:19760]	5	179550558	179610026	1
ENSG00000181284.2	0.342432	-0.901515	22.4232	2.19e-06	0.000261883	ENSG00000181284	TMEM102	284114	protein_coding	protein_coding	transmembrane protein 102 [Source:HGNC Symbol;Acc:HGNC:26722]	17	7435443	7437679	1
ENSG00000185658.13	-0.101921	5.98037	22.4249	2.19e-06	0.000261883	ENSG00000185658	BRWD1	54014	protein_coding	protein_coding	bromodomain and WD repeat domain containing 1 [Source:HGNC Symbol;Acc:HGNC:12760]	21	39184176	39321559	-1
ENSG00000087087.19	0.0879142	5.86591	22.3749	2.24e-06	0.000263831	ENSG00000087087	SRRT	51593	protein_coding	retained_intron	serrate, RNA effector molecule [Source:HGNC Symbol;Acc:HGNC:24101]	7	100875111	100888664	1
ENSG00000179632.9	0.0974103	5.93472	22.3753	2.24e-06	0.000263831	ENSG00000179632	MAF1	84232	protein_coding	protein_coding	MAF1 homolog, negative regulator of RNA polymerase III [Source:HGNC Symbol;Acc:HGNC:24966]	8	144104499	144107611	1
ENSG00000116459.10	-0.0982828	6.00367	22.2893	2.35e-06	0.00027308	ENSG00000116459	ATP5F1	515	protein_coding	processed_transcript	ATP synthase, H+ transporting, mitochondrial Fo complex subunit B1 [Source:HGNC Symbol;Acc:HGNC:840]	1	111448864	111462773	1
ENSG00000196814.14	0.119437	5.54039	22.2933	2.34e-06	0.00027308	ENSG00000196814	MVB12B	89853	protein_coding	protein_coding	multivesicular body subunit 12B [Source:HGNC Symbol;Acc:HGNC:23368]	9	126326849	126507041	1
ENSG00000214530.8	0.152566	5.2229	22.2706	2.37e-06	0.000274353	ENSG00000214530	STARD10	10809	protein_coding	protein_coding	StAR related lipid transfer domain containing 10 [Source:HGNC Symbol;Acc:HGNC:10666]	11	72754729	72794168	-1
ENSG00000147421.17	0.189752	4.36949	22.2419	2.4e-06	0.000275727	ENSG00000147421	HMBOX1	79618	protein_coding	protein_coding	homeobox containing 1 [Source:HGNC Symbol;Acc:HGNC:26137]	8	28890394	29064764	1
ENSG00000176510.5	-0.497117	-2.71977	22.2453	2.4e-06	0.000275727	ENSG00000176510	OR10AC1	NA	polymorphic_pseudogene	polymorphic_pseudogene	olfactory receptor family 10 subfamily AC member 1 (gene/pseudogene) [Source:HGNC Symbol;Acc:HGNC:14758]	7	143509256	143519469	-1
ENSG00000197302.10	-0.086016	3.38373	22.2255	2.42e-06	0.000276712	ENSG00000197302	ZNF720	124411	protein_coding	nonsense_mediated_decay	zinc finger protein 720 [Source:HGNC Symbol;Acc:HGNC:26987]	16	31713229	31794869	1
ENSG00000128951.13	-0.0719762	5.11115	22.2042	2.45e-06	0.000277109	ENSG00000128951	DUT	1854	protein_coding	protein_coding	deoxyuridine triphosphatase [Source:HGNC Symbol;Acc:HGNC:3078]	15	48331011	48343373	1
ENSG00000270077.1	0.405876	-1.70301	22.2038	2.45e-06	0.000277109	ENSG00000270077		NA	sense_intronic	sense_intronic		8	97144170	97144723	1
ENSG00000266903.1	0.686801	-0.113182	22.1828	2.48e-06	0.000278798	ENSG00000266903		NA	antisense_RNA	antisense_RNA		19	44632199	44718759	-1
ENSG00000017797.12	0.0741971	6.97652	22.1518	2.52e-06	0.000281956	ENSG00000017797	RALBP1	10928	protein_coding	protein_coding	ralA binding protein 1 [Source:HGNC Symbol;Acc:HGNC:9841]	18	9475009	9538116	1
ENSG00000074964.16	0.100741	4.98699	22.141	2.53e-06	0.000282181	ENSG00000074964	ARHGEF10L	55160	protein_coding	protein_coding	Rho guanine nucleotide exchange factor 10 like [Source:HGNC Symbol;Acc:HGNC:25540]	1	17539835	17697874	1
ENSG00000175287.18	0.303543	4.66496	22.1311	2.55e-06	0.000282264	ENSG00000175287	PHYHD1	254295	protein_coding	protein_coding	phytanoyl-CoA dioxygenase domain containing 1 [Source:HGNC Symbol;Acc:HGNC:23396]	9	128920895	128942041	1
ENSG00000117122.13	0.498841	-2.55752	22.1165	2.57e-06	0.000282467	ENSG00000117122	MFAP2	4237	protein_coding	protein_coding	microfibril associated protein 2 [Source:HGNC Symbol;Acc:HGNC:7033]	1	16974502	16980835	-1
ENSG00000254561.3	-0.38657	0.828779	22.1023	2.59e-06	0.000282467	ENSG00000254561		105369520	antisense_RNA	antisense_RNA		11	119608423	119659284	1
ENSG00000280776.1	-0.313883	-0.719458	22.1038	2.58e-06	0.000282467	ENSG00000280776	LINC01202	NA	lincRNA	lincRNA		5	161910252	162001196	-1
ENSG00000165633.12	0.127696	3.999	22.0889	2.6e-06	0.000283103	ENSG00000165633	VSTM4	196740	protein_coding	protein_coding	V-set and transmembrane domain containing 4 [Source:HGNC Symbol;Acc:HGNC:26470]	10	49014245	49115509	-1
ENSG00000095002.13	-0.116434	3.94082	22.0713	2.63e-06	0.000283896	ENSG00000095002	MSH2	4436	protein_coding	protein_coding	mutS homolog 2 [Source:HGNC Symbol;Acc:HGNC:7325]	2	47402969	47562311	1
ENSG00000106078.17	0.121256	6.59209	22.0655	2.64e-06	0.000283896	ENSG00000106078	COBL	23242	protein_coding	protein_coding	cordon-bleu WH2 repeat protein [Source:HGNC Symbol;Acc:HGNC:22199]	7	51016212	51316818	-1
ENSG00000103540.16	0.139605	5.63938	22.0287	2.69e-06	0.000285286	ENSG00000103540	CCP110	9738	protein_coding	protein_coding	centriolar coiled-coil protein 110 [Source:HGNC Symbol;Acc:HGNC:24342]	16	19523811	19553408	1
ENSG00000144935.14	-0.123168	3.66426	22.0128	2.71e-06	0.000285286	ENSG00000144935	TRPC1	7220	protein_coding	protein_coding	transient receptor potential cation channel subfamily C member 1 [Source:HGNC Symbol;Acc:HGNC:12333]	3	142724074	142807888	1
ENSG00000145725.19	-0.109548	4.08076	22.0241	2.69e-06	0.000285286	ENSG00000145725	PPIP5K2	23262	protein_coding	protein_coding	diphosphoinositol pentakisphosphate kinase 2 [Source:HGNC Symbol;Acc:HGNC:29035]	5	103120149	103212799	1
ENSG00000166831.8	0.211806	1.80523	22.0448	2.66e-06	0.000285286	ENSG00000166831	RBPMS2	348093	protein_coding	protein_coding	RNA binding protein with multiple splicing 2 [Source:HGNC Symbol;Acc:HGNC:19098]	15	64739892	64775587	-1
ENSG00000197705.9	-0.447615	-1.01187	22.0118	2.71e-06	0.000285286	ENSG00000197705	KLHL14	57565	protein_coding	protein_coding	kelch like family member 14 [Source:HGNC Symbol;Acc:HGNC:29266]	18	32672671	32773062	-1
ENSG00000079999.13	0.0817108	5.74112	21.943	2.81e-06	0.000294349	ENSG00000079999	KEAP1	9817	protein_coding	protein_coding	kelch like ECH associated protein 1 [Source:HGNC Symbol;Acc:HGNC:23177]	19	10486120	10503741	-1
ENSG00000065054.13	0.163155	6.01848	21.9207	2.84e-06	0.000296448	ENSG00000065054	SLC9A3R2	9351	protein_coding	protein_coding	SLC9A3 regulator 2 [Source:HGNC Symbol;Acc:HGNC:11076]	16	2025356	2039026	1
ENSG00000158793.13	-0.0827446	4.22708	21.8855	2.89e-06	0.000300078	ENSG00000158793	NIT1	4817	protein_coding	processed_transcript	nitrilase 1 [Source:HGNC Symbol;Acc:HGNC:7828]	1	161118086	161125445	1
ENSG00000162144.9	0.10828	3.78231	21.8714	2.92e-06	0.000300078	ENSG00000162144	CYB561A3	220002	protein_coding	protein_coding	cytochrome b561 family member A3 [Source:HGNC Symbol;Acc:HGNC:23014]	11	61348745	61362299	-1
ENSG00000198324.13	0.135347	2.91792	21.8721	2.91e-06	0.000300078	ENSG00000198324	FAM109A	144717	protein_coding	protein_coding	family with sequence similarity 109 member A [Source:HGNC Symbol;Acc:HGNC:26509]	12	111360651	111369121	-1
ENSG00000176387.6	0.363715	2.02424	21.8493	2.95e-06	0.000300678	ENSG00000176387	HSD11B2	3291	protein_coding	processed_transcript	hydroxysteroid 11-beta dehydrogenase 2 [Source:HGNC Symbol;Acc:HGNC:5209]	16	67430652	67437553	1
ENSG00000187867.8	0.17038	3.21655	21.8495	2.95e-06	0.000300678	ENSG00000187867	PALM3	342979	protein_coding	protein_coding	paralemmin 3 [Source:HGNC Symbol;Acc:HGNC:33274]	19	14053365	14059159	-1
ENSG00000283458.1	-0.573977	-2.03762	21.8421	2.96e-06	0.000300678	ENSG00000283458		NA	lincRNA	lincRNA		18	39314240	39328008	1
ENSG00000177697.17	0.150441	5.34119	21.8288	2.98e-06	0.000301444	ENSG00000177697	CD151	977	protein_coding	protein_coding	CD151 molecule (Raph blood group) [Source:HGNC Symbol;Acc:HGNC:1630]	11	832843	839831	1
ENSG00000121542.11	-0.0832619	2.5554	21.8086	3.01e-06	0.000303303	ENSG00000121542	SEC22A	26984	protein_coding	processed_transcript	SEC22 homolog A, vesicle trafficking protein [Source:HGNC Symbol;Acc:HGNC:20260]	3	123201927	123274130	1
ENSG00000048052.21	-0.149639	3.77697	21.7617	3.09e-06	0.000309456	ENSG00000048052	HDAC9	9734	protein_coding	protein_coding	histone deacetylase 9 [Source:HGNC Symbol;Acc:HGNC:14065]	7	18086949	19002416	1
ENSG00000174720.15	0.115893	5.45787	21.7421	3.12e-06	0.00031128	ENSG00000174720	LARP7	51574	protein_coding	protein_coding	La ribonucleoprotein domain family member 7 [Source:HGNC Symbol;Acc:HGNC:24912]	4	112636964	112657592	1
ENSG00000090661.11	0.0968758	4.99208	21.7037	3.18e-06	0.000316207	ENSG00000090661	CERS4	79603	protein_coding	protein_coding	ceramide synthase 4 [Source:HGNC Symbol;Acc:HGNC:23747]	19	8206736	8262421	1
ENSG00000137776.16	0.0942544	6.44357	21.6588	3.26e-06	0.000322308	ENSG00000137776	SLTM	79811	protein_coding	protein_coding	SAFB like transcription modulator [Source:HGNC Symbol;Acc:HGNC:20709]	15	58879045	58933653	-1
ENSG00000051128.18	0.18811	4.61869	21.6446	3.28e-06	0.000323302	ENSG00000051128	HOMER3	9454	protein_coding	protein_coding	homer scaffolding protein 3 [Source:HGNC Symbol;Acc:HGNC:17514]	19	18929201	18941261	-1
ENSG00000151552.11	0.187657	8.00417	21.6234	3.32e-06	0.000325506	ENSG00000151552	QDPR	5860	protein_coding	retained_intron	quinoid dihydropteridine reductase [Source:HGNC Symbol;Acc:HGNC:9752]	4	17460261	17512234	-1
ENSG00000072501.17	0.102302	5.14469	21.6065	3.35e-06	0.000326996	ENSG00000072501	SMC1A	8243	protein_coding	protein_coding	structural maintenance of chromosomes 1A [Source:HGNC Symbol;Acc:HGNC:11111]	X	53374149	53422728	-1
ENSG00000063244.12	0.066165	6.36886	21.5701	3.41e-06	0.000330459	ENSG00000063244	U2AF2	11338	protein_coding	protein_coding	U2 small nuclear RNA auxiliary factor 2 [Source:HGNC Symbol;Acc:HGNC:23156]	19	55654146	55674715	1
ENSG00000229931.1	-0.317287	-1.80966	21.5747	3.4e-06	0.000330459	ENSG00000229931		NA	antisense_RNA	antisense_RNA		6	16761138	16762652	1
ENSG00000185049.14	0.100984	4.866	21.5402	3.46e-06	0.000334255	ENSG00000185049	NELFA	7469	protein_coding	protein_coding	negative elongation factor complex member A [Source:HGNC Symbol;Acc:HGNC:12768]	4	1982714	2041903	-1
ENSG00000260287.4	1.66007	0.319007	21.5254	3.49e-06	0.000335443	ENSG00000260287	TBC1D3G	101060321	protein_coding	protein_coding	TBC1 domain family member 3G [Source:HGNC Symbol;Acc:HGNC:29860]	17	36323884	36334759	1
ENSG00000129636.12	-0.147653	5.43159	21.5106	3.52e-06	0.000335522	ENSG00000129636	ITFG1	81533	protein_coding	processed_transcript	integrin alpha FG-GAP repeat containing 1 [Source:HGNC Symbol;Acc:HGNC:30697]	16	47154387	47464149	-1
ENSG00000260293.2	0.182648	2.47452	21.509	3.52e-06	0.000335522	ENSG00000260293		NA	sense_intronic	sense_intronic		16	2476558	2482173	1
ENSG00000130414.11	-0.0790899	6.60974	21.4911	3.55e-06	0.000337152	ENSG00000130414	NDUFA10	4705	protein_coding	protein_coding	NADH:ubiquinone oxidoreductase subunit A10 [Source:HGNC Symbol;Acc:HGNC:7684]	2	239892450	240025402	-1
ENSG00000150510.16	0.106891	4.23337	21.4667	3.6e-06	0.000337152	ENSG00000150510	FAM124A	220108	protein_coding	protein_coding	family with sequence similarity 124 member A [Source:HGNC Symbol;Acc:HGNC:26413]	13	51222334	51284241	1
ENSG00000161298.17	-0.112027	4.36635	21.4707	3.59e-06	0.000337152	ENSG00000161298	ZNF382	84911	protein_coding	protein_coding	zinc finger protein 382 [Source:HGNC Symbol;Acc:HGNC:17409]	19	36604817	36634113	1
ENSG00000187634.11	0.391268	0.690658	21.4605	3.61e-06	0.000337152	ENSG00000187634	SAMD11	148398	protein_coding	protein_coding	sterile alpha motif domain containing 11 [Source:HGNC Symbol;Acc:HGNC:28706]	1	923928	944581	1
ENSG00000188549.12	0.160792	3.67825	21.4737	3.59e-06	0.000337152	ENSG00000188549	C15orf52	388115	protein_coding	protein_coding	chromosome 15 open reading frame 52 [Source:HGNC Symbol;Acc:HGNC:33488]	15	40331452	40340967	-1
ENSG00000104415.13	0.482936	-1.62562	21.3974	3.73e-06	0.000342872	ENSG00000104415	WISP1	8840	protein_coding	nonsense_mediated_decay	WNT1 inducible signaling pathway protein 1 [Source:HGNC Symbol;Acc:HGNC:12769]	8	133191039	133230344	1
ENSG00000111711.9	-0.124822	4.25342	21.4078	3.71e-06	0.000342872	ENSG00000111711	GOLT1B	51026	protein_coding	processed_transcript	golgi transport 1B [Source:HGNC Symbol;Acc:HGNC:20175]	12	21501781	21518408	1
ENSG00000197322.3	-0.32405	1.11076	21.4141	3.7e-06	0.000342872	ENSG00000197322	C17orf102	NA	bidirectional_promoter_lncRNA	bidirectional_promoter_lncRNA	chromosome 17 open reading frame 102 [Source:HGNC Symbol;Acc:HGNC:34412]	17	34574123	34579369	-1
ENSG00000236714.1	-0.366401	-1.42672	21.3982	3.73e-06	0.000342872	ENSG00000236714	LINC01844	101926975	lincRNA	lincRNA	long intergenic non-protein coding RNA 1844 [Source:HGNC Symbol;Acc:HGNC:52660]	5	142745600	142760998	1
ENSG00000152931.7	-0.199674	4.7606	21.3755	3.78e-06	0.000345441	ENSG00000152931	PART1	25859	lincRNA	lincRNA	prostate androgen-regulated transcript 1 (non-protein coding) [Source:HGNC Symbol;Acc:HGNC:17263]	5	60487713	60547657	1
ENSG00000116661.10	0.175324	7.70848	21.3497	3.83e-06	0.000347357	ENSG00000116661	FBXO2	26232	protein_coding	nonsense_mediated_decay	F-box protein 2 [Source:HGNC Symbol;Acc:HGNC:13581]	1	11637018	11655785	-1
ENSG00000119403.13	0.149539	4.25824	21.3531	3.82e-06	0.000347357	ENSG00000119403	PHF19	26147	protein_coding	protein_coding	PHD finger protein 19 [Source:HGNC Symbol;Acc:HGNC:24566]	9	120855652	120894896	-1
ENSG00000180423.4	0.12799	1.46075	21.3343	3.86e-06	0.000348787	ENSG00000180423	HARBI1	283254	protein_coding	protein_coding	harbinger transposase derived 1 [Source:HGNC Symbol;Acc:HGNC:26522]	11	46602861	46617909	-1
ENSG00000149054.15	-0.229747	-0.285002	21.2994	3.93e-06	0.000352438	ENSG00000149054	ZNF215	7762	protein_coding	processed_transcript	zinc finger protein 215 [Source:HGNC Symbol;Acc:HGNC:13007]	11	6926404	7001004	1
ENSG00000248714.6	0.339975	-1.3294	21.3031	3.92e-06	0.000352438	ENSG00000248714		102724596	lincRNA	lincRNA		17	49361165	49369998	1
ENSG00000140798.15	-0.226445	1.57808	21.2535	4.02e-06	0.000359584	ENSG00000140798	ABCC12	94160	protein_coding	protein_coding	ATP binding cassette subfamily C member 12 [Source:HGNC Symbol;Acc:HGNC:14640]	16	48082973	48156018	-1
ENSG00000140287.10	-0.455351	-1.98276	21.2425	4.05e-06	0.000360245	ENSG00000140287	HDC	3067	protein_coding	retained_intron	histidine decarboxylase [Source:HGNC Symbol;Acc:HGNC:4855]	15	50241947	50266026	-1
ENSG00000279253.1	0.179114	1.41496	21.2231	4.09e-06	0.000362522	ENSG00000279253		NA	TEC	TEC		20	35262727	35264187	-1
ENSG00000158156.7	0.150386	2.83129	21.2122	4.11e-06	0.000363189	ENSG00000158156	XKR8	55113	protein_coding	protein_coding	XK related 8 [Source:HGNC Symbol;Acc:HGNC:25508]	1	27959462	27968096	1
ENSG00000154864.11	0.286009	2.83338	21.187	4.17e-06	0.000366599	ENSG00000154864	PIEZO2	63895	protein_coding	protein_coding	piezo type mechanosensitive ion channel component 2 [Source:HGNC Symbol;Acc:HGNC:26270]	18	10666483	11148762	-1
ENSG00000169925.16	0.10115	6.04793	21.1573	4.23e-06	0.000370905	ENSG00000169925	BRD3	8019	protein_coding	protein_coding	bromodomain containing 3 [Source:HGNC Symbol;Acc:HGNC:1104]	9	134030305	134068535	-1
ENSG00000204130.12	-0.0807614	4.94825	21.1377	4.27e-06	0.000373298	ENSG00000204130	RUFY2	55680	protein_coding	retained_intron	RUN and FYVE domain containing 2 [Source:HGNC Symbol;Acc:HGNC:19761]	10	68341107	68407294	-1
ENSG00000233452.6	-0.172899	3.01622	21.1078	4.34e-06	0.000377728	ENSG00000233452	STXBP5-AS1	NA	antisense_RNA	antisense_RNA	STXBP5 antisense RNA 1 [Source:HGNC Symbol;Acc:HGNC:44183]	6	146841901	147204614	-1
ENSG00000241852.9	0.128396	2.42829	21.0902	4.38e-06	0.000379778	ENSG00000241852	C8orf58	541565	protein_coding	protein_coding	chromosome 8 open reading frame 58 [Source:HGNC Symbol;Acc:HGNC:32233]	8	22599601	22604150	1
ENSG00000166289.5	0.181876	2.87443	21.0679	4.43e-06	0.000382792	ENSG00000166289	PLEKHF1	79156	protein_coding	protein_coding	pleckstrin homology and FYVE domain containing 1 [Source:HGNC Symbol;Acc:HGNC:20764]	19	29665056	29675457	1
ENSG00000272755.1	0.255271	0.590681	21.0451	4.49e-06	0.000385934	ENSG00000272755		NA	lincRNA	lincRNA		1	149264252	149264816	1
ENSG00000164953.15	-0.110217	2.64534	21.0209	4.54e-06	0.000389388	ENSG00000164953	TMEM67	91147	protein_coding	protein_coding	transmembrane protein 67 [Source:HGNC Symbol;Acc:HGNC:28396]	8	93754844	93819234	1
ENSG00000140688.16	-0.11008	5.69524	20.9822	4.64e-06	0.000390611	ENSG00000140688	C16orf58	64755	protein_coding	retained_intron	chromosome 16 open reading frame 58 [Source:HGNC Symbol;Acc:HGNC:25848]	16	31489471	31509309	-1
ENSG00000184730.10	0.259754	1.5473	20.9832	4.63e-06	0.000390611	ENSG00000184730	APOBR	55911	protein_coding	protein_coding	apolipoprotein B receptor [Source:HGNC Symbol;Acc:HGNC:24087]	16	28494649	28498970	1
ENSG00000198408.13	-0.0870972	7.58004	20.9914	4.61e-06	0.000390611	ENSG00000198408	MGEA5	10724	protein_coding	protein_coding	meningioma expressed antigen 5 (hyaluronidase) [Source:HGNC Symbol;Acc:HGNC:7056]	10	101784443	101818465	-1
ENSG00000204428.12	0.197463	1.45401	21.0023	4.59e-06	0.000390611	ENSG00000204428	LY6G5C	80741	protein_coding	protein_coding	lymphocyte antigen 6 family member G5C [Source:HGNC Symbol;Acc:HGNC:13932]	6	31676684	31684040	-1
ENSG00000256235.1	0.207664	3.33545	20.9796	4.64e-06	0.000390611	ENSG00000256235	SMIM3	85027	protein_coding	protein_coding	small integral membrane protein 3 [Source:HGNC Symbol;Acc:HGNC:30248]	5	150777946	150796734	1
ENSG00000128564.6	-0.476594	6.30775	20.9531	4.71e-06	0.00039461	ENSG00000128564	VGF	7425	protein_coding	protein_coding	VGF nerve growth factor inducible [Source:HGNC Symbol;Acc:HGNC:12684]	7	101162509	101165593	-1
ENSG00000010310.8	0.467863	1.49767	20.9442	4.73e-06	0.000394623	ENSG00000010310	GIPR	2696	protein_coding	protein_coding	gastric inhibitory polypeptide receptor [Source:HGNC Symbol;Acc:HGNC:4271]	19	45668244	45683724	1
ENSG00000142409.5	0.124633	4.66411	20.9391	4.74e-06	0.000394623	ENSG00000142409	ZNF787	126208	protein_coding	protein_coding	zinc finger protein 787 [Source:HGNC Symbol;Acc:HGNC:26998]	19	56087366	56121280	-1
ENSG00000279908.1	-0.40097	-1.98383	20.9138	4.8e-06	0.000398437	ENSG00000279908		NA	TEC	TEC		5	1383159	1386409	-1
ENSG00000118515.11	0.195692	5.41156	20.8711	4.91e-06	0.000405956	ENSG00000118515	SGK1	6446	protein_coding	protein_coding	serum/glucocorticoid regulated kinase 1 [Source:HGNC Symbol;Acc:HGNC:10810]	6	134169246	134318112	-1
ENSG00000128609.14	-0.130955	6.47166	20.831	5.02e-06	0.000413059	ENSG00000128609	NDUFA5	4698	protein_coding	protein_coding	NADH:ubiquinone oxidoreductase subunit A5 [Source:HGNC Symbol;Acc:HGNC:7688]	7	123536997	123558255	-1
ENSG00000051009.10	-0.112069	4.24809	20.8065	5.08e-06	0.000413684	ENSG00000051009	FAM160A2	84067	protein_coding	protein_coding	family with sequence similarity 160 member A2 [Source:HGNC Symbol;Acc:HGNC:25378]	11	6211335	6234711	-1
ENSG00000065809.13	0.202398	5.25997	20.7765	5.16e-06	0.000413684	ENSG00000065809	FAM107B	83641	protein_coding	protein_coding	family with sequence similarity 107 member B [Source:HGNC Symbol;Acc:HGNC:23726]	10	14518557	14774897	-1
ENSG00000075089.9	-0.107139	4.09262	20.8164	5.05e-06	0.000413684	ENSG00000075089	ACTR6	64431	protein_coding	protein_coding	ARP6 actin related protein 6 homolog [Source:HGNC Symbol;Acc:HGNC:24025]	12	100199122	100241865	1
ENSG00000112294.12	-0.108312	5.95694	20.7819	5.15e-06	0.000413684	ENSG00000112294	ALDH5A1	7915	protein_coding	protein_coding	aldehyde dehydrogenase 5 family member A1 [Source:HGNC Symbol;Acc:HGNC:408]	6	24494852	24537207	1
ENSG00000128271.21	0.243288	3.47688	20.794	5.11e-06	0.000413684	ENSG00000128271	ADORA2A	135	protein_coding	processed_transcript	adenosine A2a receptor [Source:HGNC Symbol;Acc:HGNC:263]	22	24417879	24442360	1
ENSG00000225177.5	0.223701	2.38762	20.7742	5.17e-06	0.000413684	ENSG00000225177		NA	antisense_RNA	antisense_RNA		6	138692548	138697288	1
ENSG00000278911.1	-0.347158	-0.634453	20.7807	5.15e-06	0.000413684	ENSG00000278911		NA	TEC	TEC		18	75103587	75106260	-1
ENSG00000279838.1	0.265496	-0.622295	20.7895	5.13e-06	0.000413684	ENSG00000279838		NA	TEC	TEC		1	185292384	185294372	-1
ENSG00000164850.14	0.260421	4.10071	20.7634	5.2e-06	0.000414591	ENSG00000164850	GPER1	2852	protein_coding	protein_coding	G protein-coupled estrogen receptor 1 [Source:HGNC Symbol;Acc:HGNC:4485]	7	1082208	1093815	1
ENSG00000177946.5	0.0969727	3.80508	20.7427	5.25e-06	0.00041765	ENSG00000177946	CENPBD1	92806	protein_coding	protein_coding	CENPB DNA-binding domain containing 1 [Source:HGNC Symbol;Acc:HGNC:28272]	16	89969791	89972534	-1
ENSG00000163867.16	-0.0620319	3.86519	20.7193	5.32e-06	0.000419264	ENSG00000163867	ZMYM6	9204	protein_coding	processed_transcript	zinc finger MYM-type containing 6 [Source:HGNC Symbol;Acc:HGNC:13050]	1	34986165	35031968	-1
ENSG00000188488.13	0.628373	-1.09649	20.7172	5.32e-06	0.000419264	ENSG00000188488	SERPINA5	5104	protein_coding	protein_coding	serpin family A member 5 [Source:HGNC Symbol;Acc:HGNC:8723]	14	94561442	94593120	1
ENSG00000241563.3	-0.248796	2.44018	20.7156	5.33e-06	0.000419264	ENSG00000241563	CORT	1325	protein_coding	protein_coding	cortistatin [Source:HGNC Symbol;Acc:HGNC:2257]	1	10449719	10451902	1
ENSG00000124532.14	-0.0727468	3.90996	20.6859	5.41e-06	0.000424367	ENSG00000124532	MRS2	57380	protein_coding	processed_transcript	MRS2, magnesium transporter [Source:HGNC Symbol;Acc:HGNC:13785]	6	24402908	24426194	1
ENSG00000100146.16	0.188322	5.84838	20.6464	5.52e-06	0.000431748	ENSG00000100146	SOX10	6663	protein_coding	protein_coding	SRY-box 10 [Source:HGNC Symbol;Acc:HGNC:11190]	22	37970686	37987422	-1
ENSG00000129250.11	0.198266	7.92922	20.6334	5.56e-06	0.000431748	ENSG00000129250	KIF1C	10749	protein_coding	protein_coding	kinesin family member 1C [Source:HGNC Symbol;Acc:HGNC:6317]	17	4997948	5028401	1
ENSG00000131652.13	0.117865	2.55476	20.6391	5.55e-06	0.000431748	ENSG00000131652	THOC6	79228	protein_coding	retained_intron	THO complex 6 [Source:HGNC Symbol;Acc:HGNC:28369]	16	3024027	3027755	1
ENSG00000273540.3	-0.313389	0.0326786	20.6076	5.64e-06	0.000436135	ENSG00000273540	AGBL1	123624	protein_coding	protein_coding	ATP/GTP binding protein like 1 [Source:HGNC Symbol;Acc:HGNC:26504]	15	86079973	87029052	1
ENSG00000107816.17	0.102568	6.06096	20.5825	5.71e-06	0.000437519	ENSG00000107816	LZTS2	84445	protein_coding	protein_coding	leucine zipper tumor suppressor 2 [Source:HGNC Symbol;Acc:HGNC:29381]	10	100996618	101007836	1
ENSG00000162604.12	-0.0934976	3.69935	20.5824	5.71e-06	0.000437519	ENSG00000162604	TM2D1	83941	protein_coding	protein_coding	TM2 domain containing 1 [Source:HGNC Symbol;Acc:HGNC:24142]	1	61681046	61725423	-1
ENSG00000185513.14	-0.0959792	4.59853	20.5871	5.7e-06	0.000437519	ENSG00000185513	L3MBTL1	26013	protein_coding	protein_coding	L3MBTL1, histone methyl-lysine binding protein [Source:HGNC Symbol;Acc:HGNC:15905]	20	43507680	43550950	1
ENSG00000175787.16	-0.112916	2.85873	20.5676	5.76e-06	0.000439448	ENSG00000175787	ZNF169	169841	protein_coding	protein_coding	zinc finger protein 169 [Source:HGNC Symbol;Acc:HGNC:12957]	9	94259311	94301454	1
ENSG00000249436.1	-0.263223	1.83858	20.5463	5.82e-06	0.000442902	ENSG00000249436		NA	lincRNA	lincRNA		5	57614389	57617431	1
ENSG00000234394.8	-0.36578	0.955187	20.5099	5.93e-06	0.000448903	ENSG00000234394		440896	lincRNA	lincRNA		9	68306528	68330626	1
ENSG00000273466.1	0.188058	-0.0990488	20.508	5.94e-06	0.000448903	ENSG00000273466		NA	antisense_RNA	antisense_RNA		2	218633256	218634014	-1
ENSG00000100749.7	-0.118952	2.47257	20.4843	6.01e-06	0.000453012	ENSG00000100749	VRK1	7443	protein_coding	protein_coding	vaccinia related kinase 1 [Source:HGNC Symbol;Acc:HGNC:12718]	14	96797304	96931722	1
ENSG00000113649.11	-0.0800021	5.51382	20.4407	6.15e-06	0.000461918	ENSG00000113649	TCERG1	10915	protein_coding	retained_intron	transcription elongation regulator 1 [Source:HGNC Symbol;Acc:HGNC:15630]	5	146447311	146511961	1
ENSG00000104859.14	0.110503	5.62587	20.4116	6.24e-06	0.000465961	ENSG00000104859	CLASRP	11129	protein_coding	protein_coding	CLK4 associating serine/arginine rich protein [Source:HGNC Symbol;Acc:HGNC:17731]	19	45039040	45070956	1
ENSG00000145882.10	-0.210279	4.02616	20.412	6.24e-06	0.000465961	ENSG00000145882	PCYOX1L	78991	protein_coding	protein_coding	prenylcysteine oxidase 1 like [Source:HGNC Symbol;Acc:HGNC:28477]	5	149358007	149369653	1
ENSG00000166529.14	0.0895521	2.75459	20.3938	6.3e-06	0.000467291	ENSG00000166529	ZSCAN21	7589	protein_coding	protein_coding	zinc finger and SCAN domain containing 21 [Source:HGNC Symbol;Acc:HGNC:13104]	7	100049774	100065038	1
ENSG00000170791.17	-0.102737	3.97927	20.3943	6.3e-06	0.000467291	ENSG00000170791	CHCHD7	79145	protein_coding	protein_coding	coiled-coil-helix-coiled-coil-helix domain containing 7 [Source:HGNC Symbol;Acc:HGNC:28314]	8	56211686	56218798	1
ENSG00000108262.15	0.107901	7.78576	20.3351	6.5e-06	0.00048032	ENSG00000108262	GIT1	28964	protein_coding	protein_coding	GIT ArfGAP 1 [Source:HGNC Symbol;Acc:HGNC:4272]	17	29573469	29594054	-1
ENSG00000160410.14	0.139225	3.39939	20.3228	6.54e-06	0.000480326	ENSG00000160410	SHKBP1	92799	protein_coding	protein_coding	SH3KBP1 binding protein 1 [Source:HGNC Symbol;Acc:HGNC:19214]	19	40576851	40591399	1
ENSG00000235436.10	-0.146906	1.41382	20.3257	6.53e-06	0.000480326	ENSG00000235436	DPY19L2P4	442523	transcribed_unprocessed_pseudogene	processed_transcript	DPY19L2 pseudogene 4 [Source:HGNC Symbol;Acc:HGNC:22176]	7	90119400	90125600	1
ENSG00000135414.9	0.16375	5.39689	20.2859	6.67e-06	0.000486355	ENSG00000135414	GDF11	10220	protein_coding	protein_coding	growth differentiation factor 11 [Source:HGNC Symbol;Acc:HGNC:4216]	12	55743280	55757278	1
ENSG00000141433.12	-0.331053	3.06516	20.2909	6.65e-06	0.000486355	ENSG00000141433	ADCYAP1	116	protein_coding	protein_coding	adenylate cyclase activating polypeptide 1 [Source:HGNC Symbol;Acc:HGNC:241]	18	904943	912172	1
ENSG00000225724.1	0.423467	-1.94894	20.2808	6.69e-06	0.000486355	ENSG00000225724	ASH2LP3	NA	unprocessed_pseudogene	unprocessed_pseudogene	ASH2 like histone lysine methyltransferase complex subunit pseudogene 3 [Source:HGNC Symbol;Acc:HGNC:53060]	22	22339573	22341214	1
ENSG00000087206.16	0.0827472	3.39725	20.2632	6.75e-06	0.000487764	ENSG00000087206	UIMC1	51720	protein_coding	protein_coding	ubiquitin interaction motif containing 1 [Source:HGNC Symbol;Acc:HGNC:30298]	5	176905005	177022633	-1
ENSG00000163075.12	-0.134443	2.34043	20.2666	6.74e-06	0.000487764	ENSG00000163075	CFAP221	200373	protein_coding	nonsense_mediated_decay	cilia and flagella associated protein 221 [Source:HGNC Symbol;Acc:HGNC:33720]	2	119544432	119662251	1
ENSG00000173801.16	0.167832	4.23346	20.256	6.77e-06	0.00048806	ENSG00000173801	JUP	3728	protein_coding	protein_coding	junction plakoglobin [Source:HGNC Symbol;Acc:HGNC:6207]	17	41754604	41786931	-1
ENSG00000021300.13	0.150601	8.85654	20.2384	6.84e-06	0.000491053	ENSG00000021300	PLEKHB1	58473	protein_coding	protein_coding	pleckstrin homology domain containing B1 [Source:HGNC Symbol;Acc:HGNC:19079]	11	73646178	73662819	1
ENSG00000111863.12	-0.30555	0.394424	20.2056	6.96e-06	0.000498	ENSG00000111863	ADTRP	84830	protein_coding	nonsense_mediated_decay	androgen dependent TFPI regulating protein [Source:HGNC Symbol;Acc:HGNC:21214]	6	11712054	11807046	-1
ENSG00000105722.9	0.137223	5.36659	20.1988	6.98e-06	0.000498214	ENSG00000105722	ERF	2077	protein_coding	protein_coding	ETS2 repressor factor [Source:HGNC Symbol;Acc:HGNC:3444]	19	42247572	42255157	-1
ENSG00000111731.12	-0.102367	5.06392	20.19	7.01e-06	0.000498957	ENSG00000111731	C2CD5	9847	protein_coding	protein_coding	C2 calcium dependent domain containing 5 [Source:HGNC Symbol;Acc:HGNC:29062]	12	22448583	22544546	-1
ENSG00000169255.13	-0.12189	4.20593	20.1712	7.08e-06	0.000502357	ENSG00000169255	B3GALNT1	8706	protein_coding	protein_coding	beta-1,3-N-acetylgalactosaminyltransferase 1 (globoside blood group) [Source:HGNC Symbol;Acc:HGNC:918]	3	161083883	161105384	-1
ENSG00000134294.13	0.242157	6.11623	20.148	7.17e-06	0.00050537	ENSG00000134294	SLC38A2	54407	protein_coding	protein_coding	solute carrier family 38 member 2 [Source:HGNC Symbol;Acc:HGNC:13448]	12	46358189	46372867	-1
ENSG00000196511.14	-0.117751	1.59292	20.1523	7.15e-06	0.00050537	ENSG00000196511	TPK1	27010	protein_coding	nonsense_mediated_decay	thiamin pyrophosphokinase 1 [Source:HGNC Symbol;Acc:HGNC:17358]	7	144451941	144836395	-1
ENSG00000282034.1	0.113582	5.44776	20.1395	7.2e-06	0.00050607	ENSG00000282034		NA	protein_coding	nonsense_mediated_decay		16	30704067	30745169	1
ENSG00000140488.15	-0.120283	4.06497	20.0859	7.4e-06	0.000515837	ENSG00000140488	CELF6	60677	protein_coding	protein_coding	CUGBP Elav-like family member 6 [Source:HGNC Symbol;Acc:HGNC:14059]	15	72284727	72320129	-1
ENSG00000149115.13	0.103904	5.79253	20.0903	7.39e-06	0.000515837	ENSG00000149115	TNKS1BP1	85456	protein_coding	nonsense_mediated_decay	tankyrase 1 binding protein 1 [Source:HGNC Symbol;Acc:HGNC:19081]	11	57299638	57324952	-1
ENSG00000251632.1	0.38632	-0.526798	20.0855	7.41e-06	0.000515837	ENSG00000251632	LINC02172	105377443	lincRNA	lincRNA	long intergenic non-protein coding RNA 2172 [Source:HGNC Symbol;Acc:HGNC:53034]	4	137545731	137603430	1
ENSG00000198417.6	0.374221	5.97251	20.0744	7.45e-06	0.00051729	ENSG00000198417	MT1F	4494	protein_coding	protein_coding	metallothionein 1F [Source:HGNC Symbol;Acc:HGNC:7398]	16	56657694	56660698	1
ENSG00000183856.10	-0.295937	0.507577	20.0515	7.54e-06	0.000521934	ENSG00000183856	IQGAP3	128239	protein_coding	protein_coding	IQ motif containing GTPase activating protein 3 [Source:HGNC Symbol;Acc:HGNC:20669]	1	156525405	156572604	-1
ENSG00000012174.11	-0.130322	3.06359	20.0255	7.64e-06	0.000526599	ENSG00000012174	MBTPS2	51360	protein_coding	processed_transcript	membrane bound transcription factor peptidase, site 2 [Source:HGNC Symbol;Acc:HGNC:15455]	X	21839636	21885424	1
ENSG00000106333.12	0.178423	1.8214	20.0231	7.65e-06	0.000526599	ENSG00000106333	PCOLCE	5118	protein_coding	protein_coding	procollagen C-endopeptidase enhancer [Source:HGNC Symbol;Acc:HGNC:8738]	7	100602177	100608175	1
ENSG00000109063.14	0.163816	2.24478	20.0067	7.72e-06	0.000529537	ENSG00000109063	MYH3	4621	protein_coding	retained_intron	myosin heavy chain 3 [Source:HGNC Symbol;Acc:HGNC:7573]	17	10628526	10657309	-1
ENSG00000255737.2	0.233298	0.29038	19.988	7.79e-06	0.00053315	ENSG00000255737	AGAP2-AS1	100130776	antisense_RNA	antisense_RNA	AGAP2 antisense RNA 1 [Source:HGNC Symbol;Acc:HGNC:48633]	12	57726271	57728356	1
ENSG00000135336.14	-0.122062	3.71492	19.9744	7.85e-06	0.00053538	ENSG00000135336	ORC3	23595	protein_coding	protein_coding	origin recognition complex subunit 3 [Source:HGNC Symbol;Acc:HGNC:8489]	6	87590067	87667453	1
ENSG00000120963.11	-0.080713	5.4005	19.9326	8.02e-06	0.000544823	ENSG00000120963	ZNF706	51123	protein_coding	protein_coding	zinc finger protein 706 [Source:HGNC Symbol;Acc:HGNC:24992]	8	101177878	101206193	-1
ENSG00000161642.17	0.105783	6.66706	19.9241	8.06e-06	0.000544823	ENSG00000161642	ZNF385A	25946	protein_coding	protein_coding	zinc finger protein 385A [Source:HGNC Symbol;Acc:HGNC:17521]	12	54369133	54391298	-1
ENSG00000176692.5	0.330569	-0.618152	19.9295	8.03e-06	0.000544823	ENSG00000176692	FOXC2	2303	protein_coding	protein_coding	forkhead box C2 [Source:HGNC Symbol;Acc:HGNC:3801]	16	86567251	86569728	1
ENSG00000101040.19	0.125809	6.4966	19.8997	8.16e-06	0.000549712	ENSG00000101040	ZMYND8	23613	protein_coding	protein_coding	zinc finger MYND-type containing 8 [Source:HGNC Symbol;Acc:HGNC:9397]	20	47209214	47356889	-1
ENSG00000145832.12	0.290272	2.59456	19.8958	8.18e-06	0.000549712	ENSG00000145832	SLC25A48	153328	protein_coding	protein_coding	solute carrier family 25 member 48 [Source:HGNC Symbol;Acc:HGNC:30451]	5	135834649	135888637	1
ENSG00000175455.14	-0.111887	4.12443	19.8635	8.32e-06	0.00055745	ENSG00000175455	CCDC14	64770	protein_coding	processed_transcript	coiled-coil domain containing 14 [Source:HGNC Symbol;Acc:HGNC:25766]	3	123897305	123961408	-1
ENSG00000143157.11	0.134343	5.62382	19.8333	8.45e-06	0.000564697	ENSG00000143157	POGK	57645	protein_coding	protein_coding	pogo transposable element derived with KRAB domain [Source:HGNC Symbol;Acc:HGNC:18800]	1	166839447	166856344	1
ENSG00000155111.14	0.110836	5.25583	19.8206	8.51e-06	0.000566812	ENSG00000155111	CDK19	23097	protein_coding	protein_coding	cyclin dependent kinase 19 [Source:HGNC Symbol;Acc:HGNC:19338]	6	110609978	110815958	-1
ENSG00000156931.15	-0.0696491	5.12095	19.744	8.85e-06	0.000588277	ENSG00000156931	VPS8	23355	protein_coding	protein_coding	VPS8, CORVET complex subunit [Source:HGNC Symbol;Acc:HGNC:29122]	3	184812143	185052614	1
ENSG00000165406.15	0.130226	4.43812	19.7381	8.88e-06	0.000588415	ENSG00000165406	MARCH8	220972	protein_coding	protein_coding	membrane associated ring-CH-type finger 8 [Source:HGNC Symbol;Acc:HGNC:23356]	10	45454585	45594906	-1
ENSG00000102221.13	0.180504	1.86916	19.7032	9.04e-06	0.000597527	ENSG00000102221	JADE3	9767	protein_coding	protein_coding	jade family PHD finger 3 [Source:HGNC Symbol;Acc:HGNC:22982]	X	46912276	47061242	1
ENSG00000086717.18	-0.311446	1.09148	19.6875	9.12e-06	0.000598606	ENSG00000086717	PPEF1	5475	protein_coding	processed_transcript	protein phosphatase with EF-hand domain 1 [Source:HGNC Symbol;Acc:HGNC:9243]	X	18675909	18827921	1
ENSG00000143772.9	0.225818	7.85878	19.6834	9.14e-06	0.000598606	ENSG00000143772	ITPKB	3707	protein_coding	protein_coding	inositol-trisphosphate 3-kinase B [Source:HGNC Symbol;Acc:HGNC:6179]	1	226631690	226739323	-1
ENSG00000144136.10	-0.0979327	5.29846	19.6908	9.1e-06	0.000598606	ENSG00000144136	SLC20A1	6574	protein_coding	protein_coding	solute carrier family 20 member 1 [Source:HGNC Symbol;Acc:HGNC:10946]	2	112645857	112663827	1
ENSG00000105229.6	0.117487	5.07799	19.6647	9.23e-06	0.000601166	ENSG00000105229	PIAS4	51588	protein_coding	protein_coding	protein inhibitor of activated STAT 4 [Source:HGNC Symbol;Acc:HGNC:17002]	19	4007646	4039386	1
ENSG00000198792.12	0.10528	6.79085	19.6645	9.23e-06	0.000601166	ENSG00000198792	TMEM184B	25829	protein_coding	retained_intron	transmembrane protein 184B [Source:HGNC Symbol;Acc:HGNC:1310]	22	38219291	38273034	-1
ENSG00000133958.13	-0.128065	4.53587	19.6513	9.29e-06	0.000602117	ENSG00000133958	UNC79	57578	protein_coding	protein_coding	unc-79 homolog, NALCN channel complex subunit [Source:HGNC Symbol;Acc:HGNC:19966]	14	93333219	93707876	1
ENSG00000135119.14	-0.113614	4.78336	19.6507	9.3e-06	0.000602117	ENSG00000135119	RNFT2	84900	protein_coding	processed_transcript	ring finger protein, transmembrane 2 [Source:HGNC Symbol;Acc:HGNC:25905]	12	116738178	116853631	1
ENSG00000177469.12	0.188661	5.37221	19.6384	9.36e-06	0.000604311	ENSG00000177469	CAVIN1	284119	protein_coding	protein_coding	caveolae associated protein 1 [Source:HGNC Symbol;Acc:HGNC:9688]	17	42402452	42423517	-1
ENSG00000004838.13	0.155085	1.37485	19.6252	9.42e-06	0.000606796	ENSG00000004838	ZMYND10	51364	protein_coding	processed_transcript	zinc finger MYND-type containing 10 [Source:HGNC Symbol;Acc:HGNC:19412]	3	50341110	50346852	-1
ENSG00000142694.6	0.241383	2.4378	19.5773	9.66e-06	0.000616715	ENSG00000142694	EVA1B	55194	protein_coding	protein_coding	eva-1 homolog B [Source:HGNC Symbol;Acc:HGNC:25558]	1	36322031	36324154	-1
ENSG00000236449.1	-0.316285	-2.09156	19.5721	9.69e-06	0.000616715	ENSG00000236449		NA	antisense_RNA	antisense_RNA		2	174547141	174774827	1
ENSG00000249915.7	-0.0761277	5.54352	19.5721	9.69e-06	0.000616715	ENSG00000249915	PDCD6	10016	protein_coding	protein_coding	programmed cell death 6 [Source:HGNC Symbol;Acc:HGNC:8765]	5	271621	353856	1
ENSG00000272325.1	0.0713063	8.98533	19.5677	9.71e-06	0.000616715	ENSG00000272325	NUDT3	11165	protein_coding	protein_coding	nudix hydrolase 3 [Source:HGNC Symbol;Acc:HGNC:8050]	6	34279679	34392674	-1
ENSG00000276043.4	0.278562	1.94725	19.5716	9.69e-06	0.000616715	ENSG00000276043	UHRF1	29128	protein_coding	protein_coding	ubiquitin like with PHD and ring finger domains 1 [Source:HGNC Symbol;Acc:HGNC:12556]	19	4903080	4962154	1
ENSG00000101901.11	-0.0884377	3.6658	19.553	9.78e-06	0.000619772	ENSG00000101901	ALG13	79868	protein_coding	protein_coding	ALG13, UDP-N-acetylglucosaminyltransferase subunit [Source:HGNC Symbol;Acc:HGNC:30881]	X	111665811	111760649	1
ENSG00000114902.13	-0.0808966	5.44936	19.5465	9.82e-06	0.000619852	ENSG00000114902	SPCS1	28972	protein_coding	protein_coding	signal peptidase complex subunit 1 [Source:HGNC Symbol;Acc:HGNC:23401]	3	52704955	52711146	1
ENSG00000173110.7	0.884567	3.20119	19.5423	9.84e-06	0.000619852	ENSG00000173110	HSPA6	3310	protein_coding	protein_coding	heat shock protein family A (Hsp70) member 6 [Source:HGNC Symbol;Acc:HGNC:5239]	1	161524540	161526910	1
ENSG00000100242.15	0.159528	7.41036	19.5131	9.99e-06	0.000627061	ENSG00000100242	SUN2	25777	protein_coding	protein_coding	Sad1 and UNC84 domain containing 2 [Source:HGNC Symbol;Acc:HGNC:14210]	22	38734725	38794143	-1
ENSG00000112039.3	0.125619	1.32405	19.5098	1e-05	0.000627061	ENSG00000112039	FANCE	2178	protein_coding	protein_coding	Fanconi anemia complementation group E [Source:HGNC Symbol;Acc:HGNC:3586]	6	35452361	35467103	1
ENSG00000188269.9	0.549351	0.469824	19.4977	1.01e-05	0.000629322	ENSG00000188269	OR7A5	26659	protein_coding	protein_coding	olfactory receptor family 7 subfamily A member 5 [Source:HGNC Symbol;Acc:HGNC:8368]	19	14824251	14835285	-1
ENSG00000198498.9	-0.0948783	2.29583	19.4765	1.02e-05	0.000634629	ENSG00000198498	TMA16	55319	protein_coding	protein_coding	translation machinery associated 16 homolog [Source:HGNC Symbol;Acc:HGNC:25638]	4	163494442	163520539	1
ENSG00000172987.12	0.252167	3.78445	19.464	1.03e-05	0.000637079	ENSG00000172987	HPSE2	60495	protein_coding	protein_coding	heparanase 2 (inactive) [Source:HGNC Symbol;Acc:HGNC:18374]	10	98457077	99235862	-1
ENSG00000244005.12	-0.0790745	4.85066	19.4408	1.04e-05	0.000643116	ENSG00000244005	NFS1	9054	protein_coding	protein_coding	NFS1, cysteine desulfurase [Source:HGNC Symbol;Acc:HGNC:15910]	20	35668055	35699359	-1
ENSG00000167522.14	0.0931995	8.11586	19.3874	1.07e-05	0.000659579	ENSG00000167522	ANKRD11	29123	protein_coding	protein_coding	ankyrin repeat domain 11 [Source:HGNC Symbol;Acc:HGNC:21316]	16	89267627	89490561	-1
ENSG00000117115.12	0.181926	6.68452	19.3645	1.08e-05	0.000665756	ENSG00000117115	PADI2	11240	protein_coding	protein_coding	peptidyl arginine deiminase 2 [Source:HGNC Symbol;Acc:HGNC:18341]	1	17066761	17119435	-1
ENSG00000132768.13	-0.0835355	3.54557	19.3539	1.09e-05	0.000667671	ENSG00000132768	DPH2	1802	protein_coding	processed_transcript	DPH2 homolog [Source:HGNC Symbol;Acc:HGNC:3004]	1	43970000	43973369	1
ENSG00000167005.13	-0.102401	5.69731	19.3457	1.09e-05	0.000668776	ENSG00000167005	NUDT21	11051	protein_coding	protein_coding	nudix hydrolase 21 [Source:HGNC Symbol;Acc:HGNC:13870]	16	56429133	56452199	-1
ENSG00000064042.17	0.0752104	6.77202	19.315	1.11e-05	0.000677228	ENSG00000064042	LIMCH1	22998	protein_coding	protein_coding	LIM and calponin homology domains 1 [Source:HGNC Symbol;Acc:HGNC:29191]	4	41359607	41700044	1
ENSG00000134262.12	-0.0927326	4.05931	19.3116	1.11e-05	0.000677228	ENSG00000134262	AP4B1	10717	protein_coding	protein_coding	adaptor related protein complex 4 beta 1 subunit [Source:HGNC Symbol;Acc:HGNC:572]	1	113894748	113905201	-1
ENSG00000005513.9	0.156915	6.21853	19.2992	1.12e-05	0.000678046	ENSG00000005513	SOX8	30812	protein_coding	protein_coding	SRY-box 8 [Source:HGNC Symbol;Acc:HGNC:11203]	16	981808	986979	1
ENSG00000176463.13	0.102357	5.17634	19.302	1.12e-05	0.000678046	ENSG00000176463	SLCO3A1	28232	protein_coding	protein_coding	solute carrier organic anion transporter family member 3A1 [Source:HGNC Symbol;Acc:HGNC:10952]	15	91853695	92172435	1
ENSG00000112851.14	0.1754	6.51884	19.2731	1.13e-05	0.000683796	ENSG00000112851	ERBIN	55914	protein_coding	protein_coding	erbb2 interacting protein [Source:HGNC Symbol;Acc:HGNC:15842]	5	65926475	66082549	1
ENSG00000270112.3	-0.217082	0.518682	19.2775	1.13e-05	0.000683796	ENSG00000270112		NA	processed_transcript	antisense_RNA		18	46756487	46764408	1
ENSG00000135720.12	0.12132	7.65361	19.2666	1.14e-05	0.000684158	ENSG00000135720	DYNC1LI2	1783	protein_coding	nonsense_mediated_decay	dynein cytoplasmic 1 light intermediate chain 2 [Source:HGNC Symbol;Acc:HGNC:2966]	16	66720893	66751798	-1
ENSG00000167566.16	0.0982029	4.96338	19.2601	1.14e-05	0.000684158	ENSG00000167566	NCKAP5L	57701	protein_coding	protein_coding	NCK associated protein 5 like [Source:HGNC Symbol;Acc:HGNC:29321]	12	49791146	49828750	-1
ENSG00000182902.13	0.194286	6.90977	19.2571	1.14e-05	0.000684158	ENSG00000182902	SLC25A18	83733	protein_coding	protein_coding	solute carrier family 25 member 18 [Source:HGNC Symbol;Acc:HGNC:10988]	22	17563439	17590994	1
ENSG00000075303.12	-0.138935	3.38877	19.2366	1.15e-05	0.000688413	ENSG00000075303	SLC25A40	55972	protein_coding	protein_coding	solute carrier family 25 member 40 [Source:HGNC Symbol;Acc:HGNC:29680]	7	87833568	87876357	-1
ENSG00000236753.5	0.180672	0.764433	19.2354	1.16e-05	0.000688413	ENSG00000236753	MKLN1-AS	100506881	processed_transcript	antisense_RNA	MKLN1 antisense RNA [Source:HGNC Symbol;Acc:HGNC:40374]	7	131309744	131328222	-1
ENSG00000130475.14	0.103058	4.74758	19.2298	1.16e-05	0.00068864	ENSG00000130475	FCHO1	23149	protein_coding	protein_coding	FCH domain only 1 [Source:HGNC Symbol;Acc:HGNC:29002]	19	17747718	17788568	1
ENSG00000263006.6	-0.252352	1.21663	19.2222	1.16e-05	0.000689612	ENSG00000263006	ROCK1P1	727758	transcribed_unprocessed_pseudogene	processed_transcript	Rho associated coiled-coil containing protein kinase 1 pseudogene 1 [Source:HGNC Symbol;Acc:HGNC:37832]	18	109065	122219	1
ENSG00000183773.15	0.144916	6.6806	19.2163	1.17e-05	0.000689986	ENSG00000183773	AIFM3	150209	protein_coding	protein_coding	apoptosis inducing factor, mitochondria associated 3 [Source:HGNC Symbol;Acc:HGNC:26398]	22	20965108	20981360	1
ENSG00000112139.14	0.172	3.78515	19.202	1.18e-05	0.000693264	ENSG00000112139	MDGA1	266727	protein_coding	protein_coding	MAM domain containing glycosylphosphatidylinositol anchor 1 [Source:HGNC Symbol;Acc:HGNC:19267]	6	37630679	37699306	-1
ENSG00000154188.9	0.275924	0.451223	19.1975	1.18e-05	0.000693264	ENSG00000154188	ANGPT1	284	protein_coding	protein_coding	angiopoietin 1 [Source:HGNC Symbol;Acc:HGNC:484]	8	107249482	107498055	-1
ENSG00000053254.15	0.114134	5.22304	19.1619	1.2e-05	0.000699308	ENSG00000053254	FOXN3	1112	protein_coding	protein_coding	forkhead box N3 [Source:HGNC Symbol;Acc:HGNC:1928]	14	89124871	89619149	-1
ENSG00000070087.13	-0.151647	7.77335	19.1606	1.2e-05	0.000699308	ENSG00000070087	PFN2	5217	protein_coding	protein_coding	profilin 2 [Source:HGNC Symbol;Acc:HGNC:8882]	3	149964904	150050788	-1
ENSG00000119328.11	-0.0919071	3.44489	19.1685	1.2e-05	0.000699308	ENSG00000119328	FAM206A	54942	protein_coding	protein_coding	family with sequence similarity 206 member A [Source:HGNC Symbol;Acc:HGNC:1364]	9	108934181	108950744	1
ENSG00000138138.13	-0.10316	4.89063	19.1752	1.19e-05	0.000699308	ENSG00000138138	ATAD1	84896	protein_coding	protein_coding	ATPase family, AAA domain containing 1 [Source:HGNC Symbol;Acc:HGNC:25903]	10	87751512	87841343	-1
ENSG00000149929.15	0.0725383	4.7994	19.1567	1.2e-05	0.000699308	ENSG00000149929	HIRIP3	8479	protein_coding	protein_coding	HIRA interacting protein 3 [Source:HGNC Symbol;Acc:HGNC:4917]	16	29992321	29996436	-1
ENSG00000174680.9	0.297071	-1.46349	19.1479	1.21e-05	0.000700764	ENSG00000174680	GRIK1-AS1	NA	antisense_RNA	antisense_RNA	GRIK1 antisense RNA 1 [Source:HGNC Symbol;Acc:HGNC:16458]	21	29748175	29764002	1
ENSG00000089123.15	-0.17067	1.87893	19.1206	1.23e-05	0.000709074	ENSG00000089123	TASP1	55617	protein_coding	processed_transcript	taspase 1 [Source:HGNC Symbol;Acc:HGNC:15859]	20	13389392	13638940	-1
ENSG00000135736.5	0.275283	1.17302	19.1096	1.23e-05	0.000711416	ENSG00000135736	CCDC102A	92922	protein_coding	protein_coding	coiled-coil domain containing 102A [Source:HGNC Symbol;Acc:HGNC:28097]	16	57512178	57536599	-1
ENSG00000129295.8	-0.104374	2.06574	19.071	1.26e-05	0.000724132	ENSG00000129295	LRRC6	23639	protein_coding	protein_coding	leucine rich repeat containing 6 [Source:HGNC Symbol;Acc:HGNC:16725]	8	132571953	132675617	-1
ENSG00000181409.11	0.108421	7.51188	19.0567	1.27e-05	0.000727748	ENSG00000181409	AATK	9625	protein_coding	protein_coding	apoptosis associated tyrosine kinase [Source:HGNC Symbol;Acc:HGNC:21]	17	81117295	81166077	-1
ENSG00000064393.15	0.201773	8.78272	19.0502	1.27e-05	0.000728448	ENSG00000064393	HIPK2	28996	protein_coding	protein_coding	homeodomain interacting protein kinase 2 [Source:HGNC Symbol;Acc:HGNC:14402]	7	139561570	139777778	-1
ENSG00000177990.11	-0.1411	2.94326	19.0358	1.28e-05	0.000732122	ENSG00000177990	DPY19L2	283417	protein_coding	protein_coding	dpy-19 like 2 [Source:HGNC Symbol;Acc:HGNC:19414]	12	63558913	63668939	-1
ENSG00000116353.15	-0.123437	4.11342	19.0082	1.3e-05	0.000740963	ENSG00000116353	MECR	51102	protein_coding	protein_coding	mitochondrial trans-2-enoyl-CoA reductase [Source:HGNC Symbol;Acc:HGNC:19691]	1	29192873	29230942	-1
ENSG00000116783.14	-0.177107	1.82337	18.9981	1.31e-05	0.00074305	ENSG00000116783	TNNI3K	51086	protein_coding	protein_coding	TNNI3 interacting kinase [Source:HGNC Symbol;Acc:HGNC:19661]	1	74235401	74544428	1
ENSG00000174748.18	-0.0810787	8.66009	18.9536	1.34e-05	0.000756874	ENSG00000174748	RPL15	6138	protein_coding	protein_coding	ribosomal protein L15 [Source:HGNC Symbol;Acc:HGNC:10306]	3	23916545	23923692	1
ENSG00000184007.18	0.112307	7.21691	18.9553	1.34e-05	0.000756874	ENSG00000184007	PTP4A2	8073	protein_coding	protein_coding	protein tyrosine phosphatase type IVA, member 2 [Source:HGNC Symbol;Acc:HGNC:9635]	1	31906421	31944856	-1
ENSG00000156983.15	0.0783927	3.56698	18.9312	1.36e-05	0.000763943	ENSG00000156983	BRPF1	7862	protein_coding	protein_coding	bromodomain and PHD finger containing 1 [Source:HGNC Symbol;Acc:HGNC:14255]	3	9731729	9748018	1
ENSG00000171723.15	-0.100819	4.54422	18.9199	1.36e-05	0.000765101	ENSG00000171723	GPHN	10243	protein_coding	protein_coding	gephyrin [Source:HGNC Symbol;Acc:HGNC:15465]	14	66507407	67181803	1
ENSG00000267281.2	0.17615	2.3174	18.919	1.36e-05	0.000765101	ENSG00000267281		NA	protein_coding	retained_intron		12	53506688	53625979	-1
ENSG00000127530.3	0.362255	0.00696931	18.9079	1.37e-05	0.000767702	ENSG00000127530	OR7C1	26664	protein_coding	protein_coding	olfactory receptor family 7 subfamily C member 1 [Source:HGNC Symbol;Acc:HGNC:8373]	19	14789260	14835376	-1
ENSG00000104093.13	-0.146884	5.19163	18.8991	1.38e-05	0.00076937	ENSG00000104093	DMXL2	23312	protein_coding	protein_coding	Dmx like 2 [Source:HGNC Symbol;Acc:HGNC:2938]	15	51447711	51622833	-1
ENSG00000141524.15	0.197037	4.63853	18.8678	1.4e-05	0.000778877	ENSG00000141524	TMC6	11322	protein_coding	protein_coding	transmembrane channel like 6 [Source:HGNC Symbol;Acc:HGNC:18021]	17	78110458	78132407	-1
ENSG00000153721.18	0.174841	3.33282	18.8665	1.4e-05	0.000778877	ENSG00000153721	CNKSR3	154043	protein_coding	protein_coding	CNKSR family member 3 [Source:HGNC Symbol;Acc:HGNC:23034]	6	154387504	154510659	-1
ENSG00000138092.10	0.108971	2.74015	18.861	1.41e-05	0.00077923	ENSG00000138092	CENPO	79172	protein_coding	processed_transcript	centromere protein O [Source:HGNC Symbol;Acc:HGNC:28152]	2	24793136	24822376	1
ENSG00000166685.11	-0.134749	5.55019	18.8484	1.42e-05	0.000782511	ENSG00000166685	COG1	9382	protein_coding	protein_coding	component of oligomeric golgi complex 1 [Source:HGNC Symbol;Acc:HGNC:6545]	17	73192632	73208507	1
ENSG00000162065.12	-0.0959548	5.81956	18.8251	1.43e-05	0.000790258	ENSG00000162065	TBC1D24	57465	protein_coding	protein_coding	TBC1 domain family member 24 [Source:HGNC Symbol;Acc:HGNC:29203]	16	2475051	2509560	1
ENSG00000170836.11	0.114142	2.77409	18.8154	1.44e-05	0.000792379	ENSG00000170836	PPM1D	8493	protein_coding	protein_coding	protein phosphatase, Mg2+/Mn2+ dependent 1D [Source:HGNC Symbol;Acc:HGNC:9277]	17	60600183	60666280	1
ENSG00000281183.1	-0.227136	1.13707	18.8068	1.45e-05	0.000794066	ENSG00000281183	NPTN-IT1	NA	sense_intronic	sense_intronic	NPTN intronic transcript 1 [Source:HGNC Symbol;Acc:HGNC:45091]	15	73567012	73569294	-1
ENSG00000107829.13	0.119311	6.45342	18.7574	1.48e-05	0.000810351	ENSG00000107829	FBXW4	6468	protein_coding	processed_transcript	F-box and WD repeat domain containing 4 [Source:HGNC Symbol;Acc:HGNC:10847]	10	101610664	101695295	-1
ENSG00000165912.15	0.152445	3.87076	18.7545	1.49e-05	0.000810351	ENSG00000165912	PACSIN3	29763	protein_coding	protein_coding	protein kinase C and casein kinase substrate in neurons 3 [Source:HGNC Symbol;Acc:HGNC:8572]	11	47177525	47186443	-1
ENSG00000180044.5	-0.212831	3.36148	18.7587	1.48e-05	0.000810351	ENSG00000180044	C3orf80	401097	protein_coding	protein_coding	chromosome 3 open reading frame 80 [Source:HGNC Symbol;Acc:HGNC:40048]	3	160225496	160228213	1
ENSG00000167393.17_PAR_Y	0.18498	2.48799	18.6911	1.54e-05	0.000833789	ENSG00000167393	PPP2R3B	28227	protein_coding	protein_coding	protein phosphatase 2 regulatory subunit B''beta [Source:HGNC Symbol;Acc:HGNC:13417]	X	333963	386955	-1
ENSG00000155330.9	-0.10621	3.38161	18.674	1.55e-05	0.000839325	ENSG00000155330	C16orf87	388272	protein_coding	protein_coding	chromosome 16 open reading frame 87 [Source:HGNC Symbol;Acc:HGNC:33754]	16	46796607	46831411	-1
ENSG00000188763.4	0.230547	2.78291	18.6615	1.56e-05	0.00084287	ENSG00000188763	FZD9	8326	protein_coding	protein_coding	frizzled class receptor 9 [Source:HGNC Symbol;Acc:HGNC:4047]	7	73433783	73436120	1
ENSG00000174460.3	-0.253562	3.42382	18.6445	1.58e-05	0.000848464	ENSG00000174460	ZCCHC12	170261	protein_coding	protein_coding	zinc finger CCHC-type containing 12 [Source:HGNC Symbol;Acc:HGNC:27273]	X	118823790	118826968	1
ENSG00000100605.16	0.0666525	8.14329	18.6119	1.6e-05	0.000860965	ENSG00000100605	ITPK1	3705	protein_coding	protein_coding	inositol-tetrakisphosphate 1-kinase [Source:HGNC Symbol;Acc:HGNC:6177]	14	92936914	93116320	-1
ENSG00000104774.12	0.120054	3.82724	18.6033	1.61e-05	0.000860965	ENSG00000104774	MAN2B1	4125	protein_coding	retained_intron	mannosidase alpha class 2B member 1 [Source:HGNC Symbol;Acc:HGNC:6826]	19	12646511	12666742	-1
ENSG00000185453.12	0.111059	5.97316	18.6042	1.61e-05	0.000860965	ENSG00000185453	ZSWIM9	374920	protein_coding	protein_coding	zinc finger SWIM-type containing 9 [Source:HGNC Symbol;Acc:HGNC:34495]	19	48170692	48197620	1
ENSG00000141337.12	-0.163532	2.00142	18.588	1.62e-05	0.00086409	ENSG00000141337	ARSG	22901	protein_coding	protein_coding	arylsulfatase G [Source:HGNC Symbol;Acc:HGNC:24102]	17	68259182	68422731	1
ENSG00000223802.7	0.140077	7.30043	18.5875	1.62e-05	0.00086409	ENSG00000223802	CERS1	2657	protein_coding	protein_coding	ceramide synthase 1 [Source:HGNC Symbol;Acc:HGNC:14253]	19	18868545	18896727	-1
ENSG00000113387.11	-0.110332	6.45756	18.5819	1.63e-05	0.000864653	ENSG00000113387	SUB1	10923	protein_coding	protein_coding	SUB1 homolog, transcriptional regulator [Source:HGNC Symbol;Acc:HGNC:19985]	5	32531633	32604079	1
ENSG00000106404.13	0.185397	2.62287	18.5738	1.63e-05	0.000866337	ENSG00000106404	CLDN15	24146	protein_coding	protein_coding	claudin 15 [Source:HGNC Symbol;Acc:HGNC:2036]	7	101232092	101238820	-1
ENSG00000134802.17	0.209907	2.32884	18.5357	1.67e-05	0.000881775	ENSG00000134802	SLC43A3	29015	protein_coding	TEC	solute carrier family 43 member 3 [Source:HGNC Symbol;Acc:HGNC:17466]	11	57406954	57427580	-1
ENSG00000144057.15	-0.14487	3.2141	18.5218	1.68e-05	0.000882188	ENSG00000144057	ST6GAL2	84620	protein_coding	protein_coding	ST6 beta-galactoside alpha-2,6-sialyltransferase 2 [Source:HGNC Symbol;Acc:HGNC:10861]	2	106801600	106887108	-1
ENSG00000158545.15	0.0640569	5.23397	18.5265	1.68e-05	0.000882188	ENSG00000158545	ZC3H18	124245	protein_coding	protein_coding	zinc finger CCCH-type containing 18 [Source:HGNC Symbol;Acc:HGNC:25091]	16	88570381	88631966	1
ENSG00000164707.15	0.64921	-1.55279	18.5244	1.68e-05	0.000882188	ENSG00000164707	SLC13A4	26266	protein_coding	processed_transcript	solute carrier family 13 member 4 [Source:HGNC Symbol;Acc:HGNC:15827]	7	135681237	135729258	-1
ENSG00000100813.14	0.0635624	6.7102	18.4983	1.7e-05	0.000891113	ENSG00000100813	ACIN1	22985	protein_coding	protein_coding	apoptotic chromatin condensation inducer 1 [Source:HGNC Symbol;Acc:HGNC:17066]	14	23058564	23095614	-1
ENSG00000077232.17	-0.0922525	5.13066	18.4675	1.73e-05	0.000903148	ENSG00000077232	DNAJC10	54431	protein_coding	protein_coding	DnaJ heat shock protein family (Hsp40) member C10 [Source:HGNC Symbol;Acc:HGNC:24637]	2	182716041	182794464	1
ENSG00000126945.8	-0.0819667	6.15556	18.464	1.73e-05	0.000903148	ENSG00000126945	HNRNPH2	3188	protein_coding	protein_coding	heterogeneous nuclear ribonucleoprotein H2 [Source:HGNC Symbol;Acc:HGNC:5042]	X	101408295	101414133	1
ENSG00000149050.9	-0.160969	0.614315	18.4378	1.76e-05	0.000911535	ENSG00000149050	ZNF214	7761	protein_coding	protein_coding	zinc finger protein 214 [Source:HGNC Symbol;Acc:HGNC:13006]	11	6999318	7020368	-1
ENSG00000173588.14	-0.098919	2.4397	18.44	1.75e-05	0.000911535	ENSG00000173588	CEP83	51134	protein_coding	protein_coding	centrosomal protein 83 [Source:HGNC Symbol;Acc:HGNC:17966]	12	94306449	94459988	-1
ENSG00000088881.20	0.136791	4.21759	18.4293	1.76e-05	0.000913549	ENSG00000088881	EBF4	57593	protein_coding	nonsense_mediated_decay	early B-cell factor 4 [Source:HGNC Symbol;Acc:HGNC:29278]	20	2692878	2760108	1
ENSG00000144579.7	0.162012	5.17929	18.4154	1.78e-05	0.00091819	ENSG00000144579	CTDSP1	58190	protein_coding	processed_transcript	CTD small phosphatase 1 [Source:HGNC Symbol;Acc:HGNC:21614]	2	218398256	218405941	1
ENSG00000140368.12	0.185657	1.28698	18.403	1.79e-05	0.000920161	ENSG00000140368	PSTPIP1	9051	protein_coding	nonsense_mediated_decay	proline-serine-threonine phosphatase interacting protein 1 [Source:HGNC Symbol;Acc:HGNC:9580]	15	76993359	77037332	1
ENSG00000176401.5	-0.147409	3.44075	18.4028	1.79e-05	0.000920161	ENSG00000176401	EID2B	126272	protein_coding	protein_coding	EP300 interacting inhibitor of differentiation 2B [Source:HGNC Symbol;Acc:HGNC:26796]	19	39530990	39532854	-1
ENSG00000271614.1	-0.162943	3.29202	18.3981	1.79e-05	0.000920385	ENSG00000271614	ATP2B1-AS1	NA	lincRNA	lincRNA	ATP2B1 antisense RNA 1 [Source:HGNC Symbol;Acc:HGNC:27883]	12	89708959	89712590	1
ENSG00000162889.10	0.170115	5.0686	18.3938	1.8e-05	0.000920391	ENSG00000162889	MAPKAPK2	9261	protein_coding	protein_coding	mitogen-activated protein kinase-activated protein kinase 2 [Source:HGNC Symbol;Acc:HGNC:6887]	1	206684944	206734283	1
ENSG00000136485.14	0.0565026	5.93697	18.3617	1.83e-05	0.000933968	ENSG00000136485	DCAF7	10238	protein_coding	protein_coding	DDB1 and CUL4 associated factor 7 [Source:HGNC Symbol;Acc:HGNC:30915]	17	63550461	63594266	1
ENSG00000100505.13	-0.105994	6.59327	18.3546	1.83e-05	0.000935368	ENSG00000100505	TRIM9	114088	protein_coding	protein_coding	tripartite motif containing 9 [Source:HGNC Symbol;Acc:HGNC:16288]	14	50975262	51096061	-1
ENSG00000136449.13	-0.177929	0.557642	18.3358	1.85e-05	0.000942579	ENSG00000136449	MYCBPAP	84073	protein_coding	protein_coding	MYCBP associated protein [Source:HGNC Symbol;Acc:HGNC:19677]	17	50508384	50531501	1
ENSG00000229344.1	-0.724021	2.01902	18.3128	1.87e-05	0.000951914	ENSG00000229344	MTCO2P12	NA	unprocessed_pseudogene	unprocessed_pseudogene	mitochondrially encoded cytochrome c oxidase II pseudogene 12 [Source:HGNC Symbol;Acc:HGNC:52028]	1	632757	633438	1
ENSG00000160685.13	0.165475	4.41568	18.3005	1.89e-05	0.000955997	ENSG00000160685	ZBTB7B	51043	protein_coding	protein_coding	zinc finger and BTB domain containing 7B [Source:HGNC Symbol;Acc:HGNC:18668]	1	155002630	155018522	1
ENSG00000151376.16	-0.138176	4.37609	18.2605	1.93e-05	0.000974117	ENSG00000151376	ME3	10873	protein_coding	protein_coding	malic enzyme 3 [Source:HGNC Symbol;Acc:HGNC:6985]	11	86441108	86672636	-1
ENSG00000179943.7	0.106043	5.05171	18.2442	1.94e-05	0.000978177	ENSG00000179943	FIZ1	84922	protein_coding	protein_coding	FLT3 interacting zinc finger 1 [Source:HGNC Symbol;Acc:HGNC:25917]	19	55591371	55601970	-1
ENSG00000273419.1	0.195853	-0.352693	18.2448	1.94e-05	0.000978177	ENSG00000273419		NA	antisense_RNA	antisense_RNA		7	149858400	149862492	-1
ENSG00000133114.17	-0.108121	4.04553	18.2313	1.96e-05	0.000978442	ENSG00000133114	GPALPP1	55425	protein_coding	protein_coding	GPALPP motifs containing 1 [Source:HGNC Symbol;Acc:HGNC:20298]	13	44989529	45037669	1
ENSG00000159674.11	-0.286699	2.6994	18.2359	1.95e-05	0.000978442	ENSG00000159674	SPON2	10417	protein_coding	protein_coding	spondin 2 [Source:HGNC Symbol;Acc:HGNC:11253]	4	1166932	1208962	-1
ENSG00000251022.6	-0.142437	4.11011	18.235	1.95e-05	0.000978442	ENSG00000251022	THAP9-AS1	NA	antisense_RNA	antisense_RNA	THAP9 antisense RNA 1 [Source:HGNC Symbol;Acc:HGNC:44172]	4	82893009	82900960	-1
ENSG00000132485.13	-0.0674891	6.0466	18.2174	1.97e-05	0.000981365	ENSG00000132485	ZRANB2	9406	protein_coding	protein_coding	zinc finger RANBP2-type containing 2 [Source:HGNC Symbol;Acc:HGNC:13058]	1	71063291	71081297	-1
ENSG00000165338.16	-0.119773	3.63164	18.2214	1.97e-05	0.000981365	ENSG00000165338	HECTD2	143279	protein_coding	protein_coding	HECT domain E3 ubiquitin protein ligase 2 [Source:HGNC Symbol;Acc:HGNC:26736]	10	91409280	91514829	1
ENSG00000082213.17	-0.119933	3.73358	18.1969	1.99e-05	0.000985563	ENSG00000082213	C5orf22	55322	protein_coding	protein_coding	chromosome 5 open reading frame 22 [Source:HGNC Symbol;Acc:HGNC:25639]	5	31532266	31555058	1
ENSG00000198830.10	-0.157026	6.11973	18.2027	1.99e-05	0.000985563	ENSG00000198830	HMGN2	3151	protein_coding	processed_transcript	high mobility group nucleosomal binding domain 2 [Source:HGNC Symbol;Acc:HGNC:4986]	1	26472450	26475972	1
ENSG00000242687.2	0.172122	0.970896	18.1991	1.99e-05	0.000985563	ENSG00000242687		101927550	antisense_RNA	antisense_RNA		7	99013165	99048240	1
ENSG00000272973.1	-0.179218	0.347587	18.1915	2e-05	0.000986256	ENSG00000272973		NA	antisense_RNA	antisense_RNA		22	23856427	23857039	-1
ENSG00000006831.9	0.14213	6.16913	18.1802	2.01e-05	0.000987969	ENSG00000006831	ADIPOR2	79602	protein_coding	processed_transcript	adiponectin receptor 2 [Source:HGNC Symbol;Acc:HGNC:24041]	12	1688574	1788678	1
ENSG00000153048.10	0.172064	5.34097	18.1801	2.01e-05	0.000987969	ENSG00000153048	CARHSP1	23589	protein_coding	protein_coding	calcium regulated heat stable protein 1 [Source:HGNC Symbol;Acc:HGNC:17150]	16	8852942	8869012	-1
ENSG00000243175.1	0.219074	1.70801	18.1634	2.03e-05	0.000994514	ENSG00000243175	RPSAP36	NA	transcribed_processed_pseudogene	processed_transcript	ribosomal protein SA pseudogene 36 [Source:HGNC Symbol;Acc:HGNC:35727]	4	143424753	143426013	1
ENSG00000131669.9	0.12312	4.61171	18.1454	2.05e-05	0.000999728	ENSG00000131669	NINJ1	4814	protein_coding	protein_coding	ninjurin 1 [Source:HGNC Symbol;Acc:HGNC:7824]	9	93121489	93134288	-1
ENSG00000177548.12	0.119866	3.98032	18.1483	2.04e-05	0.000999728	ENSG00000177548	RABEP2	79874	protein_coding	protein_coding	rabaptin, RAB GTPase binding effector protein 2 [Source:HGNC Symbol;Acc:HGNC:24817]	16	28904421	28936526	-1
ENSG00000064933.17	-0.0829838	3.29889	18.1323	2.06e-05	0.00100028	ENSG00000064933	PMS1	5378	protein_coding	protein_coding	PMS1 homolog 1, mismatch repair system component [Source:HGNC Symbol;Acc:HGNC:9121]	2	189784085	189877629	1
ENSG00000104112.8	-0.129139	7.20806	18.1372	2.06e-05	0.00100028	ENSG00000104112	SCG3	29106	protein_coding	protein_coding	secretogranin III [Source:HGNC Symbol;Acc:HGNC:13707]	15	51681353	51721031	1
ENSG00000165959.11	0.204357	5.22121	18.1359	2.06e-05	0.00100028	ENSG00000165959	CLMN	79789	protein_coding	protein_coding	calmin [Source:HGNC Symbol;Acc:HGNC:19972]	14	95181940	95319906	-1
ENSG00000120594.16	0.12074	4.34471	18.1007	2.1e-05	0.00101288	ENSG00000120594	PLXDC2	84898	protein_coding	protein_coding	plexin domain containing 2 [Source:HGNC Symbol;Acc:HGNC:21013]	10	19816239	20289856	1
ENSG00000163485.16	0.11085	5.89341	18.1004	2.1e-05	0.00101288	ENSG00000163485	ADORA1	134	protein_coding	protein_coding	adenosine A1 receptor [Source:HGNC Symbol;Acc:HGNC:262]	1	203090654	203167405	1
ENSG00000166479.9	-0.0924812	4.76692	18.0565	2.14e-05	0.00103065	ENSG00000166479	TMX3	54495	protein_coding	protein_coding	thioredoxin related transmembrane protein 3 [Source:HGNC Symbol;Acc:HGNC:24718]	18	68673688	68715298	-1
ENSG00000198814.12	-0.121073	2.37229	18.0554	2.15e-05	0.00103065	ENSG00000198814	GK	2710	protein_coding	protein_coding	glycerol kinase [Source:HGNC Symbol;Acc:HGNC:4289]	X	30653359	30731456	1
ENSG00000277476.1	0.115439	3.99164	18.0573	2.14e-05	0.00103065	ENSG00000277476		NA	lincRNA	lincRNA		17	68133201	68135935	1
ENSG00000105792.19	-0.129052	1.89629	18.0364	2.17e-05	0.00103639	ENSG00000105792	CFAP69	79846	protein_coding	protein_coding	cilia and flagella associated protein 69 [Source:HGNC Symbol;Acc:HGNC:26107]	7	90245174	90311063	1
ENSG00000136895.18	-0.100994	4.71644	18.0321	2.17e-05	0.00103639	ENSG00000136895	GARNL3	84253	protein_coding	protein_coding	GTPase activating Rap/RanGAP domain like 3 [Source:HGNC Symbol;Acc:HGNC:25425]	9	127224265	127393660	1
ENSG00000139352.3	0.197692	4.5788	18.0344	2.17e-05	0.00103639	ENSG00000139352	ASCL1	429	protein_coding	protein_coding	achaete-scute family bHLH transcription factor 1 [Source:HGNC Symbol;Acc:HGNC:738]	12	102957686	102960516	1
ENSG00000164332.7	-0.105458	4.40892	18.029	2.18e-05	0.00103639	ENSG00000164332	UBLCP1	134510	protein_coding	protein_coding	ubiquitin like domain containing CTD phosphatase 1 [Source:HGNC Symbol;Acc:HGNC:28110]	5	159263081	159286040	1
ENSG00000203668.2	-0.193775	3.35576	18.0038	2.2e-05	0.00104806	ENSG00000203668	CHML	1122	protein_coding	protein_coding	CHM like, Rab escort protein 2 [Source:HGNC Symbol;Acc:HGNC:1941]	1	241628853	241640254	-1
ENSG00000128283.6	0.178916	4.82666	17.9957	2.21e-05	0.00105034	ENSG00000128283	CDC42EP1	11135	protein_coding	protein_coding	CDC42 effector protein 1 [Source:HGNC Symbol;Acc:HGNC:17014]	22	37560447	37569405	1
ENSG00000183111.11	0.177594	4.66494	17.9825	2.23e-05	0.00105333	ENSG00000183111	ARHGEF37	389337	protein_coding	protein_coding	Rho guanine nucleotide exchange factor 37 [Source:HGNC Symbol;Acc:HGNC:34430]	5	149551947	149634968	1
ENSG00000270880.1	-0.425621	-2.69298	17.9863	2.22e-05	0.00105333	ENSG00000270880		NA	processed_pseudogene	processed_pseudogene		3	113984037	113984655	1
ENSG00000188277.9	0.263815	0.56741	17.9574	2.26e-05	0.00106512	ENSG00000188277	C15orf62	643338	protein_coding	protein_coding	chromosome 15 open reading frame 62 [Source:HGNC Symbol;Acc:HGNC:34489]	15	40770080	40772449	1
ENSG00000132522.15	0.0834315	5.5704	17.9364	2.28e-05	0.00107472	ENSG00000132522	GPS2	2874	protein_coding	protein_coding	G protein pathway suppressor 2 [Source:HGNC Symbol;Acc:HGNC:4550]	17	7311324	7315564	-1
ENSG00000103021.9	-0.13037	3.72504	17.931	2.29e-05	0.00107561	ENSG00000103021	CCDC113	29070	protein_coding	protein_coding	coiled-coil domain containing 113 [Source:HGNC Symbol;Acc:HGNC:25002]	16	58231157	58283836	1
ENSG00000123143.12	0.105917	6.2669	17.9222	2.3e-05	0.00107803	ENSG00000123143	PKN1	5585	protein_coding	protein_coding	protein kinase N1 [Source:HGNC Symbol;Acc:HGNC:9405]	19	14433053	14471867	1
ENSG00000171817.16	-0.0981372	4.35893	17.919	2.31e-05	0.00107803	ENSG00000171817	ZNF540	163255	protein_coding	protein_coding	zinc finger protein 540 [Source:HGNC Symbol;Acc:HGNC:25331]	19	37551406	37614097	1
ENSG00000101986.11	0.140134	2.41004	17.9138	2.31e-05	0.00107865	ENSG00000101986	ABCD1	215	protein_coding	protein_coding	ATP binding cassette subfamily D member 1 [Source:HGNC Symbol;Acc:HGNC:61]	X	153724868	153744762	1
ENSG00000129347.19	0.110411	4.67047	17.9102	2.32e-05	0.00107865	ENSG00000129347	KRI1	65095	protein_coding	protein_coding	KRI1 homolog [Source:HGNC Symbol;Acc:HGNC:25769]	19	10553078	10566037	-1
ENSG00000204438.10	0.0952823	3.74361	17.9057	2.32e-05	0.00107898	ENSG00000204438	GPANK1	7918	protein_coding	protein_coding	G-patch domain and ankyrin repeats 1 [Source:HGNC Symbol;Acc:HGNC:13920]	6	31661229	31666283	-1
ENSG00000146147.14	-0.209538	2.53246	17.8876	2.34e-05	0.00108712	ENSG00000146147	MLIP	90523	protein_coding	protein_coding	muscular LMNA interacting protein [Source:HGNC Symbol;Acc:HGNC:21355]	6	53929982	54266280	1
ENSG00000070915.9	0.426213	-1.93278	17.8762	2.36e-05	0.00109148	ENSG00000070915	SLC12A3	6559	protein_coding	protein_coding	solute carrier family 12 member 3 [Source:HGNC Symbol;Acc:HGNC:10912]	16	56865207	56915850	1
ENSG00000177432.6	-0.20949	6.31315	17.869	2.37e-05	0.00109341	ENSG00000177432	NAP1L5	266812	protein_coding	protein_coding	nucleosome assembly protein 1 like 5 [Source:HGNC Symbol;Acc:HGNC:19968]	4	88695915	88698235	-1
ENSG00000163170.11	-0.109331	3.27281	17.8631	2.37e-05	0.00109459	ENSG00000163170	BOLA3	388962	protein_coding	protein_coding	bolA family member 3 [Source:HGNC Symbol;Acc:HGNC:24415]	2	74135398	74147994	-1
ENSG00000213445.9	0.194609	4.36861	17.8579	2.38e-05	0.00109538	ENSG00000213445	SIPA1	6494	protein_coding	protein_coding	signal-induced proliferation-associated 1 [Source:HGNC Symbol;Acc:HGNC:10885]	11	65638097	65650930	1
ENSG00000261553.5	-0.233636	0.788324	17.8512	2.39e-05	0.00109709	ENSG00000261553		NA	processed_transcript	processed_transcript		13	75549773	75807120	1
ENSG00000154265.15	-0.103833	4.69415	17.8371	2.41e-05	0.00110307	ENSG00000154265	ABCA5	23461	protein_coding	protein_coding	ATP binding cassette subfamily A member 5 [Source:HGNC Symbol;Acc:HGNC:35]	17	69244311	69327244	-1
ENSG00000114999.7	0.0719142	5.75833	17.821	2.43e-05	0.00111018	ENSG00000114999	TTL	150465	protein_coding	protein_coding	tubulin tyrosine ligase [Source:HGNC Symbol;Acc:HGNC:21586]	2	112482154	112541739	1
ENSG00000248124.7	-0.0939401	2.79846	17.815	2.43e-05	0.00111151	ENSG00000248124	RRN3P1	NA	transcribed_unprocessed_pseudogene	processed_transcript	RRN3 homolog, RNA polymerase I transcription factor pseudogene 1 [Source:HGNC Symbol;Acc:HGNC:30548]	16	21796106	21820410	-1
ENSG00000183354.11	0.081519	6.2647	17.7999	2.45e-05	0.00111607	ENSG00000183354	KIAA2026	158358	protein_coding	nonsense_mediated_decay	KIAA2026 [Source:HGNC Symbol;Acc:HGNC:23378]	9	5881596	6007901	-1
ENSG00000197223.11	-0.110154	3.11611	17.7982	2.46e-05	0.00111607	ENSG00000197223	C1D	10438	protein_coding	protein_coding	C1D nuclear receptor corepressor [Source:HGNC Symbol;Acc:HGNC:29911]	2	68041130	68110948	-1
ENSG00000205476.8	0.128377	5.27248	17.7959	2.46e-05	0.00111607	ENSG00000205476	CCDC85C	317762	protein_coding	protein_coding	coiled-coil domain containing 85C [Source:HGNC Symbol;Acc:HGNC:35459]	14	99500180	99604026	-1
ENSG00000114126.17	0.131221	5.58792	17.7834	2.48e-05	0.00112063	ENSG00000114126	TFDP2	7029	protein_coding	protein_coding	transcription factor Dp-2 [Source:HGNC Symbol;Acc:HGNC:11751]	3	141944428	142149544	-1
ENSG00000129757.12	0.186831	4.37766	17.777	2.48e-05	0.00112063	ENSG00000129757	CDKN1C	1028	protein_coding	protein_coding	cyclin dependent kinase inhibitor 1C [Source:HGNC Symbol;Acc:HGNC:1786]	11	2883213	2885881	-1
ENSG00000167193.7	0.07949	5.85357	17.778	2.48e-05	0.00112063	ENSG00000167193	CRK	1398	protein_coding	protein_coding	CRK proto-oncogene, adaptor protein [Source:HGNC Symbol;Acc:HGNC:2362]	17	1420689	1463162	-1
ENSG00000134253.9	-0.152305	2.5727	17.7727	2.49e-05	0.00112094	ENSG00000134253	TRIM45	80263	protein_coding	nonsense_mediated_decay	tripartite motif containing 45 [Source:HGNC Symbol;Acc:HGNC:19018]	1	117111060	117122587	-1
ENSG00000124126.13	0.143712	7.01961	17.7676	2.5e-05	0.00112178	ENSG00000124126	PREX1	57580	protein_coding	nonsense_mediated_decay	phosphatidylinositol-3,4,5-trisphosphate dependent Rac exchange factor 1 [Source:HGNC Symbol;Acc:HGNC:32594]	20	48624252	48827883	-1
ENSG00000034152.18	0.141546	4.00651	17.7592	2.51e-05	0.00112452	ENSG00000034152	MAP2K3	5606	protein_coding	nonsense_mediated_decay	mitogen-activated protein kinase kinase 3 [Source:HGNC Symbol;Acc:HGNC:6843]	17	21284672	21315240	1
ENSG00000179051.13	0.0853901	5.33909	17.7329	2.54e-05	0.00113797	ENSG00000179051	RCC2	55920	protein_coding	protein_coding	regulator of chromosome condensation 2 [Source:HGNC Symbol;Acc:HGNC:30297]	1	17406760	17439724	-1
ENSG00000047644.18	0.108067	4.64168	17.7271	2.55e-05	0.00113815	ENSG00000047644	WWC3	55841	protein_coding	protein_coding	WWC family member 3 [Source:HGNC Symbol;Acc:HGNC:29237]	X	10015562	10144478	1
ENSG00000108830.9	0.107091	5.61334	17.7253	2.55e-05	0.00113815	ENSG00000108830	RND2	8153	protein_coding	retained_intron	Rho family GTPase 2 [Source:HGNC Symbol;Acc:HGNC:18315]	17	43025241	43032036	1
ENSG00000115461.4	0.191586	5.24582	17.7149	2.57e-05	0.00114217	ENSG00000115461	IGFBP5	3488	protein_coding	protein_coding	insulin like growth factor binding protein 5 [Source:HGNC Symbol;Acc:HGNC:5474]	2	216672105	216695525	-1
ENSG00000168243.10	-0.126489	4.27826	17.7006	2.59e-05	0.00114612	ENSG00000168243	GNG4	2786	protein_coding	protein_coding	G protein subunit gamma 4 [Source:HGNC Symbol;Acc:HGNC:4407]	1	235547687	235650754	-1
ENSG00000248333.8	0.0861603	6.23841	17.7012	2.58e-05	0.00114612	ENSG00000248333	CDK11B	984	protein_coding	protein_coding	cyclin dependent kinase 11B [Source:HGNC Symbol;Acc:HGNC:1729]	1	1635227	1659012	-1
ENSG00000260395.1	0.338248	-1.37287	17.6973	2.59e-05	0.00114612	ENSG00000260395		NA	processed_pseudogene	processed_pseudogene		16	21998310	21999656	1
ENSG00000162746.14	-0.183851	0.90087	17.6901	2.6e-05	0.00114828	ENSG00000162746	FCRLB	127943	protein_coding	protein_coding	Fc receptor like B [Source:HGNC Symbol;Acc:HGNC:26431]	1	161721563	161728143	1
ENSG00000187446.11	-0.102933	5.8271	17.6712	2.63e-05	0.00115755	ENSG00000187446	CHP1	11261	protein_coding	processed_transcript	calcineurin like EF-hand protein 1 [Source:HGNC Symbol;Acc:HGNC:17433]	15	41230839	41281890	1
ENSG00000102974.14	0.0762106	4.87629	17.6574	2.64e-05	0.00116375	ENSG00000102974	CTCF	10664	protein_coding	protein_coding	CCCTC-binding factor [Source:HGNC Symbol;Acc:HGNC:13723]	16	67562407	67639183	1
ENSG00000016602.9	0.267212	1.52624	17.6457	2.66e-05	0.00116627	ENSG00000016602	CLCA4	22802	protein_coding	protein_coding	chloride channel accessory 4 [Source:HGNC Symbol;Acc:HGNC:2018]	1	86547078	86580754	1
ENSG00000127946.16	0.16471	5.55057	17.6388	2.67e-05	0.00116627	ENSG00000127946	HIP1	3092	protein_coding	protein_coding	huntingtin interacting protein 1 [Source:HGNC Symbol;Acc:HGNC:4913]	7	75533300	75738962	-1
ENSG00000136521.12	-0.0879813	5.77128	17.6452	2.66e-05	0.00116627	ENSG00000136521	NDUFB5	4711	protein_coding	protein_coding	NADH:ubiquinone oxidoreductase subunit B5 [Source:HGNC Symbol;Acc:HGNC:7700]	3	179604690	179627647	1
ENSG00000188730.4	-0.162179	3.02842	17.6417	2.67e-05	0.00116627	ENSG00000188730	VWC2	375567	protein_coding	protein_coding	von Willebrand factor C domain containing 2 [Source:HGNC Symbol;Acc:HGNC:30200]	7	49773661	49921950	1
ENSG00000184208.10	0.132686	4.93112	17.6209	2.7e-05	0.00117509	ENSG00000184208	C22orf46	79640	protein_coding	processed_transcript	chromosome 22 open reading frame 46 [Source:HGNC Symbol;Acc:HGNC:26294]	22	41688939	41698136	1
ENSG00000261308.2	-0.142272	1.69391	17.6144	2.71e-05	0.00117684	ENSG00000261308	FIGNL2	401720	protein_coding	protein_coding	fidgetin like 2 [Source:HGNC Symbol;Acc:HGNC:13287]	12	51817840	51848766	-1
ENSG00000168763.15	0.09682	3.53888	17.5887	2.74e-05	0.00119066	ENSG00000168763	CNNM3	26505	protein_coding	protein_coding	cyclin and CBS domain divalent metal cation transport mediator 3 [Source:HGNC Symbol;Acc:HGNC:104]	2	96816245	96833911	1
ENSG00000102547.18	0.126156	5.4031	17.5744	2.76e-05	0.00119607	ENSG00000102547	CAB39L	81617	protein_coding	protein_coding	calcium binding protein 39 like [Source:HGNC Symbol;Acc:HGNC:20290]	13	49308650	49444126	-1
ENSG00000272183.1	0.573718	-2.64642	17.5729	2.77e-05	0.00119607	ENSG00000272183		NA	antisense_RNA	antisense_RNA		2	74501717	74502365	1
ENSG00000109180.14	-0.0935456	6.71778	17.5664	2.77e-05	0.00119793	ENSG00000109180	OCIAD1	54940	protein_coding	protein_coding	OCIA domain containing 1 [Source:HGNC Symbol;Acc:HGNC:16074]	4	48805212	48861817	1
ENSG00000104472.9	0.13708	2.94547	17.5391	2.81e-05	0.00121289	ENSG00000104472	CHRAC1	54108	protein_coding	protein_coding	chromatin accessibility complex 1 [Source:HGNC Symbol;Acc:HGNC:13544]	8	140511298	140517137	1
ENSG00000122386.10	0.122744	4.12762	17.5341	2.82e-05	0.00121289	ENSG00000122386	ZNF205	7755	protein_coding	protein_coding	zinc finger protein 205 [Source:HGNC Symbol;Acc:HGNC:12996]	16	3112560	3120517	1
ENSG00000247982.6	0.20251	1.10664	17.5321	2.82e-05	0.00121289	ENSG00000247982	LINC00926	283663	lincRNA	lincRNA	long intergenic non-protein coding RNA 926 [Source:HGNC Symbol;Acc:HGNC:27514]	15	57300365	57307769	1
ENSG00000134152.10	-0.0831973	3.91438	17.5154	2.85e-05	0.00121893	ENSG00000134152	KATNBL1	79768	protein_coding	protein_coding	katanin regulatory subunit B1 like 1 [Source:HGNC Symbol;Acc:HGNC:26199]	15	34140674	34210096	-1
ENSG00000184156.16	-0.132878	5.95718	17.5121	2.85e-05	0.00121893	ENSG00000184156	KCNQ3	3786	protein_coding	protein_coding	potassium voltage-gated channel subfamily Q member 3 [Source:HGNC Symbol;Acc:HGNC:6297]	8	132120858	132481019	-1
ENSG00000250770.3	-0.2226	0.990984	17.5166	2.85e-05	0.00121893	ENSG00000250770		NA	transcribed_unprocessed_pseudogene	processed_transcript		12	3296202	3366122	-1
ENSG00000248587.7	-0.236455	-0.271528	17.5008	2.87e-05	0.00122392	ENSG00000248587	GDNF-AS1	NA	antisense_RNA	antisense_RNA	GDNF antisense RNA 1 (head to head) [Source:HGNC Symbol;Acc:HGNC:43592]	5	37811589	37953827	1
ENSG00000132613.14	0.182839	8.90322	17.4879	2.89e-05	0.00122998	ENSG00000132613	MTSS1L	92154	protein_coding	protein_coding	MTSS1L, I-BAR domain containing [Source:HGNC Symbol;Acc:HGNC:25094]	16	70661204	70686066	-1
ENSG00000116809.11	0.0655738	4.84531	17.4833	2.9e-05	0.0012307	ENSG00000116809	ZBTB17	7709	protein_coding	protein_coding	zinc finger and BTB domain containing 17 [Source:HGNC Symbol;Acc:HGNC:12936]	1	15941869	15976132	-1
ENSG00000235652.7	-0.165699	2.05713	17.459	2.94e-05	0.00124426	ENSG00000235652		100507557	antisense_RNA	antisense_RNA		6	145799409	145886585	1
ENSG00000198920.9	-0.0794509	3.70578	17.4528	2.95e-05	0.00124598	ENSG00000198920	KIAA0753	9851	protein_coding	protein_coding	KIAA0753 [Source:HGNC Symbol;Acc:HGNC:29110]	17	6578148	6640927	-1
ENSG00000125753.13	0.160562	3.65794	17.4246	2.99e-05	0.00126	ENSG00000125753	VASP	7408	protein_coding	protein_coding	vasodilator stimulated phosphoprotein [Source:HGNC Symbol;Acc:HGNC:12652]	19	45506579	45526983	1
ENSG00000196123.12	-0.0791676	5.95738	17.426	2.99e-05	0.00126	ENSG00000196123	KIAA0895L	653319	protein_coding	processed_transcript	KIAA0895 like [Source:HGNC Symbol;Acc:HGNC:34408]	16	67175602	67184040	-1
ENSG00000066557.5	-0.126466	3.18196	17.4112	3.01e-05	0.00126147	ENSG00000066557	LRRC40	55631	protein_coding	protein_coding	leucine rich repeat containing 40 [Source:HGNC Symbol;Acc:HGNC:26004]	1	70144805	70205620	-1
ENSG00000131966.13	-0.132071	4.91666	17.4173	3e-05	0.00126147	ENSG00000131966	ACTR10	55860	protein_coding	nonsense_mediated_decay	actin related protein 10 homolog [Source:HGNC Symbol;Acc:HGNC:17372]	14	58200080	58235636	1
ENSG00000139438.5	0.147683	3.83886	17.4065	3.02e-05	0.00126147	ENSG00000139438	FAM222A	84915	protein_coding	protein_coding	family with sequence similarity 222 member A [Source:HGNC Symbol;Acc:HGNC:25915]	12	109714228	109770507	1
ENSG00000161267.11	-0.104025	5.38379	17.4051	3.02e-05	0.00126147	ENSG00000161267	BDH1	622	protein_coding	protein_coding	3-hydroxybutyrate dehydrogenase 1 [Source:HGNC Symbol;Acc:HGNC:1027]	3	197509783	197573323	-1
ENSG00000198816.6	0.15104	7.36873	17.4106	3.01e-05	0.00126147	ENSG00000198816	ZNF358	140467	protein_coding	protein_coding	zinc finger protein 358 [Source:HGNC Symbol;Acc:HGNC:16838]	19	7515292	7521026	1
ENSG00000279419.1	0.214295	2.58948	17.401	3.03e-05	0.00126191	ENSG00000279419		NA	TEC	TEC		7	124742312	124745017	-1
ENSG00000125734.15	0.0901462	4.84644	17.382	3.06e-05	0.00127226	ENSG00000125734	GPR108	56927	protein_coding	protein_coding	G protein-coupled receptor 108 [Source:HGNC Symbol;Acc:HGNC:17829]	19	6729914	6737603	-1
ENSG00000144741.17	-0.11277	3.66002	17.3689	3.08e-05	0.00127878	ENSG00000144741	SLC25A26	115286	protein_coding	protein_coding	solute carrier family 25 member 26 [Source:HGNC Symbol;Acc:HGNC:20661]	3	66133610	66388116	1
ENSG00000176476.8	0.0990545	2.93978	17.3503	3.11e-05	0.00128903	ENSG00000176476	SGF29	112869	protein_coding	retained_intron	SAGA complex associated factor 29 [Source:HGNC Symbol;Acc:HGNC:25156]	16	28553915	28591790	1
ENSG00000100139.13	0.147097	3.75857	17.3347	3.13e-05	0.00129164	ENSG00000100139	MICALL1	85377	protein_coding	protein_coding	MICAL like 1 [Source:HGNC Symbol;Acc:HGNC:29804]	22	37905657	37942822	1
ENSG00000113558.18	-0.0885324	7.66257	17.3328	3.14e-05	0.00129164	ENSG00000113558	SKP1	6500	protein_coding	protein_coding	S-phase kinase associated protein 1 [Source:HGNC Symbol;Acc:HGNC:10899]	5	134148935	134177038	-1
ENSG00000118733.16	-0.2389	3.68687	17.3375	3.13e-05	0.00129164	ENSG00000118733	OLFM3	118427	protein_coding	protein_coding	olfactomedin 3 [Source:HGNC Symbol;Acc:HGNC:17990]	1	101802574	101997030	-1
ENSG00000168487.17	0.12144	3.81426	17.3401	3.13e-05	0.00129164	ENSG00000168487	BMP1	649	protein_coding	protein_coding	bone morphogenetic protein 1 [Source:HGNC Symbol;Acc:HGNC:1067]	8	22164736	22212326	1
ENSG00000101019.21	-0.0724846	5.08316	17.3264	3.15e-05	0.00129367	ENSG00000101019	UQCC1	55245	protein_coding	retained_intron	ubiquinol-cytochrome c reductase complex assembly factor 1 [Source:HGNC Symbol;Acc:HGNC:15891]	20	35302566	35412141	-1
ENSG00000126218.11	0.248794	-0.340073	17.3101	3.17e-05	0.00130254	ENSG00000126218	F10	2159	protein_coding	retained_intron	coagulation factor X [Source:HGNC Symbol;Acc:HGNC:3528]	13	113122814	113149529	1
ENSG00000183723.12	0.0844687	6.31767	17.2917	3.21e-05	0.00131286	ENSG00000183723	CMTM4	146223	protein_coding	retained_intron	CKLF like MARVEL transmembrane domain containing 4 [Source:HGNC Symbol;Acc:HGNC:19175]	16	66614750	66696707	-1
ENSG00000251423.2	-0.386118	-1.54614	17.2513	3.27e-05	0.00133872	ENSG00000251423		NA	antisense_RNA	antisense_RNA		5	13860303	13900749	1
ENSG00000140395.8	-0.0825713	4.28974	17.229	3.31e-05	0.00135214	ENSG00000140395	WDR61	80349	protein_coding	protein_coding	WD repeat domain 61 [Source:HGNC Symbol;Acc:HGNC:30300]	15	78277835	78299794	-1
ENSG00000196177.12	-0.120008	4.35528	17.2158	3.34e-05	0.00135914	ENSG00000196177	ACADSB	36	protein_coding	protein_coding	acyl-CoA dehydrogenase short/branched chain [Source:HGNC Symbol;Acc:HGNC:91]	10	123008979	123058311	1
ENSG00000114439.18	0.0993998	5.69563	17.1876	3.39e-05	0.00137704	ENSG00000114439	BBX	56987	protein_coding	protein_coding	BBX, HMG-box containing [Source:HGNC Symbol;Acc:HGNC:14422]	3	107522936	107811324	1
ENSG00000050820.16	0.100356	5.98984	17.1773	3.4e-05	0.00137719	ENSG00000050820	BCAR1	9564	protein_coding	protein_coding	BCAR1, Cas family scaffolding protein [Source:HGNC Symbol;Acc:HGNC:971]	16	75228187	75268053	-1
ENSG00000100197.20	-0.191089	0.925867	17.1787	3.4e-05	0.00137719	ENSG00000100197	CYP2D6	1565	protein_coding	nonsense_mediated_decay	cytochrome P450 family 2 subfamily D member 6 [Source:HGNC Symbol;Acc:HGNC:2625]	22	42126499	42130906	-1
ENSG00000168214.20	0.0724487	6.29521	17.1784	3.4e-05	0.00137719	ENSG00000168214	RBPJ	3516	protein_coding	protein_coding	recombination signal binding protein for immunoglobulin kappa J region [Source:HGNC Symbol;Acc:HGNC:5724]	4	26163455	26435131	1
ENSG00000196169.14	0.320862	3.92589	17.1654	3.43e-05	0.00138347	ENSG00000196169	KIF19	124602	protein_coding	protein_coding	kinesin family member 19 [Source:HGNC Symbol;Acc:HGNC:26735]	17	74326210	74355820	1
ENSG00000183171.5	-0.217768	-1.10669	17.1442	3.46e-05	0.0013965	ENSG00000183171		NA	processed_pseudogene	processed_pseudogene		X	150114378	150116520	1
ENSG00000176371.13	0.115768	1.38183	17.1297	3.49e-05	0.00140476	ENSG00000176371	ZSCAN2	54993	protein_coding	protein_coding	zinc finger and SCAN domain containing 2 [Source:HGNC Symbol;Acc:HGNC:20994]	15	84600986	84627796	1
ENSG00000067798.14	-0.0911232	4.63819	17.1256	3.5e-05	0.00140538	ENSG00000067798	NAV3	89795	protein_coding	protein_coding	neuron navigator 3 [Source:HGNC Symbol;Acc:HGNC:15998]	12	77324641	78213008	1
ENSG00000158865.12	0.320898	3.14198	17.1014	3.54e-05	0.00142091	ENSG00000158865	SLC5A11	115584	protein_coding	protein_coding	solute carrier family 5 member 11 [Source:HGNC Symbol;Acc:HGNC:23091]	16	24845841	24911628	1
ENSG00000132305.20	-0.117281	5.2945	17.0926	3.56e-05	0.00142503	ENSG00000132305	IMMT	10989	protein_coding	protein_coding	inner membrane mitochondrial protein [Source:HGNC Symbol;Acc:HGNC:6047]	2	86143932	86195770	-1
ENSG00000205581.10	-0.103443	5.59327	17.0756	3.59e-05	0.00143532	ENSG00000205581	HMGN1	3150	protein_coding	nonsense_mediated_decay	high mobility group nucleosome binding domain 1 [Source:HGNC Symbol;Acc:HGNC:4984]	21	39342315	39349647	-1
ENSG00000092871.16	0.113959	4.64163	17.0575	3.63e-05	0.00144461	ENSG00000092871	RFFL	117584	protein_coding	protein_coding	ring finger and FYVE like domain containing E3 ubiquitin protein ligase [Source:HGNC Symbol;Acc:HGNC:24821]	17	35005990	35089319	-1
ENSG00000181690.7	-0.118648	1.57639	17.0568	3.63e-05	0.00144461	ENSG00000181690	PLAG1	5324	protein_coding	protein_coding	PLAG1 zinc finger [Source:HGNC Symbol;Acc:HGNC:9045]	8	56160904	56211324	-1
ENSG00000082781.11	0.172436	4.83556	17.048	3.64e-05	0.00144475	ENSG00000082781	ITGB5	3693	protein_coding	protein_coding	integrin subunit beta 5 [Source:HGNC Symbol;Acc:HGNC:6160]	3	124761948	124901418	-1
ENSG00000153822.13	0.244228	3.47585	17.0468	3.65e-05	0.00144475	ENSG00000153822	KCNJ16	3773	protein_coding	protein_coding	potassium voltage-gated channel subfamily J member 16 [Source:HGNC Symbol;Acc:HGNC:6262]	17	70053429	70135608	1
ENSG00000196323.12	0.0964576	5.54237	17.0473	3.65e-05	0.00144475	ENSG00000196323	ZBTB44	29068	protein_coding	nonsense_mediated_decay	zinc finger and BTB domain containing 44 [Source:HGNC Symbol;Acc:HGNC:25001]	11	130226677	130314686	-1
ENSG00000174705.12	0.166261	4.19504	17.0335	3.67e-05	0.00145238	ENSG00000174705	SH3PXD2B	285590	protein_coding	protein_coding	SH3 and PX domains 2B [Source:HGNC Symbol;Acc:HGNC:29242]	5	172325000	172454523	-1
ENSG00000165169.10	-0.143778	5.12939	17.0214	3.7e-05	0.00145919	ENSG00000165169	DYNLT3	6990	protein_coding	protein_coding	dynein light chain Tctex-type 3 [Source:HGNC Symbol;Acc:HGNC:11694]	X	37836757	37847637	-1
ENSG00000165458.13	0.136895	5.97869	17.0144	3.71e-05	0.0014621	ENSG00000165458	INPPL1	3636	protein_coding	protein_coding	inositol polyphosphate phosphatase like 1 [Source:HGNC Symbol;Acc:HGNC:6080]	11	72223701	72239105	1
ENSG00000187736.12	0.102718	1.83736	17.0095	3.72e-05	0.00146335	ENSG00000187736	NHEJ1	79840	protein_coding	protein_coding	non-homologous end joining factor 1 [Source:HGNC Symbol;Acc:HGNC:25737]	2	219075317	219160865	-1
ENSG00000154380.17	0.104363	6.25732	17.0002	3.74e-05	0.00146397	ENSG00000154380	ENAH	55740	protein_coding	protein_coding	ENAH, actin regulator [Source:HGNC Symbol;Acc:HGNC:18271]	1	225486835	225653142	-1
ENSG00000162601.9	-0.111433	4.30442	16.9977	3.74e-05	0.00146397	ENSG00000162601	MYSM1	114803	protein_coding	protein_coding	Myb like, SWIRM and MPN domains 1 [Source:HGNC Symbol;Acc:HGNC:29401]	1	58654739	58700092	-1
ENSG00000204366.3	0.164949	2.08222	16.9958	3.75e-05	0.00146397	ENSG00000204366	ZBTB12	221527	protein_coding	protein_coding	zinc finger and BTB domain containing 12 [Source:HGNC Symbol;Acc:HGNC:19066]	6	31899607	31901992	-1
ENSG00000261616.1	0.179646	0.550808	17.0048	3.73e-05	0.00146397	ENSG00000261616		NA	antisense_RNA	antisense_RNA		15	99139317	99145370	1
ENSG00000111961.17	0.173459	6.37711	16.9775	3.78e-05	0.00146997	ENSG00000111961	SASH1	23328	protein_coding	retained_intron	SAM and SH3 domain containing 1 [Source:HGNC Symbol;Acc:HGNC:19182]	6	148272304	148552050	1
ENSG00000130517.13	0.142205	6.00979	16.9752	3.79e-05	0.00146997	ENSG00000130517	PGPEP1	54858	protein_coding	protein_coding	pyroglutamyl-peptidase I [Source:HGNC Symbol;Acc:HGNC:13568]	19	18340587	18369950	1
ENSG00000165678.20	-0.108775	7.40378	16.9782	3.78e-05	0.00146997	ENSG00000165678	GHITM	27069	protein_coding	protein_coding	growth hormone inducible transmembrane protein [Source:HGNC Symbol;Acc:HGNC:17281]	10	84139440	84153245	1
ENSG00000184414.2	0.29999	-0.12089	16.9764	3.78e-05	0.00146997	ENSG00000184414	IRS3P	NA	processed_pseudogene	processed_pseudogene	insulin receptor substrate 3, pseudogene [Source:HGNC Symbol;Acc:HGNC:6127]	7	100570131	100571136	1
ENSG00000136732.14	0.178523	2.70465	16.953	3.83e-05	0.00148229	ENSG00000136732	GYPC	2995	protein_coding	protein_coding	glycophorin C (Gerbich blood group) [Source:HGNC Symbol;Acc:HGNC:4704]	2	126655933	126696675	1
ENSG00000177105.9	0.146304	4.34238	16.9553	3.83e-05	0.00148229	ENSG00000177105	RHOG	391	protein_coding	protein_coding	ras homolog family member G [Source:HGNC Symbol;Acc:HGNC:672]	11	3826978	3840983	-1
ENSG00000227456.7	0.39047	-1.33957	16.9416	3.85e-05	0.00148871	ENSG00000227456	LINC00310	114036	lincRNA	lincRNA	long intergenic non-protein coding RNA 310 [Source:HGNC Symbol;Acc:HGNC:16414]	21	34157724	34190244	1
ENSG00000152689.17	0.205047	3.04876	16.9283	3.88e-05	0.00149663	ENSG00000152689	RASGRP3	25780	protein_coding	protein_coding	RAS guanyl releasing protein 3 [Source:HGNC Symbol;Acc:HGNC:14545]	2	33436324	33564750	1
ENSG00000169740.13	0.0756264	4.56323	16.9182	3.9e-05	0.00150213	ENSG00000169740	ZNF32	7580	protein_coding	protein_coding	zinc finger protein 32 [Source:HGNC Symbol;Acc:HGNC:13095]	10	43643859	43648856	-1
ENSG00000184164.14	-0.0978997	4.51379	16.9141	3.91e-05	0.00150283	ENSG00000184164	CRELD2	79174	protein_coding	protein_coding	cysteine rich with EGF like domains 2 [Source:HGNC Symbol;Acc:HGNC:28150]	22	49918167	49927540	1
ENSG00000055070.16	0.12324	5.66403	16.9049	3.93e-05	0.00150768	ENSG00000055070	SZRD1	26099	protein_coding	processed_transcript	SUZ RNA binding domain containing 1 [Source:HGNC Symbol;Acc:HGNC:30232]	1	16352575	16398145	1
ENSG00000182103.4	0.195126	5.53683	16.8949	3.95e-05	0.00151311	ENSG00000182103	FAM181B	220382	protein_coding	protein_coding	family with sequence similarity 181 member B [Source:HGNC Symbol;Acc:HGNC:28512]	11	82729941	82733864	-1
ENSG00000153130.17	-0.112049	6.35069	16.8728	4e-05	0.00152608	ENSG00000153130	SCOC	60592	protein_coding	protein_coding	short coiled-coil protein [Source:HGNC Symbol;Acc:HGNC:20335]	4	140257286	140385726	1
ENSG00000181588.16	0.125276	3.48295	16.8724	4e-05	0.00152608	ENSG00000181588	MEX3D	399664	protein_coding	protein_coding	mex-3 RNA binding family member D [Source:HGNC Symbol;Acc:HGNC:16734]	19	1554669	1568058	-1
ENSG00000180891.12	0.135192	4.98101	16.8664	4.01e-05	0.00152839	ENSG00000180891	CUEDC1	404093	protein_coding	protein_coding	CUE domain containing 1 [Source:HGNC Symbol;Acc:HGNC:31350]	17	57861243	57955323	-1
ENSG00000119630.13	0.246528	2.0027	16.8524	4.04e-05	0.00153714	ENSG00000119630	PGF	5228	protein_coding	protein_coding	placental growth factor [Source:HGNC Symbol;Acc:HGNC:8893]	14	74941834	74955784	-1
ENSG00000179886.5	0.123624	3.7057	16.8478	4.05e-05	0.00153834	ENSG00000179886	TIGD5	84948	protein_coding	protein_coding	tigger transposable element derived 5 [Source:HGNC Symbol;Acc:HGNC:18336]	8	143597835	143603224	1
ENSG00000118007.12	0.0868866	3.74002	16.8441	4.06e-05	0.00153882	ENSG00000118007	STAG1	10274	protein_coding	protein_coding	stromal antigen 1 [Source:HGNC Symbol;Acc:HGNC:11354]	3	136336233	136752403	-1
ENSG00000170262.12	0.372815	-2.10381	16.8394	4.07e-05	0.00154013	ENSG00000170262	MRAP	56246	protein_coding	protein_coding	melanocortin 2 receptor accessory protein [Source:HGNC Symbol;Acc:HGNC:1304]	21	32291813	32314784	1
ENSG00000186665.9	-0.11578	2.15943	16.8278	4.09e-05	0.00154701	ENSG00000186665	C17orf58	284018	protein_coding	protein_coding	chromosome 17 open reading frame 58 [Source:HGNC Symbol;Acc:HGNC:27568]	17	67991101	67996431	-1
ENSG00000279207.1	0.176814	3.29412	16.8146	4.12e-05	0.00155528	ENSG00000279207		NA	TEC	TEC		17	58095672	58101479	1
ENSG00000071991.8	0.220248	2.47069	16.8082	4.14e-05	0.00155746	ENSG00000071991	CDH19	28513	protein_coding	protein_coding	cadherin 19 [Source:HGNC Symbol;Acc:HGNC:1758]	18	66501083	66604138	-1
ENSG00000091136.13	-0.178429	4.34897	16.8057	4.14e-05	0.00155746	ENSG00000091136	LAMB1	3912	protein_coding	retained_intron	laminin subunit beta 1 [Source:HGNC Symbol;Acc:HGNC:6486]	7	107923799	108003255	-1
ENSG00000100266.18	0.0693171	5.35872	16.7528	4.26e-05	0.00158925	ENSG00000100266	PACSIN2	11252	protein_coding	nonsense_mediated_decay	protein kinase C and casein kinase substrate in neurons 2 [Source:HGNC Symbol;Acc:HGNC:8571]	22	42835412	43015145	-1
ENSG00000150281.6	0.195913	1.84086	16.7491	4.27e-05	0.00158925	ENSG00000150281	CTF1	1489	protein_coding	protein_coding	cardiotrophin 1 [Source:HGNC Symbol;Acc:HGNC:2499]	16	30896607	30903560	1
ENSG00000158186.12	0.154583	7.41218	16.7634	4.23e-05	0.00158925	ENSG00000158186	MRAS	22808	protein_coding	protein_coding	muscle RAS oncogene homolog [Source:HGNC Symbol;Acc:HGNC:7227]	3	138347648	138405534	1
ENSG00000161270.19	-0.224841	-0.934784	16.7489	4.27e-05	0.00158925	ENSG00000161270	NPHS1	4868	protein_coding	protein_coding	NPHS1, nephrin [Source:HGNC Symbol;Acc:HGNC:7908]	19	35825964	35869287	-1
ENSG00000177853.14	-0.135137	3.85951	16.7537	4.26e-05	0.00158925	ENSG00000177853	ZNF518A	9849	protein_coding	protein_coding	zinc finger protein 518A [Source:HGNC Symbol;Acc:HGNC:29009]	10	96129715	96205288	1
ENSG00000187961.13	0.154694	3.53819	16.7498	4.26e-05	0.00158925	ENSG00000187961	KLHL17	339451	protein_coding	protein_coding	kelch like family member 17 [Source:HGNC Symbol;Acc:HGNC:24023]	1	960587	965715	1
ENSG00000139651.10	0.0686271	4.53361	16.7319	4.31e-05	0.00160096	ENSG00000139651	ZNF740	283337	protein_coding	protein_coding	zinc finger protein 740 [Source:HGNC Symbol;Acc:HGNC:27465]	12	53180700	53195141	1
ENSG00000134186.11	0.10431	5.70133	16.7122	4.35e-05	0.00161509	ENSG00000134186	PRPF38B	55119	protein_coding	protein_coding	pre-mRNA processing factor 38B [Source:HGNC Symbol;Acc:HGNC:25512]	1	108692323	108701803	1
ENSG00000171476.21	-0.130177	6.43617	16.6882	4.41e-05	0.00163173	ENSG00000171476	HOPX	84525	protein_coding	protein_coding	HOP homeobox [Source:HGNC Symbol;Acc:HGNC:24961]	4	56647988	56681899	-1
ENSG00000244701.1	0.183716	1.09358	16.6852	4.41e-05	0.00163173	ENSG00000244701		NA	antisense_RNA	antisense_RNA		7	141652381	141656810	-1
ENSG00000275700.4	0.0724313	4.64273	16.6836	4.42e-05	0.00163173	ENSG00000275700	AATF	26574	protein_coding	protein_coding	apoptosis antagonizing transcription factor [Source:HGNC Symbol;Acc:HGNC:19235]	17	36948875	37056871	1
ENSG00000050426.15	-0.0779547	5.42449	16.6444	4.51e-05	0.00165789	ENSG00000050426	LETMD1	25875	protein_coding	protein_coding	LETM1 domain containing 1 [Source:HGNC Symbol;Acc:HGNC:24241]	12	51047962	51060424	1
ENSG00000067113.16	0.108344	4.71498	16.6441	4.51e-05	0.00165789	ENSG00000067113	PLPP1	8611	protein_coding	protein_coding	phospholipid phosphatase 1 [Source:HGNC Symbol;Acc:HGNC:9228]	5	55424854	55535050	-1
ENSG00000135365.15	0.08796	5.41285	16.6382	4.52e-05	0.00165789	ENSG00000135365	PHF21A	51317	protein_coding	retained_intron	PHD finger protein 21A [Source:HGNC Symbol;Acc:HGNC:24156]	11	45929323	46121178	-1
ENSG00000141971.12	0.111259	3.30524	16.6466	4.5e-05	0.00165789	ENSG00000141971	MVB12A	93343	protein_coding	protein_coding	multivesicular body subunit 12A [Source:HGNC Symbol;Acc:HGNC:25153]	19	17405722	17433724	1
ENSG00000228058.1	0.372555	0.773658	16.6392	4.52e-05	0.00165789	ENSG00000228058	LINC01736	101927532	lincRNA	lincRNA	long intergenic non-protein coding RNA 1736 [Source:HGNC Symbol;Acc:HGNC:52524]	1	230002730	230007162	1
ENSG00000154127.9	-0.167378	2.54984	16.6352	4.53e-05	0.0016579	ENSG00000154127	UBASH3B	84959	protein_coding	protein_coding	ubiquitin associated and SH3 domain containing B [Source:HGNC Symbol;Acc:HGNC:29884]	11	122655675	122814473	1
ENSG00000143127.12	0.197795	2.94332	16.6209	4.56e-05	0.00166785	ENSG00000143127	ITGA10	8515	protein_coding	protein_coding	integrin subunit alpha 10 [Source:HGNC Symbol;Acc:HGNC:6135]	1	145891208	145910189	-1
ENSG00000146094.13	0.186178	2.73289	16.5969	4.62e-05	0.00168371	ENSG00000146094	DOK3	79930	protein_coding	protein_coding	docking protein 3 [Source:HGNC Symbol;Acc:HGNC:24583]	5	177501907	177511274	-1
ENSG00000165879.8	0.125204	2.26679	16.5983	4.62e-05	0.00168371	ENSG00000165879	FRAT1	10023	protein_coding	protein_coding	FRAT1, WNT signaling pathway regulator [Source:HGNC Symbol;Acc:HGNC:3944]	10	97319267	97321915	1
ENSG00000132155.11	0.0595891	5.67684	16.5792	4.67e-05	0.00168886	ENSG00000132155	RAF1	5894	protein_coding	protein_coding	Raf-1 proto-oncogene, serine/threonine kinase [Source:HGNC Symbol;Acc:HGNC:9829]	3	12583601	12664226	-1
ENSG00000154099.17	-0.133377	3.6614	16.5819	4.66e-05	0.00168886	ENSG00000154099	DNAAF1	123872	protein_coding	retained_intron	dynein axonemal assembly factor 1 [Source:HGNC Symbol;Acc:HGNC:30539]	16	84145287	84178767	1
ENSG00000180479.13	0.103075	1.91199	16.5852	4.65e-05	0.00168886	ENSG00000180479	ZNF571	51276	protein_coding	protein_coding	zinc finger protein 571 [Source:HGNC Symbol;Acc:HGNC:25000]	19	37554782	37594790	-1
ENSG00000181666.17	-0.0502383	4.89668	16.5821	4.66e-05	0.00168886	ENSG00000181666	HKR1	284459	protein_coding	protein_coding	HKR1, GLI-Kruppel zinc finger family member [Source:HGNC Symbol;Acc:HGNC:4928]	19	37312837	37369365	1
ENSG00000235501.5	0.144662	1.73812	16.5731	4.68e-05	0.00169159	ENSG00000235501		729970	antisense_RNA	antisense_RNA		1	94927566	94963270	1
ENSG00000137710.14	0.0939791	6.04859	16.562	4.71e-05	0.00169623	ENSG00000137710	RDX	5962	protein_coding	nonsense_mediated_decay	radixin [Source:HGNC Symbol;Acc:HGNC:9944]	11	110174880	110296722	-1
ENSG00000203809.6	-0.25198	-1.42515	16.5626	4.71e-05	0.00169623	ENSG00000203809	LIN28B-AS1	100113403	lincRNA	lincRNA	LIN28B antisense RNA 1 [Source:HGNC Symbol;Acc:HGNC:21553]	6	104864464	104941447	-1
ENSG00000223804.5	0.248268	1.52464	16.5481	4.74e-05	0.00170609	ENSG00000223804		NA	transcribed_unprocessed_pseudogene	processed_transcript		1	120267334	120341871	-1
ENSG00000185008.17	-0.181468	3.60426	16.5255	4.8e-05	0.00172302	ENSG00000185008	ROBO2	6092	protein_coding	protein_coding	roundabout guidance receptor 2 [Source:HGNC Symbol;Acc:HGNC:10250]	3	75906695	77649964	1
ENSG00000245213.6	0.192486	0.0267548	16.5234	4.81e-05	0.00172302	ENSG00000245213		101930370	antisense_RNA	antisense_RNA		4	173131928	173169652	-1
ENSG00000113108.19	-0.0888465	5.006	16.4975	4.87e-05	0.00174134	ENSG00000113108	APBB3	10307	protein_coding	retained_intron	amyloid beta precursor protein binding family B member 3 [Source:HGNC Symbol;Acc:HGNC:20708]	5	140558268	140564781	-1
ENSG00000260698.1	0.206139	-0.425555	16.4991	4.87e-05	0.00174134	ENSG00000260698		NA	lincRNA	lincRNA		1	246682108	246685075	1
ENSG00000223812.6	-0.204979	1.74226	16.4763	4.93e-05	0.00175818	ENSG00000223812		NA	lincRNA	lincRNA		3	191425526	191591097	1
ENSG00000102172.15	-0.0912513	5.44349	16.4685	4.95e-05	0.00176002	ENSG00000102172	SMS	6611	protein_coding	protein_coding	spermine synthase [Source:HGNC Symbol;Acc:HGNC:11123]	X	21940573	21994835	1
ENSG00000203791.14	-0.101265	3.04498	16.4713	4.94e-05	0.00176002	ENSG00000203791	EEF1AKMT2	399818	protein_coding	nonsense_mediated_decay	EEF1A lysine methyltransferase 2 [Source:HGNC Symbol;Acc:HGNC:33787]	10	124748149	124791870	-1
ENSG00000012124.16	0.209066	4.35425	16.4575	4.98e-05	0.00176745	ENSG00000012124	CD22	933	protein_coding	protein_coding	CD22 molecule [Source:HGNC Symbol;Acc:HGNC:1643]	19	35319261	35347355	1
ENSG00000006530.15	-0.122368	4.27045	16.4525	4.99e-05	0.00176939	ENSG00000006530	AGK	55750	protein_coding	protein_coding	acylglycerol kinase [Source:HGNC Symbol;Acc:HGNC:21869]	7	141551189	141655244	1
ENSG00000076984.17	0.0998409	5.879	16.4404	5.02e-05	0.00177587	ENSG00000076984	MAP2K7	5609	protein_coding	protein_coding	mitogen-activated protein kinase kinase 7 [Source:HGNC Symbol;Acc:HGNC:6847]	19	7903843	7914478	1
ENSG00000204282.4	0.209258	3.45028	16.4398	5.02e-05	0.00177587	ENSG00000204282	TNRC6C-AS1	100131096	processed_transcript	retained_intron	TNRC6C antisense RNA 1 [Source:HGNC Symbol;Acc:HGNC:44360]	17	78107398	78111799	-1
ENSG00000104825.16	0.118941	4.93037	16.4349	5.04e-05	0.00177776	ENSG00000104825	NFKBIB	4793	protein_coding	protein_coding	NFKB inhibitor beta [Source:HGNC Symbol;Acc:HGNC:7798]	19	38899700	38908893	1
ENSG00000140950.15	-0.0697331	2.98505	16.4271	5.06e-05	0.00178236	ENSG00000140950	TLDC1	57707	protein_coding	protein_coding	TBC/LysM-associated domain containing 1 [Source:HGNC Symbol;Acc:HGNC:29325]	16	84476421	84554033	-1
ENSG00000112237.12	-0.0953223	3.91821	16.3972	5.14e-05	0.00180592	ENSG00000112237	CCNC	892	protein_coding	protein_coding	cyclin C [Source:HGNC Symbol;Acc:HGNC:1581]	6	99542380	99568973	-1
ENSG00000231355.1	0.388182	-2.2634	16.3964	5.14e-05	0.00180592	ENSG00000231355		NA	antisense_RNA	antisense_RNA		21	33482499	33484258	-1
ENSG00000188916.8	-0.17605	0.66058	16.3896	5.16e-05	0.00180961	ENSG00000188916	FAM196A	642938	protein_coding	protein_coding	family with sequence similarity 196 member A [Source:HGNC Symbol;Acc:HGNC:33859]	10	127135426	127196158	-1
ENSG00000163634.11	-0.0922737	4.42089	16.3763	5.19e-05	0.00181408	ENSG00000163634	THOC7	80145	protein_coding	protein_coding	THO complex 7 [Source:HGNC Symbol;Acc:HGNC:29874]	3	63833870	63863903	-1
ENSG00000251600.6	-0.185892	0.560992	16.3815	5.18e-05	0.00181408	ENSG00000251600		101927636	processed_transcript	antisense_RNA		4	143559457	144188367	1
ENSG00000251867.3	-0.149057	1.02694	16.3778	5.19e-05	0.00181408	ENSG00000251867		NA	antisense_RNA	antisense_RNA		8	80484561	80485619	-1
ENSG00000099901.16	-0.0893922	5.34379	16.3621	5.23e-05	0.00181952	ENSG00000099901	RANBP1	5902	protein_coding	protein_coding	RAN binding protein 1 [Source:HGNC Symbol;Acc:HGNC:9847]	22	20115938	20127357	1
ENSG00000143727.15	-0.0960582	4.97327	16.3643	5.23e-05	0.00181952	ENSG00000143727	ACP1	52	protein_coding	processed_transcript	acid phosphatase 1 [Source:HGNC Symbol;Acc:HGNC:122]	2	264140	278283	1
ENSG00000146038.11	-0.184981	0.487589	16.3625	5.23e-05	0.00181952	ENSG00000146038	DCDC2	51473	protein_coding	protein_coding	doublecortin domain containing 2 [Source:HGNC Symbol;Acc:HGNC:18141]	6	24171756	24358052	-1
ENSG00000171105.13	0.0811857	5.77473	16.3558	5.25e-05	0.00182276	ENSG00000171105	INSR	3643	protein_coding	protein_coding	insulin receptor [Source:HGNC Symbol;Acc:HGNC:6091]	19	7112255	7294034	-1
ENSG00000160131.13	-0.0577575	5.22263	16.3286	5.33e-05	0.00184356	ENSG00000160131	VMA21	203547	protein_coding	processed_transcript	VMA21, vacuolar ATPase assembly factor [Source:HGNC Symbol;Acc:HGNC:22082]	X	151396515	151409364	1
ENSG00000205352.10	-0.0953955	5.50007	16.3314	5.32e-05	0.00184356	ENSG00000205352	PRR13	54458	protein_coding	protein_coding	proline rich 13 [Source:HGNC Symbol;Acc:HGNC:24528]	12	53441605	53446645	1
ENSG00000125779.21	0.103827	5.38686	16.3241	5.34e-05	0.00184524	ENSG00000125779	PANK2	80025	protein_coding	protein_coding	pantothenate kinase 2 [Source:HGNC Symbol;Acc:HGNC:15894]	20	3888839	3929882	1
ENSG00000109089.7	0.10486	4.40615	16.3107	5.38e-05	0.00185549	ENSG00000109089	CDR2L	30850	protein_coding	protein_coding	cerebellar degeneration related protein 2 like [Source:HGNC Symbol;Acc:HGNC:29999]	17	74987632	75005800	1
ENSG00000131238.17	-0.0824038	6.07845	16.2959	5.42e-05	0.00186727	ENSG00000131238	PPT1	5538	protein_coding	protein_coding	palmitoyl-protein thioesterase 1 [Source:HGNC Symbol;Acc:HGNC:9325]	1	40071461	40097727	-1
ENSG00000158825.5	0.284049	1.1046	16.2767	5.47e-05	0.00188346	ENSG00000158825	CDA	978	protein_coding	protein_coding	cytidine deaminase [Source:HGNC Symbol;Acc:HGNC:1712]	1	20588948	20618908	1
ENSG00000102921.7	0.0585217	4.91257	16.2736	5.48e-05	0.00188376	ENSG00000102921	N4BP1	9683	protein_coding	protein_coding	NEDD4 binding protein 1 [Source:HGNC Symbol;Acc:HGNC:29850]	16	48538726	48620148	-1
ENSG00000260549.1	0.332046	2.12821	16.2701	5.49e-05	0.00188439	ENSG00000260549	MT1L	4500	transcribed_unitary_pseudogene	processed_transcript	metallothionein 1L, pseudogene [Source:HGNC Symbol;Acc:HGNC:7404]	16	56617476	56618818	1
ENSG00000072858.10	-0.178848	3.82521	16.2625	5.51e-05	0.00188636	ENSG00000072858	SIDT1	54847	protein_coding	protein_coding	SID1 transmembrane family member 1 [Source:HGNC Symbol;Acc:HGNC:25967]	3	113532296	113629578	1
ENSG00000279147.1	0.332792	-0.315226	16.2645	5.51e-05	0.00188636	ENSG00000279147		NA	TEC	TEC		3	141936707	141938547	-1
ENSG00000180900.18	0.139323	6.53204	16.2528	5.54e-05	0.00189323	ENSG00000180900	SCRIB	23513	protein_coding	protein_coding	scribbled planar cell polarity protein [Source:HGNC Symbol;Acc:HGNC:30377]	8	143790920	143815379	-1
ENSG00000168246.5	0.0948238	3.18129	16.2467	5.56e-05	0.00189659	ENSG00000168246	UBTD2	92181	protein_coding	protein_coding	ubiquitin domain containing 2 [Source:HGNC Symbol;Acc:HGNC:24463]	5	172209640	172284071	-1
ENSG00000054938.15	-0.366534	-2.24997	16.2378	5.59e-05	0.00189985	ENSG00000054938	CHRDL2	25884	protein_coding	protein_coding	chordin like 2 [Source:HGNC Symbol;Acc:HGNC:24168]	11	74696429	74731385	-1
ENSG00000139433.9	0.143508	5.26976	16.2396	5.58e-05	0.00189985	ENSG00000139433	GLTP	51228	protein_coding	protein_coding	glycolipid transfer protein [Source:HGNC Symbol;Acc:HGNC:24867]	12	109850943	109880488	-1
ENSG00000080573.6	0.209158	7.07177	16.2208	5.64e-05	0.0019141	ENSG00000080573	COL5A3	50509	protein_coding	protein_coding	collagen type V alpha 3 chain [Source:HGNC Symbol;Acc:HGNC:14864]	19	9959561	10010471	-1
ENSG00000253741.1	-0.191089	1.97988	16.1982	5.7e-05	0.0019343	ENSG00000253741		100288181	antisense_RNA	antisense_RNA		8	142702252	142726973	-1
ENSG00000136451.8	0.12515	4.40503	16.1865	5.74e-05	0.0019405	ENSG00000136451	VEZF1	7716	protein_coding	protein_coding	vascular endothelial zinc finger 1 [Source:HGNC Symbol;Acc:HGNC:12949]	17	57971547	57988259	-1
ENSG00000170324.20	-0.259824	3.00892	16.1883	5.73e-05	0.0019405	ENSG00000170324	FRMPD2	143162	protein_coding	retained_intron	FERM and PDZ domain containing 2 [Source:HGNC Symbol;Acc:HGNC:28572]	10	48153088	48274870	-1
ENSG00000151445.15	-0.0658525	3.6312	16.1719	5.78e-05	0.00195269	ENSG00000151445	VIPAS39	63894	protein_coding	protein_coding	VPS33B interacting protein, apical-basolateral polarity regulator, spe-39 homolog [Source:HGNC Symbol;Acc:HGNC:20347]	14	77426675	77457952	-1
ENSG00000137203.10	0.322543	-1.49565	16.1467	5.86e-05	0.00197601	ENSG00000137203	TFAP2A	7020	protein_coding	protein_coding	transcription factor AP-2 alpha [Source:HGNC Symbol;Acc:HGNC:11742]	6	10393186	10419659	-1
ENSG00000145888.10	0.32545	-1.59236	16.1364	5.89e-05	0.0019815	ENSG00000145888	GLRA1	2741	protein_coding	protein_coding	glycine receptor alpha 1 [Source:HGNC Symbol;Acc:HGNC:4326]	5	151822513	151924842	-1
ENSG00000185532.15	0.137961	2.83601	16.1359	5.9e-05	0.0019815	ENSG00000185532	PRKG1	5592	protein_coding	protein_coding	protein kinase, cGMP-dependent, type I [Source:HGNC Symbol;Acc:HGNC:9414]	10	50991358	52298350	1
ENSG00000164180.13	-0.104372	2.57285	16.1318	5.91e-05	0.00198284	ENSG00000164180	TMEM161B	153396	protein_coding	protein_coding	transmembrane protein 161B [Source:HGNC Symbol;Acc:HGNC:28483]	5	88189633	88269476	-1
ENSG00000164109.13	-0.148433	1.73283	16.1266	5.92e-05	0.00198545	ENSG00000164109	MAD2L1	4085	protein_coding	protein_coding	mitotic arrest deficient 2 like 1 [Source:HGNC Symbol;Acc:HGNC:6763]	4	120055608	120067074	-1
ENSG00000171189.17	-0.133312	2.76703	16.1197	5.95e-05	0.00198983	ENSG00000171189	GRIK1	2897	protein_coding	protein_coding	glutamate ionotropic receptor kainate type subunit 1 [Source:HGNC Symbol;Acc:HGNC:4579]	21	29536933	29940033	-1
ENSG00000137269.14	0.153019	2.95048	16.0967	6.02e-05	0.00201115	ENSG00000137269	LRRC1	55227	protein_coding	nonsense_mediated_decay	leucine rich repeat containing 1 [Source:HGNC Symbol;Acc:HGNC:14307]	6	53794497	53924121	1
ENSG00000060069.16	0.0740619	3.86236	16.0931	6.03e-05	0.00201212	ENSG00000060069	CTDP1	9150	protein_coding	protein_coding	CTD phosphatase subunit 1 [Source:HGNC Symbol;Acc:HGNC:2498]	18	79679801	79756623	1
ENSG00000163605.14	0.0976016	5.0329	16.0892	6.04e-05	0.00201336	ENSG00000163605	PPP4R2	151987	protein_coding	protein_coding	protein phosphatase 4 regulatory subunit 2 [Source:HGNC Symbol;Acc:HGNC:18296]	3	72996785	73069199	1
ENSG00000198121.13	0.198282	6.30749	16.0769	6.08e-05	0.00202357	ENSG00000198121	LPAR1	1902	protein_coding	protein_coding	lysophosphatidic acid receptor 1 [Source:HGNC Symbol;Acc:HGNC:3166]	9	110873263	111038458	-1
ENSG00000279305.1	-0.26948	-1.48725	16.0692	6.11e-05	0.00202883	ENSG00000279305		NA	TEC	TEC		3	154334809	154337047	-1
ENSG00000114993.16	0.16082	5.14679	16.0651	6.12e-05	0.00203033	ENSG00000114993	RTKN	6242	protein_coding	protein_coding	rhotekin [Source:HGNC Symbol;Acc:HGNC:10466]	2	74425836	74442422	-1
ENSG00000230910.2	-0.123021	4.90628	16.0616	6.13e-05	0.00203119	ENSG00000230910		101928307	antisense_RNA	antisense_RNA		6	68629962	68635027	-1
ENSG00000173567.14	-0.247733	-0.981524	16.0579	6.14e-05	0.00203215	ENSG00000173567	ADGRF3	165082	protein_coding	processed_transcript	adhesion G protein-coupled receptor F3 [Source:HGNC Symbol;Acc:HGNC:18989]	2	26308173	26346817	-1
ENSG00000239827.8	-0.166069	-0.894323	16.0551	6.15e-05	0.00203227	ENSG00000239827	SUGT1P3	283507	transcribed_unprocessed_pseudogene	processed_transcript	SGT1 homolog, MIS12 kinetochore complex assembly cochaperone pseudogene 3 [Source:HGNC Symbol;Acc:HGNC:20513]	13	40882577	40921774	-1
ENSG00000160961.11	-0.0777406	3.63169	16.044	6.19e-05	0.00203547	ENSG00000160961	ZNF333	84449	protein_coding	retained_intron	zinc finger protein 333 [Source:HGNC Symbol;Acc:HGNC:15624]	19	14689801	14733746	1
ENSG00000184203.7	-0.106461	5.02634	16.0443	6.19e-05	0.00203547	ENSG00000184203	PPP1R2	5504	protein_coding	protein_coding	protein phosphatase 1 regulatory inhibitor subunit 2 [Source:HGNC Symbol;Acc:HGNC:9288]	3	195514425	195543386	-1
ENSG00000267206.5	0.382113	-1.01578	16.0482	6.17e-05	0.00203547	ENSG00000267206	LCN6	158062	protein_coding	protein_coding	lipocalin 6 [Source:HGNC Symbol;Acc:HGNC:17337]	9	136744011	136748528	-1
ENSG00000183196.8	0.247288	4.25166	16.029	6.24e-05	0.00204295	ENSG00000183196	CHST6	4166	protein_coding	protein_coding	carbohydrate sulfotransferase 6 [Source:HGNC Symbol;Acc:HGNC:6938]	16	75472052	75495384	-1
ENSG00000197147.13	-0.128504	5.28486	16.031	6.23e-05	0.00204295	ENSG00000197147	LRRC8B	23507	protein_coding	protein_coding	leucine rich repeat containing 8 VRAC subunit B [Source:HGNC Symbol;Acc:HGNC:30692]	1	89524836	89597864	1
ENSG00000277258.4	0.0835375	4.66204	16.0298	6.24e-05	0.00204295	ENSG00000277258	PCGF2	7703	protein_coding	protein_coding	polycomb group ring finger 2 [Source:HGNC Symbol;Acc:HGNC:12929]	17	38733897	38749817	-1
ENSG00000148357.16	-0.19902	0.455622	16.0119	6.29e-05	0.00205723	ENSG00000148357	HMCN2	256158	protein_coding	protein_coding	hemicentin 2 [Source:HGNC Symbol;Acc:HGNC:21293]	9	130265882	130434123	1
ENSG00000185340.15	0.10636	6.09457	16.0104	6.3e-05	0.00205723	ENSG00000185340	GAS2L1	10634	protein_coding	protein_coding	growth arrest specific 2 like 1 [Source:HGNC Symbol;Acc:HGNC:16955]	22	29306582	29312785	1
ENSG00000152954.11	-0.172804	5.85489	15.9998	6.33e-05	0.00206588	ENSG00000152954	NRSN1	140767	protein_coding	protein_coding	neurensin 1 [Source:HGNC Symbol;Acc:HGNC:17881]	6	24126122	24154900	1
ENSG00000184221.12	0.178923	7.02096	15.983	6.39e-05	0.00208135	ENSG00000184221	OLIG1	116448	protein_coding	protein_coding	oligodendrocyte transcription factor 1 [Source:HGNC Symbol;Acc:HGNC:16983]	21	33070144	33072420	1
ENSG00000244038.9	-0.0676467	5.39575	15.9696	6.44e-05	0.00209316	ENSG00000244038	DDOST	1650	protein_coding	protein_coding	dolichyl-diphosphooligosaccharide--protein glycosyltransferase non-catalytic subunit [Source:HGNC Symbol;Acc:HGNC:2728]	1	20651767	20661544	-1
ENSG00000071655.17	0.129965	7.2606	15.9458	6.52e-05	0.00211668	ENSG00000071655	MBD3	53615	protein_coding	protein_coding	methyl-CpG binding domain protein 3 [Source:HGNC Symbol;Acc:HGNC:6918]	19	1573596	1592801	-1
ENSG00000173727.12	0.210439	0.959539	15.9255	6.59e-05	0.0021365	ENSG00000173727		NA	transcribed_unprocessed_pseudogene	processed_transcript		11	65455258	65466720	1
ENSG00000158715.5	0.211793	2.6659	15.9204	6.61e-05	0.00213925	ENSG00000158715	SLC45A3	85414	protein_coding	processed_transcript	solute carrier family 45 member 3 [Source:HGNC Symbol;Acc:HGNC:8642]	1	205657851	205680459	-1
ENSG00000273308.1	0.231707	0.0238473	15.9089	6.65e-05	0.0021493	ENSG00000273308		NA	lincRNA	lincRNA		3	197645669	197646017	1
ENSG00000103496.14	0.0622798	5.06991	15.8974	6.69e-05	0.00215751	ENSG00000103496	STX4	6810	protein_coding	protein_coding	syntaxin 4 [Source:HGNC Symbol;Acc:HGNC:11439]	16	31032889	31042975	1
ENSG00000132953.16	-0.0961199	3.35282	15.8964	6.69e-05	0.00215751	ENSG00000132953	XPO4	64328	protein_coding	protein_coding	exportin 4 [Source:HGNC Symbol;Acc:HGNC:17796]	13	20777329	20903048	-1
ENSG00000142731.10	-0.236733	-0.371775	15.8795	6.75e-05	0.00217382	ENSG00000142731	PLK4	10733	protein_coding	protein_coding	polo like kinase 4 [Source:HGNC Symbol;Acc:HGNC:11397]	4	127880861	127899195	1
ENSG00000133134.11	-0.147368	6.5463	15.8742	6.77e-05	0.00217686	ENSG00000133134	BEX2	84707	protein_coding	protein_coding	brain expressed X-linked 2 [Source:HGNC Symbol;Acc:HGNC:30933]	X	103309346	103311046	-1
ENSG00000106348.16	0.091806	5.11996	15.8681	6.79e-05	0.00217835	ENSG00000106348	IMPDH1	3614	protein_coding	nonsense_mediated_decay	inosine monophosphate dehydrogenase 1 [Source:HGNC Symbol;Acc:HGNC:6052]	7	128392277	128410252	-1
ENSG00000140740.10	-0.125834	6.23731	15.8676	6.79e-05	0.00217835	ENSG00000140740	UQCRC2	7385	protein_coding	protein_coding	ubiquinol-cytochrome c reductase core protein 2 [Source:HGNC Symbol;Acc:HGNC:12586]	16	21952660	21983660	1
ENSG00000205959.3	-0.249282	2.30512	15.8598	6.82e-05	0.00218426	ENSG00000205959		NA	lincRNA	lincRNA		4	8482270	8512610	1
ENSG00000065361.14	0.17507	5.09688	15.8247	6.95e-05	0.00219172	ENSG00000065361	ERBB3	2065	protein_coding	protein_coding	erb-b2 receptor tyrosine kinase 3 [Source:HGNC Symbol;Acc:HGNC:3431]	12	56079857	56103505	1
ENSG00000089091.16	-0.0968185	2.70036	15.826	6.94e-05	0.00219172	ENSG00000089091	DZANK1	55184	protein_coding	protein_coding	double zinc ribbon and ankyrin repeat domains 1 [Source:HGNC Symbol;Acc:HGNC:15858]	20	18383367	18467281	-1
ENSG00000109436.7	-0.136492	4.75455	15.8421	6.89e-05	0.00219172	ENSG00000109436	TBC1D9	23158	protein_coding	protein_coding	TBC1 domain family member 9 [Source:HGNC Symbol;Acc:HGNC:21710]	4	140620765	140756120	-1
ENSG00000132005.8	0.0833081	3.73899	15.8366	6.91e-05	0.00219172	ENSG00000132005	RFX1	5989	protein_coding	protein_coding	regulatory factor X1 [Source:HGNC Symbol;Acc:HGNC:9982]	19	13961538	14007039	-1
ENSG00000169764.15	-0.0903323	6.81014	15.8426	6.88e-05	0.00219172	ENSG00000169764	UGP2	7360	protein_coding	nonsense_mediated_decay	UDP-glucose pyrophosphorylase 2 [Source:HGNC Symbol;Acc:HGNC:12527]	2	63840940	63891562	1
ENSG00000181195.10	-0.301843	0.492842	15.8324	6.92e-05	0.00219172	ENSG00000181195	PENK	5179	protein_coding	protein_coding	proenkephalin [Source:HGNC Symbol;Acc:HGNC:8831]	8	56436674	56446734	-1
ENSG00000184009.9	-0.112324	9.47348	15.8385	6.9e-05	0.00219172	ENSG00000184009	ACTG1	71	protein_coding	protein_coding	actin gamma 1 [Source:HGNC Symbol;Acc:HGNC:144]	17	81509971	81523847	-1
ENSG00000213977.7	0.151006	4.80536	15.8267	6.94e-05	0.00219172	ENSG00000213977	TAX1BP3	30851	protein_coding	protein_coding	Tax1 binding protein 3 [Source:HGNC Symbol;Acc:HGNC:30684]	17	3662896	3668682	-1
ENSG00000224418.1	-0.323994	-2.27052	15.8404	6.89e-05	0.00219172	ENSG00000224418	STK24-AS1	NA	antisense_RNA	antisense_RNA	STK24 antisense RNA 1 [Source:HGNC Symbol;Acc:HGNC:39935]	13	98577244	98578830	1
ENSG00000246363.2	-0.255644	0.224395	15.8259	6.94e-05	0.00219172	ENSG00000246363	LINC02458	NA	lincRNA	lincRNA	long intergenic non-protein coding RNA 2458 [Source:HGNC Symbol;Acc:HGNC:53394]	12	89010681	89019679	-1
ENSG00000280321.1	0.28234	-1.8306	15.8428	6.88e-05	0.00219172	ENSG00000280321		NA	TEC	TEC		11	36196248	36197901	1
ENSG00000204070.9	0.0858887	4.04948	15.8169	6.98e-05	0.00219776	ENSG00000204070	SYS1	90196	protein_coding	protein_coding	SYS1, golgi trafficking protein [Source:HGNC Symbol;Acc:HGNC:16162]	20	45361937	45376798	1
ENSG00000121774.17	-0.0946027	5.41853	15.8071	7.01e-05	0.00220016	ENSG00000121774	KHDRBS1	10657	protein_coding	protein_coding	KH RNA binding domain containing, signal transduction associated 1 [Source:HGNC Symbol;Acc:HGNC:18116]	1	32013829	32060850	1
ENSG00000142530.10	-0.130879	2.23119	15.8077	7.01e-05	0.00220016	ENSG00000142530	FAM71E1	112703	protein_coding	non_stop_decay	family with sequence similarity 71 member E1 [Source:HGNC Symbol;Acc:HGNC:25107]	19	50466785	50476753	-1
ENSG00000174943.9	-0.103664	5.19941	15.8073	7.01e-05	0.00220016	ENSG00000174943	KCTD13	253980	protein_coding	nonsense_mediated_decay	potassium channel tetramerization domain containing 13 [Source:HGNC Symbol;Acc:HGNC:22234]	16	29905012	29927035	-1
ENSG00000166405.14	-0.062327	5.05198	15.802	7.03e-05	0.00220315	ENSG00000166405	RIC3	79608	protein_coding	protein_coding	RIC3 acetylcholine receptor chaperone [Source:HGNC Symbol;Acc:HGNC:30338]	11	8106093	8169055	-1
ENSG00000184428.12	0.0792599	3.1066	15.7949	7.06e-05	0.00220837	ENSG00000184428	TOP1MT	116447	protein_coding	protein_coding	DNA topoisomerase I mitochondrial [Source:HGNC Symbol;Acc:HGNC:29787]	8	143304384	143359979	-1
ENSG00000158669.11	0.0504928	5.78433	15.7908	7.07e-05	0.00221023	ENSG00000158669	GPAT4	137964	protein_coding	processed_transcript	glycerol-3-phosphate acyltransferase 4 [Source:HGNC Symbol;Acc:HGNC:20880]	8	41577187	41625001	1
ENSG00000106355.9	-0.0635418	3.57809	15.7835	7.1e-05	0.00221569	ENSG00000106355	LSM5	23658	protein_coding	protein_coding	LSM5 homolog, U6 small nuclear RNA and mRNA degradation associated [Source:HGNC Symbol;Acc:HGNC:17162]	7	32485332	32495283	-1
ENSG00000137821.11	-0.110457	3.87203	15.7759	7.13e-05	0.00222166	ENSG00000137821	LRRC49	54839	protein_coding	protein_coding	leucine rich repeat containing 49 [Source:HGNC Symbol;Acc:HGNC:25965]	15	70853239	71053657	1
ENSG00000158417.10	0.101318	7.18	15.7657	7.17e-05	0.00223064	ENSG00000158417	EIF5B	9669	protein_coding	protein_coding	eukaryotic translation initiation factor 5B [Source:HGNC Symbol;Acc:HGNC:30793]	2	99337353	99401326	1
ENSG00000261188.1	-0.112987	2.21256	15.7629	7.18e-05	0.00223091	ENSG00000261188		NA	antisense_RNA	antisense_RNA		22	26512537	26514568	1
ENSG00000171004.18	-0.213766	2.26426	15.7585	7.2e-05	0.00223305	ENSG00000171004	HS6ST2	90161	protein_coding	protein_coding	heparan sulfate 6-O-sulfotransferase 2 [Source:HGNC Symbol;Acc:HGNC:19133]	X	132626016	132961395	-1
ENSG00000140682.18	0.184427	1.97399	15.7489	7.23e-05	0.00224142	ENSG00000140682	TGFB1I1	7041	protein_coding	protein_coding	transforming growth factor beta 1 induced transcript 1 [Source:HGNC Symbol;Acc:HGNC:11767]	16	31471585	31477960	1
ENSG00000184117.11	-0.10087	5.31639	15.7314	7.3e-05	0.00225922	ENSG00000184117	NIPSNAP1	8508	protein_coding	protein_coding	nipsnap homolog 1 [Source:HGNC Symbol;Acc:HGNC:7827]	22	29554808	29581337	-1
ENSG00000134453.15	0.0898913	5.78076	15.7236	7.33e-05	0.00226559	ENSG00000134453	RBM17	84991	protein_coding	protein_coding	RNA binding motif protein 17 [Source:HGNC Symbol;Acc:HGNC:16944]	10	6088987	6117457	1
ENSG00000090487.10	0.0606334	4.8942	15.7196	7.35e-05	0.0022673	ENSG00000090487	SPG21	51324	protein_coding	protein_coding	SPG21, maspardin [Source:HGNC Symbol;Acc:HGNC:20373]	15	64963021	64990310	-1
ENSG00000137177.19	0.113426	4.90854	15.7124	7.37e-05	0.00226992	ENSG00000137177	KIF13A	63971	protein_coding	protein_coding	kinesin family member 13A [Source:HGNC Symbol;Acc:HGNC:14566]	6	17759183	17987623	-1
ENSG00000163626.16	-0.121425	3.5125	15.7124	7.37e-05	0.00226992	ENSG00000163626	COX18	285521	protein_coding	protein_coding	COX18, cytochrome c oxidase assembly factor [Source:HGNC Symbol;Acc:HGNC:26801]	4	73052362	73069755	-1
ENSG00000130522.5	0.134659	7.8872	15.6983	7.43e-05	0.00228236	ENSG00000130522	JUND	3727	protein_coding	protein_coding	JunD proto-oncogene, AP-1 transcription factor subunit [Source:HGNC Symbol;Acc:HGNC:6206]	19	18279760	18281622	-1
ENSG00000135249.7	-0.125575	2.88321	15.697	7.43e-05	0.00228236	ENSG00000135249	RINT1	60561	protein_coding	protein_coding	RAD50 interactor 1 [Source:HGNC Symbol;Acc:HGNC:21876]	7	105532085	105567677	1
ENSG00000104427.11	-0.117781	4.01595	15.6911	7.46e-05	0.00228334	ENSG00000104427	ZC2HC1A	51101	protein_coding	protein_coding	zinc finger C2HC-type containing 1A [Source:HGNC Symbol;Acc:HGNC:24277]	8	78666047	78719765	1
ENSG00000122786.19	0.13341	6.10828	15.6931	7.45e-05	0.00228334	ENSG00000122786	CALD1	800	protein_coding	protein_coding	caldesmon 1 [Source:HGNC Symbol;Acc:HGNC:1441]	7	134744252	134970728	1
ENSG00000059588.9	-0.206087	5.26254	15.6869	7.47e-05	0.00228541	ENSG00000059588	TARBP1	6894	protein_coding	protein_coding	TAR (HIV-1) RNA binding protein 1 [Source:HGNC Symbol;Acc:HGNC:11568]	1	234391313	234479103	-1
ENSG00000136750.11	-0.264538	4.64158	15.6646	7.56e-05	0.00230643	ENSG00000136750	GAD2	2572	protein_coding	protein_coding	glutamate decarboxylase 2 [Source:HGNC Symbol;Acc:HGNC:4093]	10	26216307	26304558	1
ENSG00000169762.16	0.0560025	5.05013	15.6657	7.56e-05	0.00230643	ENSG00000169762	TAPT1	202018	protein_coding	protein_coding	transmembrane anterior posterior transformation 1 [Source:HGNC Symbol;Acc:HGNC:26887]	4	16160505	16227410	-1
ENSG00000008128.22	0.171237	4.96467	15.6581	7.59e-05	0.00231123	ENSG00000008128	CDK11A	728642	protein_coding	protein_coding	cyclin dependent kinase 11A [Source:HGNC Symbol;Acc:HGNC:1730]	1	1702730	1724324	-1
ENSG00000161249.20	-0.145037	2.64315	15.6495	7.62e-05	0.00231874	ENSG00000161249	DMKN	93099	protein_coding	retained_intron	dermokine [Source:HGNC Symbol;Acc:HGNC:25063]	19	35497220	35513658	-1
ENSG00000006712.14	0.0596341	5.50041	15.6384	7.67e-05	0.00232938	ENSG00000006712	PAF1	54623	protein_coding	protein_coding	PAF1 homolog, Paf1/RNA polymerase II complex component [Source:HGNC Symbol;Acc:HGNC:25459]	19	39385852	39391195	-1
ENSG00000084710.13	-0.0830264	6.56862	15.6121	7.78e-05	0.00234647	ENSG00000084710	EFR3B	22979	protein_coding	protein_coding	EFR3 homolog B [Source:HGNC Symbol;Acc:HGNC:29155]	2	25042130	25159137	1
ENSG00000104381.12	-0.132999	5.75444	15.6143	7.77e-05	0.00234647	ENSG00000104381	GDAP1	54332	protein_coding	processed_transcript	ganglioside induced differentiation associated protein 1 [Source:HGNC Symbol;Acc:HGNC:15968]	8	74321130	74488872	1
ENSG00000181555.20	0.0663713	5.09907	15.6155	7.76e-05	0.00234647	ENSG00000181555	SETD2	29072	protein_coding	nonsense_mediated_decay	SET domain containing 2 [Source:HGNC Symbol;Acc:HGNC:18420]	3	47016429	47163967	-1
ENSG00000232119.7	-0.0981199	3.63159	15.6157	7.76e-05	0.00234647	ENSG00000232119	MCTS1	28985	protein_coding	processed_transcript	MCTS1, re-initiation and release factor [Source:HGNC Symbol;Acc:HGNC:23357]	X	120594010	120621074	1
ENSG00000275832.4	0.0893998	6.71526	15.6189	7.75e-05	0.00234647	ENSG00000275832	ARHGAP23	57636	protein_coding	processed_transcript	Rho GTPase activating protein 23 [Source:HGNC Symbol;Acc:HGNC:29293]	17	38419280	38512392	1
ENSG00000146872.17	0.0493799	4.39961	15.6004	7.82e-05	0.00235796	ENSG00000146872	TLK2	11011	protein_coding	protein_coding	tousled like kinase 2 [Source:HGNC Symbol;Acc:HGNC:11842]	17	62458658	62615481	1
ENSG00000108784.9	0.147206	3.23648	15.5846	7.89e-05	0.00237462	ENSG00000108784	NAGLU	4669	protein_coding	protein_coding	N-acetyl-alpha-glucosaminidase [Source:HGNC Symbol;Acc:HGNC:7632]	17	42536172	42544449	1
ENSG00000070778.12	0.125996	3.4381	15.5792	7.91e-05	0.00237833	ENSG00000070778	PTPN21	11099	protein_coding	protein_coding	protein tyrosine phosphatase, non-receptor type 21 [Source:HGNC Symbol;Acc:HGNC:9651]	14	88465778	88554733	-1
ENSG00000171109.18	-0.0871086	4.27699	15.5707	7.95e-05	0.00238595	ENSG00000171109	MFN1	55669	protein_coding	protein_coding	mitofusin 1 [Source:HGNC Symbol;Acc:HGNC:18262]	3	179347692	179394931	1
ENSG00000167565.12	0.14212	1.96375	15.5517	8.03e-05	0.00240694	ENSG00000167565	SERTAD3	29946	protein_coding	protein_coding	SERTA domain containing 3 [Source:HGNC Symbol;Acc:HGNC:17931]	19	40440844	40444705	-1
ENSG00000031823.14	0.0530645	5.67701	15.5394	8.08e-05	0.00241316	ENSG00000031823	RANBP3	8498	protein_coding	protein_coding	RAN binding protein 3 [Source:HGNC Symbol;Acc:HGNC:9850]	19	5916139	5978142	-1
ENSG00000088727.12	-0.118913	2.00293	15.5399	8.08e-05	0.00241316	ENSG00000088727	KIF9	64147	protein_coding	protein_coding	kinesin family member 9 [Source:HGNC Symbol;Acc:HGNC:16666]	3	47228026	47283451	-1
ENSG00000179520.10	-0.23773	-0.828951	15.5439	8.06e-05	0.00241316	ENSG00000179520	SLC17A8	246213	protein_coding	protein_coding	solute carrier family 17 member 8 [Source:HGNC Symbol;Acc:HGNC:20151]	12	100357079	100422059	1
ENSG00000112996.10	-0.0917134	4.43049	15.5185	8.17e-05	0.00243685	ENSG00000112996	MRPS30	10884	protein_coding	protein_coding	mitochondrial ribosomal protein S30 [Source:HGNC Symbol;Acc:HGNC:8769]	5	44808925	44820428	1
ENSG00000126602.10	-0.101713	5.75785	15.5159	8.18e-05	0.00243707	ENSG00000126602	TRAP1	10131	protein_coding	nonsense_mediated_decay	TNF receptor associated protein 1 [Source:HGNC Symbol;Acc:HGNC:16264]	16	3651639	3717597	-1
ENSG00000182963.9	0.181932	3.9397	15.5132	8.19e-05	0.00243743	ENSG00000182963	GJC1	10052	protein_coding	protein_coding	gap junction protein gamma 1 [Source:HGNC Symbol;Acc:HGNC:4280]	17	44798448	44830816	-1
ENSG00000177731.15	0.0603043	5.84338	15.4937	8.28e-05	0.00245953	ENSG00000177731	FLII	2314	protein_coding	nonsense_mediated_decay	FLII, actin remodeling protein [Source:HGNC Symbol;Acc:HGNC:3750]	17	18244836	18258916	-1
ENSG00000062822.12	0.118407	2.76084	15.4867	8.31e-05	0.00246072	ENSG00000062822	POLD1	5424	protein_coding	nonsense_mediated_decay	DNA polymerase delta 1, catalytic subunit [Source:HGNC Symbol;Acc:HGNC:9175]	19	50384204	50418018	1
ENSG00000160145.15	-0.120934	6.64866	15.4859	8.31e-05	0.00246072	ENSG00000160145	KALRN	8997	protein_coding	protein_coding	kalirin RhoGEF kinase [Source:HGNC Symbol;Acc:HGNC:4814]	3	124080023	124726325	1
ENSG00000259891.1	0.15422	4.15197	15.4855	8.31e-05	0.00246072	ENSG00000259891		NA	antisense_RNA	antisense_RNA		8	140505813	140508043	-1
ENSG00000145555.14	0.150928	7.10361	15.4738	8.37e-05	0.00247275	ENSG00000145555	MYO10	4651	protein_coding	protein_coding	myosin X [Source:HGNC Symbol;Acc:HGNC:7593]	5	16661914	16936276	-1
ENSG00000248485.1	-0.204415	3.9505	15.4682	8.39e-05	0.00247696	ENSG00000248485	PCP4L1	654790	protein_coding	protein_coding	Purkinje cell protein 4 like 1 [Source:HGNC Symbol;Acc:HGNC:20448]	1	161258727	161285450	1
ENSG00000079308.16	0.174691	6.40588	15.4621	8.42e-05	0.00248183	ENSG00000079308	TNS1	7145	protein_coding	protein_coding	tensin 1 [Source:HGNC Symbol;Acc:HGNC:11973]	2	217799789	218002995	-1
ENSG00000163491.16	-0.174537	1.00825	15.4582	8.43e-05	0.00248374	ENSG00000163491	NEK10	152110	protein_coding	protein_coding	NIMA related kinase 10 [Source:HGNC Symbol;Acc:HGNC:18592]	3	27110085	27369460	-1
ENSG00000106603.18	-0.0816099	4.15153	15.4508	8.47e-05	0.00249025	ENSG00000106603	COA1	55744	protein_coding	nonsense_mediated_decay	cytochrome c oxidase assembly factor 1 homolog [Source:HGNC Symbol;Acc:HGNC:21868]	7	43608456	43729717	-1
ENSG00000089692.8	0.215841	-0.320672	15.4469	8.49e-05	0.00249197	ENSG00000089692	LAG3	3902	protein_coding	retained_intron	lymphocyte activating 3 [Source:HGNC Symbol;Acc:HGNC:6476]	12	6772512	6778455	1
ENSG00000129204.16	-0.448244	-0.53911	15.4424	8.51e-05	0.00249197	ENSG00000129204	USP6	9098	protein_coding	protein_coding	ubiquitin specific peptidase 6 [Source:HGNC Symbol;Acc:HGNC:12629]	17	5116438	5175034	1
ENSG00000242689.2	0.326138	-1.37954	15.4423	8.51e-05	0.00249197	ENSG00000242689	CNTF	1270	protein_coding	protein_coding	ciliary neurotrophic factor [Source:HGNC Symbol;Acc:HGNC:2169]	11	58622673	58625733	1
ENSG00000148331.11	0.063491	5.26301	15.4353	8.54e-05	0.00249494	ENSG00000148331	ASB6	140459	protein_coding	protein_coding	ankyrin repeat and SOCS box containing 6 [Source:HGNC Symbol;Acc:HGNC:17181]	9	129634604	129642169	-1
ENSG00000160111.12	0.172409	2.35529	15.437	8.53e-05	0.00249494	ENSG00000160111	CPAMD8	27151	protein_coding	protein_coding	C3 and PZP like, alpha-2-macroglobulin domain containing 8 [Source:HGNC Symbol;Acc:HGNC:23228]	19	16892947	17026815	-1
ENSG00000110435.11	-0.0856339	4.42334	15.4283	8.57e-05	0.0024978	ENSG00000110435	PDHX	8050	protein_coding	protein_coding	pyruvate dehydrogenase complex component X [Source:HGNC Symbol;Acc:HGNC:21350]	11	34915829	35020591	1
ENSG00000164402.13	0.0674266	7.66167	15.4292	8.57e-05	0.0024978	ENSG00000164402	2008-09-01	23176	protein_coding	protein_coding	septin 8 [Source:HGNC Symbol;Acc:HGNC:16511]	5	132750817	132807241	-1
ENSG00000265179.6	-0.22452	0.722875	15.4016	8.69e-05	0.00253013	ENSG00000265179		NA	processed_transcript	antisense_RNA		18	902766	906667	-1
ENSG00000187699.10	0.144888	2.07326	15.3967	8.71e-05	0.00253351	ENSG00000187699	C2orf88	84281	protein_coding	processed_transcript	chromosome 2 open reading frame 88 [Source:HGNC Symbol;Acc:HGNC:28191]	2	189879609	190203484	1
ENSG00000101811.13	-0.0851093	2.14696	15.3936	8.73e-05	0.00253452	ENSG00000101811	CSTF2	1478	protein_coding	protein_coding	cleavage stimulation factor subunit 2 [Source:HGNC Symbol;Acc:HGNC:2484]	X	100820359	100840932	1
ENSG00000145012.13	0.140709	5.3911	15.3851	8.77e-05	0.00253961	ENSG00000145012	LPP	4026	protein_coding	protein_coding	LIM domain containing preferred translocation partner in lipoma [Source:HGNC Symbol;Acc:HGNC:6679]	3	188153284	188890671	1
ENSG00000213563.6	0.117568	4.27337	15.3852	8.77e-05	0.00253961	ENSG00000213563	C8orf82	414919	protein_coding	protein_coding	chromosome 8 open reading frame 82 [Source:HGNC Symbol;Acc:HGNC:33826]	8	144525733	144529132	-1
ENSG00000204271.12	-0.0886438	3.86869	15.3792	8.8e-05	0.00254427	ENSG00000204271	SPIN3	169981	protein_coding	nonsense_mediated_decay	spindlin family member 3 [Source:HGNC Symbol;Acc:HGNC:27272]	X	56818298	56995827	-1
ENSG00000188766.12	-0.210796	3.13207	15.3757	8.81e-05	0.00254579	ENSG00000188766	SPRED3	399473	protein_coding	protein_coding	sprouty related EVH1 domain containing 3 [Source:HGNC Symbol;Acc:HGNC:31041]	19	38388421	38399587	1
ENSG00000149639.14	0.0858963	6.05015	15.3576	8.9e-05	0.0025544	ENSG00000149639	SOGA1	140710	protein_coding	protein_coding	suppressor of glucose, autophagy associated 1 [Source:HGNC Symbol;Acc:HGNC:16111]	20	36777442	36863686	-1
ENSG00000155085.15	0.0925012	3.17641	15.3639	8.87e-05	0.0025544	ENSG00000155085	AK9	221264	protein_coding	protein_coding	adenylate kinase 9 [Source:HGNC Symbol;Acc:HGNC:33814]	6	109492856	109691217	-1
ENSG00000164050.12	0.159615	7.27621	15.361	8.88e-05	0.0025544	ENSG00000164050	PLXNB1	5364	protein_coding	protein_coding	plexin B1 [Source:HGNC Symbol;Acc:HGNC:9103]	3	48403854	48430051	-1
ENSG00000171714.10	-0.109093	4.08184	15.3575	8.9e-05	0.0025544	ENSG00000171714	ANO5	203859	protein_coding	protein_coding	anoctamin 5 [Source:HGNC Symbol;Acc:HGNC:27337]	11	22193176	22283357	1
ENSG00000203952.9	0.197892	0.362811	15.362	8.88e-05	0.0025544	ENSG00000203952	CCDC160	347475	protein_coding	protein_coding	coiled-coil domain containing 160 [Source:HGNC Symbol;Acc:HGNC:37286]	X	134237047	134246207	1
ENSG00000122512.14	-0.127009	3.4972	15.3453	8.95e-05	0.00256152	ENSG00000122512	PMS2	5395	protein_coding	protein_coding	PMS1 homolog 2, mismatch repair system component [Source:HGNC Symbol;Acc:HGNC:9122]	7	5973239	6009125	-1
ENSG00000131876.16	-0.1185	3.91414	15.3452	8.95e-05	0.00256152	ENSG00000131876	SNRPA1	NA	protein_coding	protein_coding	small nuclear ribonucleoprotein polypeptide A' [Source:HGNC Symbol;Acc:HGNC:11152]	15	101281510	101295282	-1
ENSG00000179921.14	0.331909	-1.8237	15.3497	8.93e-05	0.00256152	ENSG00000179921	GPBAR1	151306	protein_coding	protein_coding	G protein-coupled bile acid receptor 1 [Source:HGNC Symbol;Acc:HGNC:19680]	2	218259496	218263859	1
ENSG00000033327.12	0.127183	5.90822	15.3225	9.06e-05	0.00257978	ENSG00000033327	GAB2	9846	protein_coding	protein_coding	GRB2 associated binding protein 2 [Source:HGNC Symbol;Acc:HGNC:14458]	11	78215297	78418348	-1
ENSG00000170540.14	-0.069584	8.30375	15.3256	9.05e-05	0.00257978	ENSG00000170540	ARL6IP1	23204	protein_coding	protein_coding	ADP ribosylation factor like GTPase 6 interacting protein 1 [Source:HGNC Symbol;Acc:HGNC:697]	16	18791667	18801678	-1
ENSG00000183386.9	0.0856974	2.83317	15.3271	9.04e-05	0.00257978	ENSG00000183386	FHL3	2275	protein_coding	processed_transcript	four and a half LIM domains 3 [Source:HGNC Symbol;Acc:HGNC:3704]	1	37996770	38005606	-1
ENSG00000244687.11	-0.0748002	6.30086	15.3231	9.06e-05	0.00257978	ENSG00000244687	UBE2V1	7335	protein_coding	protein_coding	ubiquitin conjugating enzyme E2 V1 [Source:HGNC Symbol;Acc:HGNC:12494]	20	50081124	50115959	-1
ENSG00000168209.4	0.252497	6.3999	15.3084	9.13e-05	0.00259585	ENSG00000168209	DDIT4	54541	protein_coding	protein_coding	DNA damage inducible transcript 4 [Source:HGNC Symbol;Acc:HGNC:24944]	10	72273920	72276036	1
ENSG00000102312.21	-0.070476	4.06276	15.3002	9.17e-05	0.00260388	ENSG00000102312	PORCN	64840	protein_coding	protein_coding	porcupine O-acyltransferase [Source:HGNC Symbol;Acc:HGNC:17652]	X	48508962	48520814	1
ENSG00000264112.1	-0.116716	4.40685	15.289	9.23e-05	0.00261298	ENSG00000264112		NA	lincRNA	lincRNA		17	57989039	57994850	-1
ENSG00000270607.1	-0.170557	2.60992	15.2901	9.22e-05	0.00261298	ENSG00000270607		NA	lincRNA	lincRNA		11	19710934	19712619	-1
ENSG00000147894.14	-0.119651	3.76508	15.28	9.27e-05	0.0026223	ENSG00000147894	C9orf72	203228	protein_coding	protein_coding	chromosome 9 open reading frame 72 [Source:HGNC Symbol;Acc:HGNC:28337]	9	27546545	27573866	-1
ENSG00000168724.14	0.0662155	4.9606	15.2639	9.35e-05	0.00264145	ENSG00000168724	DNAJC21	134218	protein_coding	protein_coding	DnaJ heat shock protein family (Hsp40) member C21 [Source:HGNC Symbol;Acc:HGNC:27030]	5	34929593	34958964	1
ENSG00000120729.9	0.236412	1.33088	15.2452	9.44e-05	0.00265823	ENSG00000120729	MYOT	9499	protein_coding	protein_coding	myotilin [Source:HGNC Symbol;Acc:HGNC:12399]	5	137867791	137887851	1
ENSG00000189319.13	0.0876335	5.75742	15.245	9.44e-05	0.00265823	ENSG00000189319	FAM53B	9679	protein_coding	protein_coding	family with sequence similarity 53 member B [Source:HGNC Symbol;Acc:HGNC:28968]	10	124619292	124744269	-1
ENSG00000279118.1	0.184449	4.93304	15.2453	9.44e-05	0.00265823	ENSG00000279118		NA	TEC	TEC		5	126496279	126498604	1
ENSG00000279423.1	0.155076	2.39439	15.2161	9.59e-05	0.0026927	ENSG00000279423		NA	TEC	TEC		14	34541044	34541714	1
ENSG00000279996.1	0.253325	-0.949718	15.2168	9.58e-05	0.0026927	ENSG00000279996		NA	TEC	TEC		7	75625089	75626970	-1
ENSG00000277283.1	-0.135526	2.0141	15.2132	9.6e-05	0.00269356	ENSG00000277283		NA	antisense_RNA	antisense_RNA		12	120116907	120119000	1
ENSG00000237424.1	0.26762	-0.952618	15.201	9.67e-05	0.00270763	ENSG00000237424	FOXD2-AS1	84793	antisense_RNA	antisense_RNA	FOXD2 adjacent opposite strand RNA 1 [Source:HGNC Symbol;Acc:HGNC:44256]	1	47432133	47434641	-1
ENSG00000147996.16	-0.120875	4.49736	15.1834	9.76e-05	0.00272941	ENSG00000147996	CBWD5	220869	protein_coding	processed_transcript	COBW domain containing 5 [Source:HGNC Symbol;Acc:HGNC:24584]	9	65668805	65734041	1
ENSG00000166523.7	0.444597	0.181491	15.1813	9.77e-05	0.00272941	ENSG00000166523	CLEC4E	26253	protein_coding	protein_coding	C-type lectin domain family 4 member E [Source:HGNC Symbol;Acc:HGNC:14555]	12	8533305	8540963	-1
ENSG00000134330.18	-0.0682587	4.15827	15.1761	9.79e-05	0.00273046	ENSG00000134330	IAH1	285148	protein_coding	protein_coding	isoamyl acetate hydrolyzing esterase 1 (putative) [Source:HGNC Symbol;Acc:HGNC:27696]	2	9473658	9496543	1
ENSG00000163728.10	-0.0973382	5.2434	15.176	9.79e-05	0.00273046	ENSG00000163728	TTC14	151613	protein_coding	protein_coding	tetratricopeptide repeat domain 14 [Source:HGNC Symbol;Acc:HGNC:24697]	3	180602130	180617828	1
ENSG00000083750.12	-0.111878	3.55506	15.168	9.84e-05	0.00273211	ENSG00000083750	RRAGB	10325	protein_coding	protein_coding	Ras related GTP binding B [Source:HGNC Symbol;Acc:HGNC:19901]	X	55717739	55758774	1
ENSG00000183621.15	0.0969439	2.65441	15.1681	9.84e-05	0.00273211	ENSG00000183621	ZNF438	220929	protein_coding	nonsense_mediated_decay	zinc finger protein 438 [Source:HGNC Symbol;Acc:HGNC:21029]	10	30820207	31031937	-1
ENSG00000276462.1	-0.277836	3.36195	15.1702	9.82e-05	0.00273211	ENSG00000276462		NA	lincRNA	lincRNA		9	41100794	41106229	-1
ENSG00000187535.13	0.0864324	5.03014	15.1623	9.87e-05	0.00273719	ENSG00000187535	IFT140	9742	protein_coding	protein_coding	intraflagellar transport 140 [Source:HGNC Symbol;Acc:HGNC:29077]	16	1510427	1612110	-1
ENSG00000169871.12	0.165825	5.84029	15.1579	9.89e-05	0.00273902	ENSG00000169871	TRIM56	81844	protein_coding	processed_transcript	tripartite motif containing 56 [Source:HGNC Symbol;Acc:HGNC:19028]	7	101085439	101097967	1
ENSG00000281974.1	0.463245	-2.16935	15.1565	9.9e-05	0.00273902	ENSG00000281974		NA	TEC	TEC		10	86948677	86949875	1
ENSG00000164398.12	-0.10616	6.32933	15.1433	9.96e-05	0.00275151	ENSG00000164398	ACSL6	23305	protein_coding	protein_coding	acyl-CoA synthetase long chain family member 6 [Source:HGNC Symbol;Acc:HGNC:16496]	5	131949973	132012243	-1
ENSG00000164619.8	-0.165488	2.58476	15.1452	9.96e-05	0.00275151	ENSG00000164619	BMPER	168667	protein_coding	nonsense_mediated_decay	BMP binding endothelial regulator [Source:HGNC Symbol;Acc:HGNC:24154]	7	33904911	34155872	1
ENSG00000007944.14	0.103795	3.60933	15.1276	0.000100481	0.00275544	ENSG00000007944	MYLIP	29116	protein_coding	protein_coding	myosin regulatory light chain interacting protein [Source:HGNC Symbol;Acc:HGNC:21155]	6	16129125	16148248	1
ENSG00000136770.10	0.106443	3.98079	15.1292	0.000100399	0.00275544	ENSG00000136770	DNAJC1	64215	protein_coding	protein_coding	DnaJ heat shock protein family (Hsp40) member C1 [Source:HGNC Symbol;Acc:HGNC:20090]	10	21756537	22003769	-1
ENSG00000166444.18	0.0779816	5.00884	15.1362	0.000100024	0.00275544	ENSG00000166444	ST5	6764	protein_coding	protein_coding	suppression of tumorigenicity 5 [Source:HGNC Symbol;Acc:HGNC:11350]	11	8693351	8910951	-1
ENSG00000171206.13	0.112928	6.54898	15.1253	0.000100604	0.00275544	ENSG00000171206	TRIM8	81603	protein_coding	protein_coding	tripartite motif containing 8 [Source:HGNC Symbol;Acc:HGNC:15579]	10	102644496	102658407	1
ENSG00000173473.10	0.115083	5.02272	15.128	0.000100461	0.00275544	ENSG00000173473	SMARCC1	6599	protein_coding	protein_coding	SWI/SNF related, matrix associated, actin dependent regulator of chromatin subfamily c member 1 [Source:HGNC Symbol;Acc:HGNC:11104]	3	47585272	47782106	-1
ENSG00000213859.4	0.14751	2.42964	15.1256	0.000100588	0.00275544	ENSG00000213859	KCTD11	147040	protein_coding	processed_transcript	potassium channel tetramerization domain containing 11 [Source:HGNC Symbol;Acc:HGNC:21302]	17	7351889	7354944	1
ENSG00000253837.1	-0.218737	-0.817106	15.1249	0.000100628	0.00275544	ENSG00000253837		100507156	processed_transcript	retained_intron		8	23336171	23366125	1
ENSG00000100523.14	-0.0742823	4.71017	15.1116	0.000101336	0.00277154	ENSG00000100523	DDHD1	80821	protein_coding	protein_coding	DDHD domain containing 1 [Source:HGNC Symbol;Acc:HGNC:19714]	14	53036745	53153282	-1
ENSG00000166535.19	0.280026	2.09907	15.1041	0.00010174	0.00277929	ENSG00000166535	A2ML1	144568	protein_coding	protein_coding	alpha-2-macroglobulin like 1 [Source:HGNC Symbol;Acc:HGNC:23336]	12	8822472	8887001	1
ENSG00000033122.18	-0.123654	4.57131	15.0964	0.000102161	0.00278089	ENSG00000033122	LRRC7	57554	protein_coding	protein_coding	leucine rich repeat containing 7 [Source:HGNC Symbol;Acc:HGNC:18531]	1	69568398	70151945	1
ENSG00000119720.17	0.0849486	4.91889	15.0984	0.000102048	0.00278089	ENSG00000119720	NRDE2	55051	protein_coding	protein_coding	NRDE-2, necessary for RNA interference, domain containing [Source:HGNC Symbol;Acc:HGNC:20186]	14	90267856	90332137	-1
ENSG00000182220.14	-0.114677	6.43547	15.098	0.000102074	0.00278089	ENSG00000182220	ATP6AP2	10159	protein_coding	protein_coding	ATPase H+ transporting accessory protein 2 [Source:HGNC Symbol;Acc:HGNC:18305]	X	40579372	40606848	1
ENSG00000117174.10	0.0751072	4.63602	15.0781	0.000103152	0.00280457	ENSG00000117174	ZNHIT6	54680	protein_coding	protein_coding	zinc finger HIT-type containing 6 [Source:HGNC Symbol;Acc:HGNC:26089]	1	85649423	85708433	-1
ENSG00000156860.15	0.0715298	5.64897	15.071	0.000103544	0.00281191	ENSG00000156860	FBRS	64319	protein_coding	protein_coding	fibrosin [Source:HGNC Symbol;Acc:HGNC:20442]	16	30658431	30670814	1
ENSG00000119729.11	0.129811	5.92766	15.0564	0.000104343	0.00283028	ENSG00000119729	RHOQ	23433	protein_coding	processed_transcript	ras homolog family member Q [Source:HGNC Symbol;Acc:HGNC:17736]	2	46541806	46583121	1
ENSG00000137968.16	-0.139991	2.11385	15.0475	0.000104839	0.00284	ENSG00000137968	SLC44A5	204962	protein_coding	protein_coding	solute carrier family 44 member 5 [Source:HGNC Symbol;Acc:HGNC:28524]	1	75202131	75611116	-1
ENSG00000165886.4	0.111894	3.8431	15.0455	0.000104948	0.00284	ENSG00000165886	UBTD1	80019	protein_coding	protein_coding	ubiquitin domain containing 1 [Source:HGNC Symbol;Acc:HGNC:25683]	10	97498868	97571209	1
ENSG00000198914.3	0.109827	5.5996	15.0418	0.000105156	0.00284229	ENSG00000198914	POU3F3	5455	protein_coding	protein_coding	POU class 3 homeobox 3 [Source:HGNC Symbol;Acc:HGNC:9216]	2	104855511	104858574	1
ENSG00000143321.18	0.0794677	6.43363	15.0365	0.000105451	0.00284329	ENSG00000143321	HDGF	3068	protein_coding	protein_coding	heparin binding growth factor [Source:HGNC Symbol;Acc:HGNC:4856]	1	156742107	156766925	-1
ENSG00000261357.1	0.348161	-1.94091	15.0345	0.000105563	0.00284329	ENSG00000261357		NA	lincRNA	lincRNA		16	19065991	19066694	1
ENSG00000272434.1	0.312357	-0.947527	15.0373	0.000105405	0.00284329	ENSG00000272434		NA	antisense_RNA	antisense_RNA		3	49029316	49029706	1
ENSG00000155970.11	-0.108298	5.14881	15.0208	0.000106335	0.00286074	ENSG00000155970	MICU3	286097	protein_coding	protein_coding	mitochondrial calcium uptake family member 3 [Source:HGNC Symbol;Acc:HGNC:27820]	8	17027238	17122644	1
ENSG00000003987.13	-0.180609	3.01068	15.0088	0.000107011	0.00287517	ENSG00000003987	MTMR7	9108	protein_coding	protein_coding	myotubularin related protein 7 [Source:HGNC Symbol;Acc:HGNC:7454]	8	17298030	17413528	-1
ENSG00000135447.16	0.105208	4.66601	15.0069	0.00010712	0.00287517	ENSG00000135447	PPP1R1A	5502	protein_coding	protein_coding	protein phosphatase 1 regulatory inhibitor subunit 1A [Source:HGNC Symbol;Acc:HGNC:9286]	12	54575387	54588659	-1
ENSG00000227908.3	-0.295905	-0.900637	15.0045	0.000107258	0.00287551	ENSG00000227908		441072	antisense_RNA	antisense_RNA	uncharacterized LOC441072 [Source:NCBI gene;Acc:441072]	5	55995167	56003649	1
ENSG00000149196.15	-0.0775196	3.91489	15.0022	0.000107389	0.00287567	ENSG00000149196	HIKESHI	51501	protein_coding	protein_coding	Hikeshi, heat shock protein nuclear import factor [Source:HGNC Symbol;Acc:HGNC:26938]	11	86302211	86345931	1
ENSG00000163214.20	-0.0767736	3.97129	14.9902	0.000108072	0.00289061	ENSG00000163214	DHX57	90957	protein_coding	protein_coding	DExH-box helicase 57 [Source:HGNC Symbol;Acc:HGNC:20086]	2	38797729	38875934	-1
ENSG00000110245.11	1.1314	-3.42422	14.9847	0.000108388	0.0028957	ENSG00000110245	APOC3	345	protein_coding	protein_coding	apolipoprotein C3 [Source:HGNC Symbol;Acc:HGNC:610]	11	116829706	116833072	1
ENSG00000136875.12	-0.0613295	3.63183	14.9777	0.00010879	0.00290307	ENSG00000136875	PRPF4	9128	protein_coding	protein_coding	pre-mRNA processing factor 4 [Source:HGNC Symbol;Acc:HGNC:17349]	9	113275343	113292905	1
ENSG00000280157.1	-0.149832	1.30046	14.9721	0.000109113	0.00290834	ENSG00000280157		NA	TEC	TEC		1	228121523	228123771	1
ENSG00000106399.11	-0.120407	2.43021	14.9667	0.000109428	0.00291336	ENSG00000106399	RPA3	6119	protein_coding	protein_coding	replication protein A3 [Source:HGNC Symbol;Acc:HGNC:10291]	7	7636518	7718607	-1
ENSG00000128908.15	0.0596316	3.99606	14.9602	0.000109801	0.00291993	ENSG00000128908	INO80	54617	protein_coding	protein_coding	INO80 complex subunit [Source:HGNC Symbol;Acc:HGNC:26956]	15	40978880	41116354	-1
ENSG00000006071.12	-0.11923	5.39244	14.9413	0.000110909	0.00294366	ENSG00000006071	ABCC8	6833	protein_coding	nonsense_mediated_decay	ATP binding cassette subfamily C member 8 [Source:HGNC Symbol;Acc:HGNC:59]	11	17392885	17476845	-1
ENSG00000169105.7	0.149139	2.21232	14.9363	0.000111204	0.00294366	ENSG00000169105	CHST14	113189	protein_coding	protein_coding	carbohydrate sulfotransferase 14 [Source:HGNC Symbol;Acc:HGNC:24464]	15	40470998	40474571	1
ENSG00000177732.8	0.102389	4.91742	14.9393	0.000111027	0.00294366	ENSG00000177732	SOX12	6666	protein_coding	protein_coding	SRY-box 12 [Source:HGNC Symbol;Acc:HGNC:11198]	20	325595	330224	1
ENSG00000240764.3	-0.288143	3.77418	14.9367	0.00011118	0.00294366	ENSG00000240764	PCDHGC5	56097	protein_coding	protein_coding	protocadherin gamma subfamily C, 5 [Source:HGNC Symbol;Acc:HGNC:8718]	5	141489121	141512979	1
ENSG00000251493.4	0.248358	0.817667	14.9231	0.000111983	0.00296086	ENSG00000251493	FOXD1	2297	protein_coding	processed_transcript	forkhead box D1 [Source:HGNC Symbol;Acc:HGNC:3802]	5	73444827	73448527	-1
ENSG00000148337.20	0.0502068	6.34654	14.9197	0.000112188	0.0029629	ENSG00000148337	CIZ1	25792	protein_coding	protein_coding	CDKN1A interacting zinc finger protein 1 [Source:HGNC Symbol;Acc:HGNC:16744]	9	128166064	128204383	-1
ENSG00000143409.15	0.155633	4.07058	14.9067	0.000112962	0.00297652	ENSG00000143409	MINDY1	55793	protein_coding	protein_coding	MINDY lysine 48 deubiquitinase 1 [Source:HGNC Symbol;Acc:HGNC:25648]	1	150996086	151008375	-1
ENSG00000146469.12	-0.231332	2.35877	14.9069	0.000112948	0.00297652	ENSG00000146469	VIP	7432	protein_coding	protein_coding	vasoactive intestinal peptide [Source:HGNC Symbol;Acc:HGNC:12693]	6	152750798	152759765	1
ENSG00000175832.12	0.371094	0.781224	14.8981	0.000113478	0.00298671	ENSG00000175832	ETV4	2118	protein_coding	protein_coding	ETS variant 4 [Source:HGNC Symbol;Acc:HGNC:3493]	17	43527844	43579620	-1
ENSG00000115762.16	-0.0909147	6.70093	14.8889	0.000114033	0.0029979	ENSG00000115762	PLEKHB2	55041	protein_coding	protein_coding	pleckstrin homology domain containing B2 [Source:HGNC Symbol;Acc:HGNC:19236]	2	131104847	131353709	1
ENSG00000176046.8	0.28724	5.24687	14.8792	0.000114617	0.00300982	ENSG00000176046	NUPR1	26471	protein_coding	protein_coding	nuclear protein 1, transcriptional regulator [Source:HGNC Symbol;Acc:HGNC:29990]	16	28532708	28539174	-1
ENSG00000164366.3	0.0652748	4.44827	14.8703	0.000115165	0.00302075	ENSG00000164366	CCDC127	133957	protein_coding	protein_coding	coiled-coil domain containing 127 [Source:HGNC Symbol;Acc:HGNC:30520]	5	196871	218215	-1
ENSG00000279406.1	0.207281	0.360028	14.8665	0.000115393	0.00302331	ENSG00000279406		NA	TEC	TEC		10	71364243	71366374	1
ENSG00000137547.8	-0.0939087	4.15507	14.8538	0.000116177	0.00303693	ENSG00000137547	MRPL15	29088	protein_coding	protein_coding	mitochondrial ribosomal protein L15 [Source:HGNC Symbol;Acc:HGNC:14054]	8	54135210	54147901	1
ENSG00000182134.15	-0.107453	3.21068	14.8551	0.000116097	0.00303693	ENSG00000182134	TDRKH	11022	protein_coding	nonsense_mediated_decay	tudor and KH domain containing [Source:HGNC Symbol;Acc:HGNC:11713]	1	151770107	151791416	-1
ENSG00000070159.13	-0.174572	3.32412	14.846	0.000116657	0.00304214	ENSG00000070159	PTPN3	5774	protein_coding	processed_transcript	protein tyrosine phosphatase, non-receptor type 3 [Source:HGNC Symbol;Acc:HGNC:9655]	9	109375466	109498313	-1
ENSG00000137494.13	-0.0909553	3.76232	14.8446	0.000116742	0.00304214	ENSG00000137494	ANKRD42	338699	protein_coding	protein_coding	ankyrin repeat domain 42 [Source:HGNC Symbol;Acc:HGNC:26752]	11	83193739	83260694	1
ENSG00000186377.7	-0.136652	3.35434	14.8441	0.000116772	0.00304214	ENSG00000186377	CYP4X1	260293	protein_coding	protein_coding	cytochrome P450 family 4 subfamily X member 1 [Source:HGNC Symbol;Acc:HGNC:20244]	1	47023568	47050751	1
ENSG00000277778.2	0.351102	-2.25559	14.8295	0.000117678	0.00306227	ENSG00000277778	PGM5P2	595135	transcribed_unprocessed_pseudogene	processed_transcript	phosphoglucomutase 5 pseudogene 2 [Source:HGNC Symbol;Acc:HGNC:18965]	9	41006999	41074617	-1
ENSG00000139318.7	-0.23096	4.4193	14.8154	0.000118565	0.00307842	ENSG00000139318	DUSP6	1848	protein_coding	protein_coding	dual specificity phosphatase 6 [Source:HGNC Symbol;Acc:HGNC:3072]	12	89347232	89353271	-1
ENSG00000274272.1	0.164449	4.7151	14.8163	0.000118505	0.00307842	ENSG00000274272		NA	processed_transcript	retained_intron		7	100572232	100578700	-1
ENSG00000119636.15	-0.0893207	2.24083	14.8121	0.000118768	0.00308022	ENSG00000119636	BBOF1	80127	protein_coding	protein_coding	basal body orientation factor 1 [Source:HGNC Symbol;Acc:HGNC:19855]	14	74019353	74082863	1
ENSG00000198546.14	0.0832321	4.01262	14.8051	0.000119212	0.00308826	ENSG00000198546	ZNF511	118472	protein_coding	protein_coding	zinc finger protein 511 [Source:HGNC Symbol;Acc:HGNC:28445]	10	133308475	133313162	1
ENSG00000089177.18	0.0753913	3.89857	14.8012	0.000119457	0.00309112	ENSG00000089177	KIF16B	55614	protein_coding	protein_coding	kinesin family member 16B [Source:HGNC Symbol;Acc:HGNC:15869]	20	16272104	16573434	-1
ENSG00000079462.7	0.10757	4.4621	14.7991	0.000119591	0.00309114	ENSG00000079462	PAFAH1B3	5050	protein_coding	protein_coding	platelet activating factor acetylhydrolase 1b catalytic subunit 3 [Source:HGNC Symbol;Acc:HGNC:8576]	19	42297033	42303546	-1
ENSG00000111602.11	0.152801	2.31699	14.7862	0.000120417	0.00310619	ENSG00000111602	TIMELESS	8914	protein_coding	protein_coding	timeless circadian regulator [Source:HGNC Symbol;Acc:HGNC:11813]	12	56416373	56449403	-1
ENSG00000119699.7	0.186894	4.17292	14.7857	0.000120443	0.00310619	ENSG00000119699	TGFB3	7043	protein_coding	processed_transcript	transforming growth factor beta 3 [Source:HGNC Symbol;Acc:HGNC:11769]	14	75958099	75982991	-1
ENSG00000226029.1	0.240423	0.207481	14.7804	0.000120783	0.00310917	ENSG00000226029	LINC01772	107984921	lincRNA	lincRNA	long intergenic non-protein coding RNA 1772 [Source:HGNC Symbol;Acc:HGNC:52562]	1	16460948	16468481	1
ENSG00000226673.2	0.960179	-2.47714	14.7797	0.000120828	0.00310917	ENSG00000226673	LINC01108	102216342	lincRNA	lincRNA	long intergenic non-protein coding RNA 1108 [Source:HGNC Symbol;Acc:HGNC:49234]	6	14280127	14285454	-1
ENSG00000146416.17	-0.0574487	4.43322	14.7762	0.000121052	0.00311146	ENSG00000146416	AIG1	51390	protein_coding	protein_coding	androgen induced 1 [Source:HGNC Symbol;Acc:HGNC:21607]	6	143060496	143340304	1
ENSG00000231764.8	-0.204878	3.76741	14.7714	0.00012136	0.0031159	ENSG00000231764	DLX6-AS1	NA	antisense_RNA	antisense_RNA	DLX6 antisense RNA 1 [Source:HGNC Symbol;Acc:HGNC:37151]	7	96955141	97014065	-1
ENSG00000172244.8	-0.19968	-0.0568349	14.7654	0.000121747	0.00312235	ENSG00000172244	C5orf34	375444	protein_coding	protein_coding	chromosome 5 open reading frame 34 [Source:HGNC Symbol;Acc:HGNC:24738]	5	43486701	43515145	-1
ENSG00000181929.11	-0.0734457	4.39108	14.7625	0.000121936	0.00312373	ENSG00000181929	PRKAG1	5571	protein_coding	protein_coding	protein kinase AMP-activated non-catalytic subunit gamma 1 [Source:HGNC Symbol;Acc:HGNC:9385]	12	49002274	49019197	-1
ENSG00000117676.13	0.131161	3.42786	14.7471	0.000122935	0.00313647	ENSG00000117676	RPS6KA1	6195	protein_coding	nonsense_mediated_decay	ribosomal protein S6 kinase A1 [Source:HGNC Symbol;Acc:HGNC:10430]	1	26529761	26575030	1
ENSG00000166387.11	0.146707	3.35905	14.7454	0.000123046	0.00313647	ENSG00000166387	PPFIBP2	8495	protein_coding	protein_coding	PPFIA binding protein 2 [Source:HGNC Symbol;Acc:HGNC:9250]	11	7513298	7657127	1
ENSG00000178209.14	0.111365	8.92982	14.7452	0.000123059	0.00313647	ENSG00000178209	PLEC	5339	protein_coding	protein_coding	plectin [Source:HGNC Symbol;Acc:HGNC:9069]	8	143915147	143976734	-1
ENSG00000198826.10	0.226652	0.769823	14.7444	0.000123114	0.00313647	ENSG00000198826	ARHGAP11A	9824	protein_coding	protein_coding	Rho GTPase activating protein 11A [Source:HGNC Symbol;Acc:HGNC:15783]	15	32615144	32639949	1
ENSG00000273487.1	0.139794	2.0701	14.7502	0.000122733	0.00313647	ENSG00000273487		NA	lincRNA	lincRNA		1	92189237	92190707	1
ENSG00000134759.13	-0.0447957	5.57794	14.7374	0.000123573	0.00314469	ENSG00000134759	ELP2	55250	protein_coding	protein_coding	elongator acetyltransferase complex subunit 2 [Source:HGNC Symbol;Acc:HGNC:18248]	18	36129444	36180556	1
ENSG00000125878.6	0.216813	0.391568	14.7269	0.000124257	0.00315863	ENSG00000125878	TCF15	6939	protein_coding	protein_coding	transcription factor 15 [Source:HGNC Symbol;Acc:HGNC:11627]	20	603797	610398	-1
ENSG00000157985.18	0.0651719	7.04726	14.7077	0.000125535	0.00318306	ENSG00000157985	AGAP1	116987	protein_coding	protein_coding	ArfGAP with GTPase domain, ankyrin repeat and PH domain 1 [Source:HGNC Symbol;Acc:HGNC:16922]	2	235494089	236131800	1
ENSG00000159335.15	0.12946	7.64742	14.7097	0.000125399	0.00318306	ENSG00000159335	PTMS	5763	protein_coding	processed_transcript	parathymosin [Source:HGNC Symbol;Acc:HGNC:9629]	12	6765516	6770952	1
ENSG00000179314.13	0.154136	4.77459	14.7062	0.000125632	0.00318306	ENSG00000179314	WSCD1	23302	protein_coding	processed_transcript	WSC domain containing 1 [Source:HGNC Symbol;Acc:HGNC:29060]	17	5772234	6124427	1
ENSG00000099331.13	0.0929293	6.15997	14.6919	0.000126587	0.00320373	ENSG00000099331	MYO9B	4650	protein_coding	protein_coding	myosin IXB [Source:HGNC Symbol;Acc:HGNC:7609]	19	17075781	17214537	1
ENSG00000020577.13	0.186614	5.25129	14.6861	0.00012698	0.00320548	ENSG00000020577	SAMD4A	23034	protein_coding	protein_coding	sterile alpha motif domain containing 4A [Source:HGNC Symbol;Acc:HGNC:23023]	14	54567097	54793315	1
ENSG00000054803.3	-0.23747	3.61379	14.6826	0.000127213	0.00320548	ENSG00000054803	CBLN4	140689	protein_coding	protein_coding	cerebellin 4 precursor [Source:HGNC Symbol;Acc:HGNC:16231]	20	55997440	56005472	-1
ENSG00000114841.17	-0.134769	4.37256	14.6874	0.000126889	0.00320548	ENSG00000114841	DNAH1	25981	protein_coding	retained_intron	dynein axonemal heavy chain 1 [Source:HGNC Symbol;Acc:HGNC:2940]	3	52316319	52400491	1
ENSG00000273599.1	0.245423	-1.19599	14.6846	0.00012708	0.00320548	ENSG00000273599		NA	antisense_RNA	antisense_RNA		10	124996064	125001491	1
ENSG00000116120.9	-0.119465	4.82799	14.6746	0.000127759	0.00320873	ENSG00000116120	FARSB	10056	protein_coding	protein_coding	phenylalanyl-tRNA synthetase beta subunit [Source:HGNC Symbol;Acc:HGNC:17800]	2	222570536	222656337	-1
ENSG00000205710.3	-0.166363	2.24565	14.6773	0.000127572	0.00320873	ENSG00000205710	C17orf107	100130311	protein_coding	protein_coding	chromosome 17 open reading frame 107 [Source:HGNC Symbol;Acc:HGNC:37238]	17	4899418	4902932	1
ENSG00000224924.6	0.170718	3.73712	14.6755	0.000127698	0.00320873	ENSG00000224924	LINC00320	387486	lincRNA	lincRNA	long intergenic non-protein coding RNA 320 [Source:HGNC Symbol;Acc:HGNC:19690]	21	20742590	20803216	-1
ENSG00000261037.1	-0.232777	-0.294624	14.672	0.00012793	0.00320953	ENSG00000261037		NA	lincRNA	lincRNA		5	6019029	6022283	-1
ENSG00000124225.15	0.0994497	5.6872	14.6632	0.000128534	0.0032176	ENSG00000124225	PMEPA1	56937	protein_coding	protein_coding	prostate transmembrane protein, androgen induced 1 [Source:HGNC Symbol;Acc:HGNC:14107]	20	57648392	57711536	-1
ENSG00000184599.13	0.26505	-1.57861	14.6612	0.000128668	0.0032176	ENSG00000184599	FAM19A3	284467	protein_coding	protein_coding	family with sequence similarity 19 member A3, C-C motif chemokine like [Source:HGNC Symbol;Acc:HGNC:21590]	1	112720419	112727235	1
ENSG00000187951.10	0.515314	0.839144	14.6612	0.00012867	0.0032176	ENSG00000187951	ARHGAP11B	89839	protein_coding	processed_transcript	Rho GTPase activating protein 11B [Source:HGNC Symbol;Acc:HGNC:15782]	15	30624494	30772993	1
ENSG00000162843.17	0.459924	-1.62279	14.654	0.000129158	0.0032263	ENSG00000162843	WDR64	128025	protein_coding	processed_transcript	WD repeat domain 64 [Source:HGNC Symbol;Acc:HGNC:26570]	1	241652278	241802133	1
ENSG00000100650.15	-0.0702874	7.72932	14.6312	0.000130731	0.00323405	ENSG00000100650	SRSF5	6430	protein_coding	protein_coding	serine and arginine rich splicing factor 5 [Source:HGNC Symbol;Acc:HGNC:10787]	14	69726900	69772005	1
ENSG00000111224.13	-0.0832096	2.43966	14.6434	0.000129888	0.00323405	ENSG00000111224	PARP11	57097	protein_coding	nonsense_mediated_decay	poly(ADP-ribose) polymerase family member 11 [Source:HGNC Symbol;Acc:HGNC:1186]	12	3791047	3873448	-1
ENSG00000115368.9	-0.0732536	4.06174	14.6318	0.000130692	0.00323405	ENSG00000115368	WDR75	84128	protein_coding	protein_coding	WD repeat domain 75 [Source:HGNC Symbol;Acc:HGNC:25725]	2	189441433	189475565	1
ENSG00000120251.18	-0.0945329	7.02761	14.6383	0.000130242	0.00323405	ENSG00000120251	GRIA2	2891	protein_coding	processed_transcript	glutamate ionotropic receptor AMPA type subunit 2 [Source:HGNC Symbol;Acc:HGNC:4572]	4	157204182	157366075	1
ENSG00000142327.12	0.103442	5.20773	14.6415	0.000130022	0.00323405	ENSG00000142327	RNPEPL1	57140	protein_coding	protein_coding	arginyl aminopeptidase like 1 [Source:HGNC Symbol;Acc:HGNC:10079]	2	240565804	240581372	1
ENSG00000143443.9	0.135502	1.23669	14.6375	0.000130297	0.00323405	ENSG00000143443	C1orf56	54964	protein_coding	protein_coding	chromosome 1 open reading frame 56 [Source:HGNC Symbol;Acc:HGNC:26045]	1	151047740	151051986	1
ENSG00000159714.10	0.101273	2.68129	14.6399	0.000130132	0.00323405	ENSG00000159714	ZDHHC1	29800	protein_coding	protein_coding	zinc finger DHHC-type containing 1 [Source:HGNC Symbol;Acc:HGNC:17916]	16	67394419	67416833	-1
ENSG00000184261.4	0.139813	4.87948	14.6349	0.000130478	0.00323405	ENSG00000184261	KCNK12	56660	protein_coding	protein_coding	potassium two pore domain channel subfamily K member 12 [Source:HGNC Symbol;Acc:HGNC:6274]	2	47516581	47570939	-1
ENSG00000196535.15	0.0601214	7.10175	14.6353	0.000130451	0.00323405	ENSG00000196535	MYO18A	399687	protein_coding	protein_coding	myosin XVIIIA [Source:HGNC Symbol;Acc:HGNC:31104]	17	29071124	29180412	-1
ENSG00000143303.11	0.0801676	3.72147	14.6246	0.000131191	0.00323502	ENSG00000143303	RRNAD1	51093	protein_coding	protein_coding	ribosomal RNA adenine dimethylase domain containing 1 [Source:HGNC Symbol;Acc:HGNC:24273]	1	156728442	156736960	1
ENSG00000177465.4	-0.170379	1.42501	14.6256	0.000131119	0.00323502	ENSG00000177465	ACOT4	122970	protein_coding	protein_coding	acyl-CoA thioesterase 4 [Source:HGNC Symbol;Acc:HGNC:19748]	14	73591706	73596496	1
ENSG00000282100.1	0.237205	0.365597	14.626	0.000131094	0.00323502	ENSG00000282100	HSP90AB4P	NA	processed_pseudogene	processed_pseudogene		15	58691106	58693125	-1
ENSG00000123472.12	-0.0712225	6.36836	14.622	0.000131373	0.00323604	ENSG00000123472	ATPAF1	64756	protein_coding	protein_coding	ATP synthase mitochondrial F1 complex assembly factor 1 [Source:HGNC Symbol;Acc:HGNC:18803]	1	46632737	46673867	-1
ENSG00000277209.1	0.207412	1.78676	14.6018	0.000132791	0.00326748	ENSG00000277209	RPPH1	NA	ribozyme	ribozyme	ribonuclease P RNA component H1 [Source:HGNC Symbol;Acc:HGNC:19273]	14	20343075	20343407	-1
ENSG00000165704.14	-0.162863	5.34118	14.597	0.000133125	0.0032722	ENSG00000165704	HPRT1	3251	protein_coding	protein_coding	hypoxanthine phosphoribosyltransferase 1 [Source:HGNC Symbol;Acc:HGNC:5157]	X	134460153	134520513	1
ENSG00000162227.7	0.0997053	3.96624	14.593	0.000133407	0.00327564	ENSG00000162227	TAF6L	10629	protein_coding	protein_coding	TATA-box binding protein associated factor 6 like [Source:HGNC Symbol;Acc:HGNC:17305]	11	62771303	62787342	1
ENSG00000107341.4	0.0498091	5.90824	14.5837	0.000134068	0.00328488	ENSG00000107341	UBE2R2	54926	protein_coding	protein_coding	ubiquitin conjugating enzyme E2 R2 [Source:HGNC Symbol;Acc:HGNC:19907]	9	33817567	33920404	1
ENSG00000153558.13	-0.139773	4.64783	14.5844	0.000134018	0.00328488	ENSG00000153558	FBXL2	25827	protein_coding	processed_transcript	F-box and leucine rich repeat protein 2 [Source:HGNC Symbol;Acc:HGNC:13598]	3	33277025	33403662	1
ENSG00000148468.16	0.066435	6.72976	14.5797	0.000134354	0.00328839	ENSG00000148468	FAM171A1	221061	protein_coding	protein_coding	family with sequence similarity 171 member A1 [Source:HGNC Symbol;Acc:HGNC:23522]	10	15211643	15371062	-1
ENSG00000116473.14	0.0880021	5.06785	14.5731	0.000134827	0.00329648	ENSG00000116473	RAP1A	5906	protein_coding	protein_coding	RAP1A, member of RAS oncogene family [Source:HGNC Symbol;Acc:HGNC:9855]	1	111542218	111716691	1
ENSG00000188039.13	0.239231	4.70076	14.569	0.000135119	0.0033001	ENSG00000188039	NWD1	284434	protein_coding	nonsense_mediated_decay	NACHT and WD repeat domain containing 1 [Source:HGNC Symbol;Acc:HGNC:27619]	19	16719976	16817963	1
ENSG00000103249.17	0.0888889	6.70192	14.5555	0.000136088	0.00331675	ENSG00000103249	CLCN7	1186	protein_coding	retained_intron	chloride voltage-gated channel 7 [Source:HGNC Symbol;Acc:HGNC:2025]	16	1444934	1475580	-1
ENSG00000131089.15	-0.11089	6.7231	14.5575	0.000135944	0.00331675	ENSG00000131089	ARHGEF9	23229	protein_coding	protein_coding	Cdc42 guanine nucleotide exchange factor 9 [Source:HGNC Symbol;Acc:HGNC:14561]	X	63634967	63809274	-1
ENSG00000135144.7	0.089022	5.21203	14.55	0.000136489	0.00331951	ENSG00000135144	DTX1	1840	protein_coding	processed_transcript	deltex E3 ubiquitin ligase 1 [Source:HGNC Symbol;Acc:HGNC:3060]	12	113056709	113098028	1
ENSG00000171388.11	0.247922	4.52696	14.551	0.000136415	0.00331951	ENSG00000171388	APLN	8862	protein_coding	protein_coding	apelin [Source:HGNC Symbol;Acc:HGNC:16665]	X	129645259	129654937	-1
ENSG00000128309.16	0.134034	4.69533	14.5312	0.000137857	0.00334925	ENSG00000128309	MPST	4357	protein_coding	protein_coding	mercaptopyruvate sulfurtransferase [Source:HGNC Symbol;Acc:HGNC:7223]	22	37019635	37029822	1
ENSG00000136938.8	0.118297	5.76171	14.5267	0.000138184	0.00335365	ENSG00000136938	ANP32B	10541	protein_coding	protein_coding	acidic nuclear phosphoprotein 32 family member B [Source:HGNC Symbol;Acc:HGNC:16677]	9	97983361	98015943	1
ENSG00000171634.16	0.082284	6.59993	14.5207	0.000138631	0.00336096	ENSG00000171634	BPTF	2186	protein_coding	protein_coding	bromodomain PHD finger transcription factor [Source:HGNC Symbol;Acc:HGNC:3581]	17	67825524	67984378	1
ENSG00000137809.16	0.160679	1.74948	14.5161	0.000138966	0.00336312	ENSG00000137809	ITGA11	22801	protein_coding	protein_coding	integrin subunit alpha 11 [Source:HGNC Symbol;Acc:HGNC:6136]	15	68296533	68432162	-1
ENSG00000198961.9	-0.11373	7.64799	14.5155	0.000139012	0.00336312	ENSG00000198961	PJA2	9867	protein_coding	protein_coding	praja ring finger ubiquitin ligase 2 [Source:HGNC Symbol;Acc:HGNC:17481]	5	109334709	109409994	-1
ENSG00000118473.21	-0.107723	4.81458	14.5088	0.000139507	0.00336584	ENSG00000118473	SGIP1	84251	protein_coding	protein_coding	SH3 domain GRB2 like endophilin interacting protein 1 [Source:HGNC Symbol;Acc:HGNC:25412]	1	66533383	66748299	1
ENSG00000118960.12	0.0946497	3.72177	14.508	0.000139562	0.00336584	ENSG00000118960	HS1BP3	64342	protein_coding	protein_coding	HCLS1 binding protein 3 [Source:HGNC Symbol;Acc:HGNC:24979]	2	20560448	20651089	-1
ENSG00000233642.1	-0.16779	0.393283	14.5111	0.000139335	0.00336584	ENSG00000233642	GPR158-AS1	100128811	antisense_RNA	antisense_RNA	GPR158 antisense RNA 1 [Source:HGNC Symbol;Acc:HGNC:44163]	10	25158072	25176276	-1
ENSG00000144366.15	-0.148649	2.22458	14.5013	0.000140064	0.00337442	ENSG00000144366	GULP1	51454	protein_coding	protein_coding	GULP, engulfment adaptor PTB domain containing 1 [Source:HGNC Symbol;Acc:HGNC:18649]	2	188291669	188595931	1
ENSG00000198836.8	-0.100197	5.62265	14.497	0.00014038	0.0033785	ENSG00000198836	OPA1	4976	protein_coding	protein_coding	OPA1, mitochondrial dynamin like GTPase [Source:HGNC Symbol;Acc:HGNC:8140]	3	193593144	193697823	1
ENSG00000117682.16	-0.0831403	4.29382	14.4853	0.000141259	0.00339253	ENSG00000117682	DHDDS	79947	protein_coding	nonsense_mediated_decay	dehydrodolichyl diphosphate synthase subunit [Source:HGNC Symbol;Acc:HGNC:20603]	1	26432282	26471294	1
ENSG00000185621.11	-0.0880759	3.8195	14.4833	0.000141405	0.00339253	ENSG00000185621	LMLN	89782	protein_coding	protein_coding	leishmanolysin like peptidase [Source:HGNC Symbol;Acc:HGNC:15991]	3	197960200	198043720	1
ENSG00000279266.1	0.235863	-0.503152	14.4847	0.000141306	0.00339253	ENSG00000279266		NA	TEC	TEC		11	20131730	20135465	1
ENSG00000124785.8	-0.176166	6.4544	14.4737	0.000142132	0.00340643	ENSG00000124785	NRN1	51299	protein_coding	protein_coding	neuritin 1 [Source:HGNC Symbol;Acc:HGNC:17972]	6	5997999	6007605	-1
ENSG00000110492.15	-0.245802	3.05487	14.46	0.000143165	0.00342765	ENSG00000110492	MDK	4192	protein_coding	protein_coding	midkine [Source:HGNC Symbol;Acc:HGNC:6972]	11	46380756	46383837	1
ENSG00000005156.11	-0.0569201	4.07627	14.4556	0.000143503	0.00343217	ENSG00000005156	LIG3	3980	protein_coding	protein_coding	DNA ligase 3 [Source:HGNC Symbol;Acc:HGNC:6600]	17	34980494	35009743	1
ENSG00000136205.16	0.195853	6.86475	14.4509	0.000143863	0.0034372	ENSG00000136205	TNS3	64759	protein_coding	protein_coding	tensin 3 [Source:HGNC Symbol;Acc:HGNC:21616]	7	47275154	47582558	-1
ENSG00000125676.19	0.0832624	5.79111	14.4482	0.000144064	0.00343846	ENSG00000125676	THOC2	57187	protein_coding	protein_coding	THO complex 2 [Source:HGNC Symbol;Acc:HGNC:19073]	X	123600561	123733056	-1
ENSG00000134717.17	-0.0712736	4.81788	14.4328	0.000145249	0.00346213	ENSG00000134717	BTF3L4	91408	protein_coding	protein_coding	basic transcription factor 3 like 4 [Source:HGNC Symbol;Acc:HGNC:30547]	1	52056125	52090716	1
ENSG00000171621.13	0.136046	3.15228	14.4314	0.000145357	0.00346213	ENSG00000171621	SPSB1	80176	protein_coding	protein_coding	splA/ryanodine receptor domain and SOCS box containing 1 [Source:HGNC Symbol;Acc:HGNC:30628]	1	9292880	9369532	1
ENSG00000165832.5	-0.123298	3.49759	14.4245	0.000145894	0.00347134	ENSG00000165832	TRUB1	142940	protein_coding	protein_coding	TruB pseudouridine synthase family member 1 [Source:HGNC Symbol;Acc:HGNC:16060]	10	114938193	114977676	1
ENSG00000253696.2	0.278467	-1.3197	14.4109	0.000146947	0.00349279	ENSG00000253696	KBTBD11-OT1	104266957	lincRNA	lincRNA	KBTBD11 overlapping transcript 1 [Source:HGNC Symbol;Acc:HGNC:49147]	8	1971397	1976478	1
ENSG00000081913.13	0.121313	6.03834	14.4041	0.000147483	0.00349569	ENSG00000081913	PHLPP1	23239	protein_coding	protein_coding	PH domain and leucine rich repeat protein phosphatase 1 [Source:HGNC Symbol;Acc:HGNC:20610]	18	62715450	62980433	1
ENSG00000129925.10	0.0840125	4.76554	14.4036	0.000147524	0.00349569	ENSG00000129925	TMEM8A	58986	protein_coding	protein_coding	transmembrane protein 8A [Source:HGNC Symbol;Acc:HGNC:17205]	16	370773	387113	-1
ENSG00000134533.6	-0.182635	3.15364	14.4039	0.000147494	0.00349569	ENSG00000134533	RERG	85004	protein_coding	protein_coding	RAS like estrogen regulated growth inhibitor [Source:HGNC Symbol;Acc:HGNC:15980]	12	15107783	15348675	-1
ENSG00000128683.13	-0.233928	5.59667	14.3864	0.000148874	0.00352407	ENSG00000128683	GAD1	2571	protein_coding	protein_coding	glutamate decarboxylase 1 [Source:HGNC Symbol;Acc:HGNC:4092]	2	170813213	170861151	1
ENSG00000162927.13	-0.103079	1.39225	14.3805	0.00014934	0.00353081	ENSG00000162927	PUS10	150962	protein_coding	retained_intron	pseudouridylate synthase 10 [Source:HGNC Symbol;Acc:HGNC:26505]	2	60940222	61018259	-1
ENSG00000184014.7	0.101087	6.39563	14.3789	0.000149465	0.00353081	ENSG00000184014	DENND5A	23258	protein_coding	protein_coding	DENN domain containing 5A [Source:HGNC Symbol;Acc:HGNC:19344]	11	9138825	9265390	-1
ENSG00000133422.12	0.0513687	4.62668	14.371	0.0001501	0.00353563	ENSG00000133422	MORC2	22880	protein_coding	protein_coding	MORC family CW-type zinc finger 2 [Source:HGNC Symbol;Acc:HGNC:23573]	22	30925130	30968298	-1
ENSG00000133789.14	0.13661	4.76796	14.3738	0.000149875	0.00353563	ENSG00000133789	SWAP70	23075	protein_coding	protein_coding	switching B-cell complex subunit SWAP70 [Source:HGNC Symbol;Acc:HGNC:17070]	11	9664077	9752991	1
ENSG00000196305.17	-0.138668	5.02595	14.3706	0.000150129	0.00353563	ENSG00000196305	IARS	3376	protein_coding	protein_coding	isoleucyl-tRNA synthetase [Source:HGNC Symbol;Acc:HGNC:5330]	9	92210207	92293756	-1
ENSG00000169064.12	-0.197915	2.19594	14.3675	0.000150379	0.00353791	ENSG00000169064	ZBBX	79740	protein_coding	protein_coding	zinc finger B-box domain containing [Source:HGNC Symbol;Acc:HGNC:26245]	3	167240287	167381346	-1
ENSG00000100612.13	-0.0768913	4.94881	14.3648	0.00015059	0.00353925	ENSG00000100612	DHRS7	51635	protein_coding	protein_coding	dehydrogenase/reductase 7 [Source:HGNC Symbol;Acc:HGNC:21524]	14	60144120	60169856	-1
ENSG00000139436.20	-0.0651425	5.32011	14.3588	0.000151071	0.00354333	ENSG00000139436	GIT2	9815	protein_coding	protein_coding	GIT ArfGAP 2 [Source:HGNC Symbol;Acc:HGNC:4273]	12	109929792	109996389	-1
ENSG00000189058.8	0.151441	7.41165	14.3591	0.000151045	0.00354333	ENSG00000189058	APOD	347	protein_coding	protein_coding	apolipoprotein D [Source:HGNC Symbol;Acc:HGNC:612]	3	195568702	195584205	-1
ENSG00000147862.15	0.109373	6.42051	14.3549	0.000151383	0.00354704	ENSG00000147862	NFIB	4781	protein_coding	protein_coding	nuclear factor I B [Source:HGNC Symbol;Acc:HGNC:7785]	9	14081843	14398983	-1
ENSG00000110696.9	-0.0580162	5.84748	14.3496	0.000151809	0.0035531	ENSG00000110696	C11orf58	10944	protein_coding	processed_transcript	chromosome 11 open reading frame 58 [Source:HGNC Symbol;Acc:HGNC:16990]	11	16613132	16756881	1
ENSG00000131507.10	-0.117756	7.64338	14.3479	0.00015195	0.0035531	ENSG00000131507	NDFIP1	80762	protein_coding	protein_coding	Nedd4 family interacting protein 1 [Source:HGNC Symbol;Acc:HGNC:17592]	5	142108505	142154443	1
ENSG00000105793.15	-0.071287	3.80218	14.3443	0.000152239	0.00355457	ENSG00000105793	GTPBP10	85865	protein_coding	processed_transcript	GTP binding protein 10 [Source:HGNC Symbol;Acc:HGNC:25106]	7	90335223	90391455	1
ENSG00000156395.12	-0.131597	3.26734	14.3433	0.000152321	0.00355457	ENSG00000156395	SORCS3	22986	protein_coding	protein_coding	sortilin related VPS10 domain containing receptor 3 [Source:HGNC Symbol;Acc:HGNC:16699]	10	104641101	105265235	1
ENSG00000197044.10	-0.15409	2.96154	14.3333	0.000153129	0.00356981	ENSG00000197044	ZNF441	126068	protein_coding	retained_intron	zinc finger protein 441 [Source:HGNC Symbol;Acc:HGNC:20875]	19	11767000	11784078	1
ENSG00000123610.4	0.350259	-0.135015	14.3082	0.000155184	0.00361092	ENSG00000123610	TNFAIP6	7130	protein_coding	protein_coding	TNF alpha induced protein 6 [Source:HGNC Symbol;Acc:HGNC:11898]	2	151357592	151380048	1
ENSG00000166278.14	-0.176682	1.20817	14.3073	0.000155261	0.00361092	ENSG00000166278	C2	717	protein_coding	protein_coding	complement C2 [Source:HGNC Symbol;Acc:HGNC:1248]	6	31897785	31945672	1
ENSG00000174428.16	0.118312	3.88485	14.3061	0.000155362	0.00361092	ENSG00000174428	GTF2IRD2B	389524	protein_coding	processed_transcript	GTF2I repeat domain containing 2B [Source:HGNC Symbol;Acc:HGNC:33125]	7	75092573	75149817	1
ENSG00000184669.8	0.233182	-0.79828	14.2954	0.000156248	0.00362784	ENSG00000184669	OR7E14P	NA	transcribed_unprocessed_pseudogene	processed_transcript	olfactory receptor family 7 subfamily E member 14 pseudogene [Source:HGNC Symbol;Acc:HGNC:8385]	11	17013998	17053024	1
ENSG00000100784.10	0.104162	5.41872	14.2905	0.00015665	0.00363353	ENSG00000100784	RPS6KA5	9252	protein_coding	protein_coding	ribosomal protein S6 kinase A5 [Source:HGNC Symbol;Acc:HGNC:10434]	14	90847862	91060636	-1
ENSG00000233087.7	-0.201618	-0.143307	14.2865	0.000156986	0.00363766	ENSG00000233087		150786	protein_coding	protein_coding	RAB6C-like [Source:NCBI gene;Acc:150786]	2	131361111	131364142	-1
ENSG00000125386.15	0.0519343	5.05219	14.2741	0.000158027	0.0036581	ENSG00000125386	FAM193A	8603	protein_coding	protein_coding	family with sequence similarity 193 member A [Source:HGNC Symbol;Acc:HGNC:16822]	4	2536631	2732565	1
ENSG00000162687.16	-0.150093	2.07839	14.2666	0.000158653	0.00366891	ENSG00000162687	KCNT2	343450	protein_coding	protein_coding	potassium sodium-activated channel subfamily T member 2 [Source:HGNC Symbol;Acc:HGNC:18866]	1	196225779	196609225	-1
ENSG00000103550.13	0.146906	5.29343	14.2611	0.000159118	0.00367597	ENSG00000103550	KNOP1	400506	protein_coding	protein_coding	lysine rich nucleolar protein 1 [Source:HGNC Symbol;Acc:HGNC:34404]	16	19701934	19718235	-1
ENSG00000137766.16	-0.163832	5.3835	14.2542	0.000159704	0.00368214	ENSG00000137766	UNC13C	440279	protein_coding	protein_coding	unc-13 homolog C [Source:HGNC Symbol;Acc:HGNC:23149]	15	54012904	54633414	1
ENSG00000170439.6	0.219697	1.82205	14.2559	0.000159559	0.00368214	ENSG00000170439	METTL7B	196410	protein_coding	protein_coding	methyltransferase like 7B [Source:HGNC Symbol;Acc:HGNC:28276]	12	55681546	55684611	1
ENSG00000174132.8	-0.0921251	3.87892	14.2515	0.000159935	0.00368378	ENSG00000174132	FAM174A	345757	protein_coding	protein_coding	family with sequence similarity 174 member A [Source:HGNC Symbol;Acc:HGNC:24943]	5	100535305	100586741	1
ENSG00000107331.16	0.109572	8.78419	14.2487	0.000160175	0.00368449	ENSG00000107331	ABCA2	20	protein_coding	protein_coding	ATP binding cassette subfamily A member 2 [Source:HGNC Symbol;Acc:HGNC:32]	9	137007227	137028922	-1
ENSG00000112186.11	-0.179602	6.21279	14.2474	0.000160286	0.00368449	ENSG00000112186	CAP2	10486	protein_coding	protein_coding	cyclase associated actin cytoskeleton regulatory protein 2 [Source:HGNC Symbol;Acc:HGNC:20039]	6	17393216	17557792	1
ENSG00000115598.9	-0.18003	0.522559	14.2343	0.000161403	0.00370648	ENSG00000115598	IL1RL2	8808	protein_coding	protein_coding	interleukin 1 receptor like 2 [Source:HGNC Symbol;Acc:HGNC:5999]	2	102186973	102240002	1
ENSG00000165899.10	-0.22091	1.16688	14.2313	0.000161658	0.00370864	ENSG00000165899	OTOGL	283310	protein_coding	protein_coding	otogelin like [Source:HGNC Symbol;Acc:HGNC:26901]	12	80209453	80379090	1
ENSG00000273841.4	-0.123896	4.41046	14.2286	0.000161889	0.00371025	ENSG00000273841	TAF9	6880	protein_coding	protein_coding	TATA-box binding protein associated factor 9 [Source:HGNC Symbol;Acc:HGNC:11542]	5	69364743	69370013	-1
ENSG00000178922.16	0.108662	4.61184	14.2249	0.000162212	0.00371397	ENSG00000178922	HYI	81888	protein_coding	retained_intron	hydroxypyruvate isomerase (putative) [Source:HGNC Symbol;Acc:HGNC:26948]	1	43451003	43453989	-1
ENSG00000172954.13	-0.0816231	2.46784	14.2223	0.000162434	0.00371535	ENSG00000172954	LCLAT1	253558	protein_coding	protein_coding	lysocardiolipin acyltransferase 1 [Source:HGNC Symbol;Acc:HGNC:26756]	2	30447226	30644225	1
ENSG00000162105.17	-0.127059	5.331	14.2145	0.000163108	0.00372706	ENSG00000162105	SHANK2	22941	protein_coding	nonsense_mediated_decay	SH3 and multiple ankyrin repeat domains 2 [Source:HGNC Symbol;Acc:HGNC:14295]	11	70467856	71252577	-1
ENSG00000158683.7	-0.168711	-0.131717	14.2118	0.000163339	0.00372865	ENSG00000158683	PKD1L1	168507	protein_coding	protein_coding	polycystin 1 like 1, transient receptor potential channel interacting [Source:HGNC Symbol;Acc:HGNC:18053]	7	47774652	47948491	-1
ENSG00000163882.9	0.0662971	4.47583	14.1992	0.00016444	0.00375009	ENSG00000163882	POLR2H	5437	protein_coding	protein_coding	RNA polymerase II subunit H [Source:HGNC Symbol;Acc:HGNC:9195]	3	184361718	184368596	1
ENSG00000109501.13	0.113183	6.4019	14.1863	0.000165571	0.00376965	ENSG00000109501	WFS1	7466	protein_coding	protein_coding	wolframin ER transmembrane glycoprotein [Source:HGNC Symbol;Acc:HGNC:12762]	4	6269849	6303265	1
ENSG00000123977.9	-0.202828	-0.127603	14.1857	0.000165625	0.00376965	ENSG00000123977	DAW1	164781	protein_coding	nonsense_mediated_decay	dynein assembly factor with WD repeats 1 [Source:HGNC Symbol;Acc:HGNC:26383]	2	227871054	227924344	1
ENSG00000164406.7	0.155416	0.349891	14.1825	0.000165905	0.0037723	ENSG00000164406	LEAP2	116842	protein_coding	protein_coding	liver enriched antimicrobial peptide 2 [Source:HGNC Symbol;Acc:HGNC:29571]	5	132872322	132875046	1
ENSG00000091129.19	-0.109414	7.37358	14.1656	0.000167406	0.00378822	ENSG00000091129	NRCAM	4897	protein_coding	protein_coding	neuronal cell adhesion molecule [Source:HGNC Symbol;Acc:HGNC:7994]	7	108147623	108456717	-1
ENSG00000100442.10	-0.0669816	6.00316	14.1662	0.000167354	0.00378822	ENSG00000100442	FKBP3	2287	protein_coding	protein_coding	FK506 binding protein 3 [Source:HGNC Symbol;Acc:HGNC:3719]	14	45115600	45135319	-1
ENSG00000109906.13	0.115439	5.36621	14.1645	0.000167501	0.00378822	ENSG00000109906	ZBTB16	7704	protein_coding	protein_coding	zinc finger and BTB domain containing 16 [Source:HGNC Symbol;Acc:HGNC:12930]	11	114059593	114250676	1
ENSG00000150625.16	-0.0847666	9.35139	14.1635	0.000167591	0.00378822	ENSG00000150625	GPM6A	2823	protein_coding	protein_coding	glycoprotein M6A [Source:HGNC Symbol;Acc:HGNC:4460]	4	175632934	176002664	-1
ENSG00000213638.5	0.156706	1.3897	14.1678	0.000167206	0.00378822	ENSG00000213638	ADAT3	113179	protein_coding	protein_coding	adenosine deaminase, tRNA specific 3 [Source:HGNC Symbol;Acc:HGNC:25151]	19	1905378	1913447	1
ENSG00000257267.3	0.0780248	5.01727	14.1664	0.000167333	0.00378822	ENSG00000257267	ZNF271P	10778	transcribed_unitary_pseudogene	processed_transcript	zinc finger protein 271, pseudogene [Source:HGNC Symbol;Acc:HGNC:13065]	18	35290282	35328390	1
ENSG00000130717.12	0.0796632	5.43622	14.142	0.000169512	0.00382789	ENSG00000130717	UCK1	83549	protein_coding	protein_coding	uridine-cytidine kinase 1 [Source:HGNC Symbol;Acc:HGNC:14859]	9	131523801	131531268	-1
ENSG00000076201.14	0.0505136	5.85072	14.1279	0.000170789	0.00385295	ENSG00000076201	PTPN23	25930	protein_coding	nonsense_mediated_decay	protein tyrosine phosphatase, non-receptor type 23 [Source:HGNC Symbol;Acc:HGNC:14406]	3	47381011	47413441	1
ENSG00000108641.14	-0.121427	3.11476	14.1203	0.000171487	0.00385737	ENSG00000108641	B9D1	27077	protein_coding	protein_coding	B9 domain containing 1 [Source:HGNC Symbol;Acc:HGNC:24123]	17	19337554	19378182	-1
ENSG00000167962.13	0.0671694	4.6846	14.1211	0.000171407	0.00385737	ENSG00000167962	ZNF598	90850	protein_coding	retained_intron	zinc finger protein 598 [Source:HGNC Symbol;Acc:HGNC:28079]	16	1997654	2009823	-1
ENSG00000196776.14	-0.0851909	6.45434	14.1205	0.000171465	0.00385737	ENSG00000196776	CD47	961	protein_coding	processed_transcript	CD47 molecule [Source:HGNC Symbol;Acc:HGNC:1682]	3	108043298	108091025	-1
ENSG00000198286.9	0.218352	1.22842	14.117	0.000171788	0.00386038	ENSG00000198286	CARD11	84433	protein_coding	protein_coding	caspase recruitment domain family member 11 [Source:HGNC Symbol;Acc:HGNC:16393]	7	2906141	3043945	-1
ENSG00000110148.9	-0.173028	4.13818	14.1047	0.00017291	0.00387425	ENSG00000110148	CCKBR	887	protein_coding	protein_coding	cholecystokinin B receptor [Source:HGNC Symbol;Acc:HGNC:1571]	11	6259736	6272127	1
ENSG00000148204.11	0.193103	4.672	14.1066	0.000172741	0.00387425	ENSG00000148204	CRB2	286204	protein_coding	protein_coding	crumbs 2, cell polarity complex component [Source:HGNC Symbol;Acc:HGNC:18688]	9	123356170	123380324	1
ENSG00000169554.18	0.109731	6.7805	14.1051	0.000172877	0.00387425	ENSG00000169554	ZEB2	9839	protein_coding	protein_coding	zinc finger E-box binding homeobox 2 [Source:HGNC Symbol;Acc:HGNC:14881]	2	144364364	144524583	-1
ENSG00000145901.14	0.0717151	5.50566	14.0924	0.000174047	0.00389594	ENSG00000145901	TNIP1	10318	protein_coding	protein_coding	TNFAIP3 interacting protein 1 [Source:HGNC Symbol;Acc:HGNC:16903]	5	151029945	151093577	-1
ENSG00000111832.12	0.0644701	5.40337	14.0747	0.000175695	0.00392902	ENSG00000111832	RWDD1	51389	protein_coding	protein_coding	RWD domain containing 1 [Source:HGNC Symbol;Acc:HGNC:20993]	6	116571367	116597675	1
ENSG00000011275.18	0.0702237	5.55314	14.0723	0.000175915	0.00392933	ENSG00000011275	RNF216	54476	protein_coding	protein_coding	ring finger protein 216 [Source:HGNC Symbol;Acc:HGNC:21698]	7	5620047	5781739	-1
ENSG00000281332.1	0.13852	2.13696	14.0709	0.000176049	0.00392933	ENSG00000281332	LINC00997	NA	lincRNA	lincRNA		7	32760279	32762924	1
ENSG00000079841.18	-0.1171	5.44496	14.0532	0.000177708	0.00395099	ENSG00000079841	RIMS1	22999	protein_coding	protein_coding	regulating synaptic membrane exocytosis 1 [Source:HGNC Symbol;Acc:HGNC:17282]	6	71886703	72403143	1
ENSG00000146233.7	0.260577	-0.611007	14.0552	0.00017752	0.00395099	ENSG00000146233	CYP39A1	51302	protein_coding	protein_coding	cytochrome P450 family 39 subfamily A member 1 [Source:HGNC Symbol;Acc:HGNC:17449]	6	46549580	46652830	-1
ENSG00000173418.11	-0.0913864	4.4579	14.0534	0.000177696	0.00395099	ENSG00000173418	NAA20	51126	protein_coding	protein_coding	N(alpha)-acetyltransferase 20, NatB catalytic subunit [Source:HGNC Symbol;Acc:HGNC:15908]	20	20017116	20033655	1
ENSG00000258768.2	-0.130174	2.04034	14.0567	0.000177376	0.00395099	ENSG00000258768		NA	lincRNA	lincRNA		14	20260480	20264308	-1
ENSG00000267665.1	-0.149624	0.548998	14.0514	0.000177877	0.00395099	ENSG00000267665		NA	lincRNA	lincRNA		17	77526998	77536592	1
ENSG00000102595.19	-0.110748	3.51592	14.0449	0.000178497	0.00395333	ENSG00000102595	UGGT2	55757	protein_coding	protein_coding	UDP-glucose glycoprotein glucosyltransferase 2 [Source:HGNC Symbol;Acc:HGNC:15664]	13	95801580	96053482	-1
ENSG00000115241.10	0.0434538	5.58997	14.0482	0.000178186	0.00395333	ENSG00000115241	PPM1G	5496	protein_coding	protein_coding	protein phosphatase, Mg2+/Mn2+ dependent 1G [Source:HGNC Symbol;Acc:HGNC:9278]	2	27381194	27409687	-1
ENSG00000172167.7	-0.14837	1.26141	14.0465	0.00017835	0.00395333	ENSG00000172167	MTBP	27085	protein_coding	retained_intron	MDM2 binding protein [Source:HGNC Symbol;Acc:HGNC:7417]	8	120445400	120542133	1
ENSG00000175467.14	0.0603674	5.83118	14.0361	0.00017933	0.00396798	ENSG00000175467	SART1	9092	protein_coding	protein_coding	SART1, U4/U6.U5 tri-snRNP-associated protein 1 [Source:HGNC Symbol;Acc:HGNC:10538]	11	65961689	65979828	1
ENSG00000068903.19	0.0602265	6.86262	14.0258	0.000180324	0.00398232	ENSG00000068903	SIRT2	22933	protein_coding	retained_intron	sirtuin 2 [Source:HGNC Symbol;Acc:HGNC:10886]	19	38878555	38899862	-1
ENSG00000167676.4	0.227055	4.34196	14.0259	0.000180314	0.00398232	ENSG00000167676	PLIN4	729359	protein_coding	protein_coding	perilipin 4 [Source:HGNC Symbol;Acc:HGNC:29393]	19	4502180	4518465	-1
ENSG00000162755.13	-0.0915607	3.89919	14.0228	0.00018061	0.00398484	ENSG00000162755	KLHDC9	126823	protein_coding	processed_transcript	kelch domain containing 9 [Source:HGNC Symbol;Acc:HGNC:28489]	1	161098361	161100346	1
ENSG00000122877.15	-0.520415	0.675247	14.0204	0.000180841	0.00398612	ENSG00000122877	EGR2	1959	protein_coding	processed_transcript	early growth response 2 [Source:HGNC Symbol;Acc:HGNC:3239]	10	62811996	62919900	-1
ENSG00000100982.11	0.0502051	4.57965	14.0013	0.000182687	0.00402296	ENSG00000100982	PCIF1	63935	protein_coding	protein_coding	PDX1 C-terminal inhibiting factor 1 [Source:HGNC Symbol;Acc:HGNC:16200]	20	45934628	45948023	1
ENSG00000129038.15	0.170481	0.404567	13.9922	0.00018357	0.00403468	ENSG00000129038	LOXL1	4016	protein_coding	nonsense_mediated_decay	lysyl oxidase like 1 [Source:HGNC Symbol;Acc:HGNC:6665]	15	73925989	73952137	1
ENSG00000205978.5	0.124881	3.43154	13.9927	0.000183523	0.00403468	ENSG00000205978	NYNRIN	57523	protein_coding	protein_coding	NYN domain and retroviral integrase containing [Source:HGNC Symbol;Acc:HGNC:20165]	14	24398786	24419288	1
ENSG00000234127.8	0.0839002	4.52668	13.9864	0.000184136	0.00404328	ENSG00000234127	TRIM26	7726	protein_coding	retained_intron	tripartite motif containing 26 [Source:HGNC Symbol;Acc:HGNC:12962]	6	30184455	30213427	-1
ENSG00000132781.17	0.0948045	3.27357	13.9823	0.000184536	0.00404435	ENSG00000132781	MUTYH	4595	protein_coding	protein_coding	mutY DNA glycosylase [Source:HGNC Symbol;Acc:HGNC:7527]	1	45329163	45340470	-1
ENSG00000133706.17	-0.0390808	5.87777	13.9832	0.00018445	0.00404435	ENSG00000133706	LARS	51520	protein_coding	protein_coding	leucyl-tRNA synthetase [Source:HGNC Symbol;Acc:HGNC:6512]	5	146113038	146182660	-1
ENSG00000154065.16	-0.108891	3.4006	13.9688	0.00018587	0.00406766	ENSG00000154065	ANKRD29	147463	protein_coding	protein_coding	ankyrin repeat domain 29 [Source:HGNC Symbol;Acc:HGNC:27110]	18	23598926	23662885	-1
ENSG00000197140.14	-0.1241	0.630468	13.968	0.000185952	0.00406766	ENSG00000197140	ADAM32	203102	protein_coding	protein_coding	ADAM metallopeptidase domain 32 [Source:HGNC Symbol;Acc:HGNC:15479]	8	39106990	39284911	1
ENSG00000167395.10	0.0744656	3.94507	13.9586	0.000186876	0.004084	ENSG00000167395	ZNF646	9726	protein_coding	protein_coding	zinc finger protein 646 [Source:HGNC Symbol;Acc:HGNC:29004]	16	31074422	31084196	1
ENSG00000160801.13	0.166078	4.80745	13.9527	0.000187464	0.00409296	ENSG00000160801	PTH1R	5745	protein_coding	protein_coding	parathyroid hormone 1 receptor [Source:HGNC Symbol;Acc:HGNC:9608]	3	46877746	46903799	1
ENSG00000082212.12	-0.0678971	4.78956	13.9482	0.000187913	0.00409889	ENSG00000082212	ME2	4200	protein_coding	protein_coding	malic enzyme 2 [Source:HGNC Symbol;Acc:HGNC:6984]	18	50878734	50954257	1
ENSG00000088035.15	-0.0948061	2.06288	13.9335	0.000189389	0.00412717	ENSG00000088035	ALG6	29929	protein_coding	protein_coding	ALG6, alpha-1,3-glucosyltransferase [Source:HGNC Symbol;Acc:HGNC:23157]	1	63367590	63438562	1
ENSG00000275830.1	0.344456	0.11483	13.9235	0.000190403	0.00414535	ENSG00000275830		NA	lincRNA	lincRNA		13	109988097	110057331	-1
ENSG00000121988.17	-0.102797	1.85395	13.9202	0.000190734	0.00414864	ENSG00000121988	ZRANB3	84083	protein_coding	processed_transcript	zinc finger RANBP2-type containing 3 [Source:HGNC Symbol;Acc:HGNC:25249]	2	135136916	135531236	-1
ENSG00000148082.9	-0.107464	6.85193	13.9129	0.000191476	0.00416086	ENSG00000148082	SHC3	53358	protein_coding	protein_coding	SHC adaptor protein 3 [Source:HGNC Symbol;Acc:HGNC:18181]	9	89005771	89178767	-1
ENSG00000126001.15	0.0552167	5.55506	13.9069	0.000192095	0.00417039	ENSG00000126001	CEP250	11190	protein_coding	protein_coding	centrosomal protein 250 [Source:HGNC Symbol;Acc:HGNC:1859]	20	35455164	35519280	1
ENSG00000100714.15	-0.0817674	4.64975	13.8971	0.000193097	0.00418627	ENSG00000100714	MTHFD1	4522	protein_coding	protein_coding	methylenetetrahydrofolate dehydrogenase, cyclohydrolase and formyltetrahydrofolate synthetase 1 [Source:HGNC Symbol;Acc:HGNC:7432]	14	64388031	64463457	1
ENSG00000119865.8	-0.0916972	5.90756	13.8962	0.00019319	0.00418627	ENSG00000119865	CNRIP1	25927	protein_coding	protein_coding	cannabinoid receptor interacting protein 1 [Source:HGNC Symbol;Acc:HGNC:24546]	2	68284171	68320051	-1
ENSG00000126890.13	-1.52737	-1.34016	13.8883	0.000193999	0.00419438	ENSG00000126890	CTAG2	30848	protein_coding	protein_coding	cancer/testis antigen 2 [Source:HGNC Symbol;Acc:HGNC:2492]	X	154651972	154653579	-1
ENSG00000156381.8	0.131639	6.15644	13.8905	0.000193776	0.00419438	ENSG00000156381	ANKRD9	122416	protein_coding	protein_coding	ankyrin repeat domain 9 [Source:HGNC Symbol;Acc:HGNC:20096]	14	102501760	102509799	-1
ENSG00000198829.6	-0.459167	-2.91018	13.8873	0.00019411	0.00419438	ENSG00000198829	SUCNR1	56670	protein_coding	protein_coding	succinate receptor 1 [Source:HGNC Symbol;Acc:HGNC:4542]	3	151873643	151884619	1
ENSG00000097007.17	0.0870568	5.59704	13.8853	0.000194312	0.00419482	ENSG00000097007	ABL1	25	protein_coding	protein_coding	ABL proto-oncogene 1, non-receptor tyrosine kinase [Source:HGNC Symbol;Acc:HGNC:76]	9	130713946	130887675	1
ENSG00000125148.6	0.234841	8.29631	13.879	0.000194967	0.00420502	ENSG00000125148	MT2A	4502	protein_coding	protein_coding	metallothionein 2A [Source:HGNC Symbol;Acc:HGNC:7406]	16	56608199	56609497	1
ENSG00000041353.9	-0.202584	3.36583	13.8714	0.000195757	0.0042181	ENSG00000041353	RAB27B	5874	protein_coding	protein_coding	RAB27B, member RAS oncogene family [Source:HGNC Symbol;Acc:HGNC:9767]	18	54717860	54895516	1
ENSG00000089818.17	-0.135275	5.72115	13.8645	0.000196478	0.00422968	ENSG00000089818	NECAP1	25977	protein_coding	protein_coding	NECAP endocytosis associated 1 [Source:HGNC Symbol;Acc:HGNC:24539]	12	8076939	8097859	1
ENSG00000070366.13	0.0706665	5.64121	13.8568	0.00019728	0.00423253	ENSG00000070366	SMG6	23293	protein_coding	retained_intron	SMG6, nonsense mediated mRNA decay factor [Source:HGNC Symbol;Acc:HGNC:17809]	17	2059839	2303771	-1
ENSG00000133195.11	0.160163	3.61286	13.8587	0.000197084	0.00423253	ENSG00000133195	SLC39A11	201266	protein_coding	processed_transcript	solute carrier family 39 member 11 [Source:HGNC Symbol;Acc:HGNC:14463]	17	72645949	73092712	-1
ENSG00000172086.7	0.104099	3.70154	13.8527	0.000197712	0.00423253	ENSG00000172086	KRCC1	51315	protein_coding	protein_coding	lysine rich coiled-coil 1 [Source:HGNC Symbol;Acc:HGNC:28039]	2	88027205	88055729	-1
ENSG00000176124.11	0.160192	0.499599	13.8573	0.000197232	0.00423253	ENSG00000176124	DLEU1	10301	processed_transcript	lincRNA	deleted in lymphocytic leukemia 1 (non-protein coding) [Source:HGNC Symbol;Acc:HGNC:13747]	13	50082171	50723236	1
ENSG00000186298.11	0.0956008	5.78344	13.8534	0.000197635	0.00423253	ENSG00000186298	PPP1CC	5501	protein_coding	protein_coding	protein phosphatase 1 catalytic subunit gamma [Source:HGNC Symbol;Acc:HGNC:9283]	12	110719680	110742939	-1
ENSG00000273513.1	1.23907	-1.42419	13.8558	0.00019739	0.00423253	ENSG00000273513	TBC1D3K	101060351	protein_coding	protein_coding	TBC1 domain family member 3K [Source:HGNC Symbol;Acc:HGNC:51245]	17	37924415	37935365	1
ENSG00000126878.12	0.1567	6.22597	13.8475	0.000198265	0.00423652	ENSG00000126878	AIF1L	83543	protein_coding	nonsense_mediated_decay	allograft inflammatory factor 1 like [Source:HGNC Symbol;Acc:HGNC:28904]	9	131096476	131123152	1
ENSG00000241106.6	-0.431953	-0.515833	13.848	0.000198203	0.00423652	ENSG00000241106	HLA-DOB	3112	protein_coding	nonsense_mediated_decay	major histocompatibility complex, class II, DO beta [Source:HGNC Symbol;Acc:HGNC:4937]	6	32812763	32817048	-1
ENSG00000152234.15	-0.0955223	8.02157	13.8315	0.000199955	0.00426867	ENSG00000152234	ATP5A1	498	protein_coding	protein_coding	ATP synthase, H+ transporting, mitochondrial F1 complex, alpha subunit 1, cardiac muscle [Source:HGNC Symbol;Acc:HGNC:823]	18	46080248	46104334	-1
ENSG00000073614.12	0.103183	5.61271	13.8244	0.00020071	0.00428083	ENSG00000073614	KDM5A	5927	protein_coding	protein_coding	lysine demethylase 5A [Source:HGNC Symbol;Acc:HGNC:9886]	12	280129	389454	-1
ENSG00000167283.7	-0.0721801	6.24155	13.8205	0.000201129	0.0042858	ENSG00000167283	ATP5L	10632	protein_coding	protein_coding	ATP synthase, H+ transporting, mitochondrial Fo complex subunit G [Source:HGNC Symbol;Acc:HGNC:14247]	11	118401154	118431496	1
ENSG00000113100.9	-0.16485	2.29305	13.8144	0.000201788	0.00429586	ENSG00000113100	CDH9	1007	protein_coding	protein_coding	cadherin 9 [Source:HGNC Symbol;Acc:HGNC:1768]	5	26880600	27121150	-1
ENSG00000166548.15	0.0547898	5.44771	13.8117	0.000202078	0.00429808	ENSG00000166548	TK2	7084	protein_coding	protein_coding	thymidine kinase 2, mitochondrial [Source:HGNC Symbol;Acc:HGNC:11831]	16	66508003	66552544	-1
ENSG00000179241.12	0.145137	3.43824	13.8064	0.000202648	0.00430622	ENSG00000179241	LDLRAD3	143458	protein_coding	protein_coding	low density lipoprotein receptor class A domain containing 3 [Source:HGNC Symbol;Acc:HGNC:27046]	11	35943981	36232136	1
ENSG00000137267.5	-0.174195	8.50772	13.8043	0.000202868	0.00430692	ENSG00000137267	TUBB2A	7280	protein_coding	protein_coding	tubulin beta 2A class IIa [Source:HGNC Symbol;Acc:HGNC:12412]	6	3153669	3157526	-1
ENSG00000102409.9	-0.10658	7.17297	13.7913	0.000204282	0.00432072	ENSG00000102409	BEX4	56271	protein_coding	protein_coding	brain expressed X-linked 4 [Source:HGNC Symbol;Acc:HGNC:25475]	X	103215092	103217246	1
ENSG00000153820.12	-0.19951	2.9407	13.7866	0.000204788	0.00432072	ENSG00000153820	SPHKAP	80309	protein_coding	protein_coding	SPHK1 interactor, AKAP domain containing [Source:HGNC Symbol;Acc:HGNC:30619]	2	227979950	228181645	-1
ENSG00000164949.7	0.300707	2.65006	13.7828	0.000205204	0.00432072	ENSG00000164949	GEM	2669	protein_coding	protein_coding	GTP binding protein overexpressed in skeletal muscle [Source:HGNC Symbol;Acc:HGNC:4234]	8	94249253	94262350	-1
ENSG00000165156.14	0.0771397	5.6113	13.7838	0.0002051	0.00432072	ENSG00000165156	ZHX1	11244	protein_coding	protein_coding	zinc fingers and homeoboxes 1 [Source:HGNC Symbol;Acc:HGNC:12871]	8	123248451	123275541	-1
ENSG00000173409.13	-0.0872837	3.66122	13.7833	0.000205148	0.00432072	ENSG00000173409	ARV1	64801	protein_coding	processed_transcript	ARV1 homolog, fatty acid homeostasis modulator [Source:HGNC Symbol;Acc:HGNC:29561]	1	230978981	231000595	1
ENSG00000184445.11	-0.102886	1.81469	13.7852	0.000204943	0.00432072	ENSG00000184445	KNTC1	9735	protein_coding	processed_transcript	kinetochore associated 1 [Source:HGNC Symbol;Acc:HGNC:17255]	12	122527246	122626396	1
ENSG00000185721.12	-0.0645584	4.78562	13.7921	0.000204196	0.00432072	ENSG00000185721	DRG1	4733	protein_coding	protein_coding	developmentally regulated GTP binding protein 1 [Source:HGNC Symbol;Acc:HGNC:3029]	22	31399523	31530634	1
ENSG00000198901.13	-0.130965	2.54223	13.7901	0.000204406	0.00432072	ENSG00000198901	PRC1	9055	protein_coding	protein_coding	protein regulator of cytokinesis 1 [Source:HGNC Symbol;Acc:HGNC:9341]	15	90966038	90995629	-1
ENSG00000278948.1	0.129624	2.38126	13.7938	0.000204003	0.00432072	ENSG00000278948		NA	TEC	TEC		22	37943050	37944898	1
ENSG00000167699.13	-0.0790398	4.89612	13.7754	0.000206021	0.00433185	ENSG00000167699	GLOD4	51031	protein_coding	processed_transcript	glyoxalase domain containing 4 [Source:HGNC Symbol;Acc:HGNC:14111]	17	757097	783390	-1
ENSG00000276259.1	0.136153	1.69234	13.7746	0.000206109	0.00433185	ENSG00000276259		NA	antisense_RNA	antisense_RNA		16	58522970	58523842	1
ENSG00000188827.10	-0.0882384	4.04927	13.7717	0.000206423	0.00433451	ENSG00000188827	SLX4	84464	protein_coding	protein_coding	SLX4 structure-specific endonuclease subunit [Source:HGNC Symbol;Acc:HGNC:23845]	16	3581181	3611598	-1
ENSG00000136404.15	-0.136865	3.26326	13.7599	0.000207719	0.00435775	ENSG00000136404	TM6SF1	53346	protein_coding	protein_coding	transmembrane 6 superfamily member 1 [Source:HGNC Symbol;Acc:HGNC:11860]	15	83107407	83144854	1
ENSG00000120738.7	-0.355573	4.98739	13.7576	0.000207982	0.0043593	ENSG00000120738	EGR1	1958	protein_coding	protein_coding	early growth response 1 [Source:HGNC Symbol;Acc:HGNC:3238]	5	138465490	138469315	1
ENSG00000179855.5	0.270104	0.45165	13.7551	0.000208254	0.00436103	ENSG00000179855	GIPC3	126326	protein_coding	protein_coding	GIPC PDZ domain containing family member 3 [Source:HGNC Symbol;Acc:HGNC:18183]	19	3585553	3593541	1
ENSG00000112812.15	-0.197734	1.22109	13.7465	0.000209212	0.00437712	ENSG00000112812	PRSS16	10279	protein_coding	nonsense_mediated_decay	protease, serine 16 [Source:HGNC Symbol;Acc:HGNC:9480]	6	27247701	27256624	1
ENSG00000129680.15	0.117516	1.53541	13.7192	0.000212274	0.00443715	ENSG00000129680	MAP7D3	79649	protein_coding	protein_coding	MAP7 domain containing 3 [Source:HGNC Symbol;Acc:HGNC:25742]	X	136213220	136256482	-1
ENSG00000204764.13	-0.162123	0.756598	13.7133	0.000212944	0.00444712	ENSG00000204764	RANBP17	64901	protein_coding	retained_intron	RAN binding protein 17 [Source:HGNC Symbol;Acc:HGNC:14428]	5	170861870	171300015	1
ENSG00000170579.16	-0.160857	6.50977	13.7047	0.000213913	0.00446333	ENSG00000170579	DLGAP1	9229	protein_coding	protein_coding	DLG associated protein 1 [Source:HGNC Symbol;Acc:HGNC:2905]	18	3496032	4455335	-1
ENSG00000180488.14	-0.077016	5.14171	13.6929	0.000215268	0.00448753	ENSG00000180488	MIGA1	374986	protein_coding	protein_coding	mitoguardin 1 [Source:HGNC Symbol;Acc:HGNC:24741]	1	77779624	77879539	1
ENSG00000112592.13	-0.0756365	2.68778	13.6876	0.00021588	0.00449546	ENSG00000112592	TBP	6908	protein_coding	protein_coding	TATA-box binding protein [Source:HGNC Symbol;Acc:HGNC:11588]	6	170554302	170572870	1
ENSG00000214050.7	-0.148079	1.98544	13.6845	0.000216233	0.00449546	ENSG00000214050	FBXO16	157574	protein_coding	nonsense_mediated_decay	F-box protein 16 [Source:HGNC Symbol;Acc:HGNC:13618]	8	28348287	28490318	-1
ENSG00000256193.5	-0.246784	2.91073	13.6846	0.000216224	0.00449546	ENSG00000256193	LINC00507	NA	lincRNA	lincRNA	long intergenic non-protein coding RNA 507 [Source:HGNC Symbol;Acc:HGNC:43558]	12	127915372	127951552	1
ENSG00000130816.14	0.0589603	5.08691	13.6745	0.000217387	0.00450119	ENSG00000130816	DNMT1	1786	protein_coding	retained_intron	DNA methyltransferase 1 [Source:HGNC Symbol;Acc:HGNC:2976]	19	10133345	10231286	-1
ENSG00000160360.12	0.0857674	5.8523	13.674	0.000217449	0.00450119	ENSG00000160360	GPSM1	26086	protein_coding	protein_coding	G protein signaling modulator 1 [Source:HGNC Symbol;Acc:HGNC:17858]	9	136327476	136359605	1
ENSG00000160877.5	0.0723085	6.47474	13.6795	0.000216811	0.00450119	ENSG00000160877	NACC1	112939	protein_coding	protein_coding	nucleus accumbens associated 1 [Source:HGNC Symbol;Acc:HGNC:20967]	19	13118103	13141141	1
ENSG00000182175.13	0.123573	6.34683	13.6737	0.000217484	0.00450119	ENSG00000182175	RGMA	56963	protein_coding	protein_coding	repulsive guidance molecule family member a [Source:HGNC Symbol;Acc:HGNC:30308]	15	93035273	93089204	-1
ENSG00000183779.6	0.113131	5.26232	13.6781	0.000216967	0.00450119	ENSG00000183779	ZNF703	80139	protein_coding	protein_coding	zinc finger protein 703 [Source:HGNC Symbol;Acc:HGNC:25883]	8	37695751	37700021	1
ENSG00000003147.17	-0.157365	4.70828	13.6681	0.000218134	0.0045071	ENSG00000003147	ICA1	3382	protein_coding	protein_coding	islet cell autoantigen 1 [Source:HGNC Symbol;Acc:HGNC:5343]	7	8113184	8262687	-1
ENSG00000157657.14	0.11764	3.50298	13.6678	0.000218161	0.0045071	ENSG00000157657	ZNF618	114991	protein_coding	protein_coding	zinc finger protein 618 [Source:HGNC Symbol;Acc:HGNC:29416]	9	113876282	114056591	1
ENSG00000147669.10	-0.0902908	4.42691	13.6543	0.000219732	0.00453549	ENSG00000147669	POLR2K	5440	protein_coding	protein_coding	RNA polymerase II subunit K [Source:HGNC Symbol;Acc:HGNC:9198]	8	100150584	100154002	1
ENSG00000129682.15	-0.140845	5.12496	13.6498	0.000220265	0.00454243	ENSG00000129682	FGF13	2258	protein_coding	protein_coding	fibroblast growth factor 13 [Source:HGNC Symbol;Acc:HGNC:3670]	X	138614731	139222777	-1
ENSG00000165801.9	0.145342	4.8696	13.6416	0.000221232	0.00455829	ENSG00000165801	ARHGEF40	55701	protein_coding	protein_coding	Rho guanine nucleotide exchange factor 40 [Source:HGNC Symbol;Acc:HGNC:25516]	14	21070270	21090240	1
ENSG00000011523.13	-0.0685195	4.74573	13.633	0.000222241	0.0045709	ENSG00000011523	CEP68	23177	protein_coding	processed_transcript	centrosomal protein 68 [Source:HGNC Symbol;Acc:HGNC:29076]	2	65056366	65087004	1
ENSG00000189157.13	-0.122925	2.9627	13.6335	0.000222188	0.0045709	ENSG00000189157	FAM47E	100129583	protein_coding	protein_coding	family with sequence similarity 47 member E [Source:HGNC Symbol;Acc:HGNC:34343]	4	76214040	76283780	1
ENSG00000260439.1	0.360173	-2.05275	13.6266	0.000223003	0.00458249	ENSG00000260439	LMF1-AS1	101929387	antisense_RNA	antisense_RNA	LMF1 antisense RNA 1 [Source:HGNC Symbol;Acc:HGNC:50469]	16	921033	934495	1
ENSG00000175773.12	-0.242184	-1.80737	13.6112	0.000224841	0.00461614	ENSG00000175773		NA	lincRNA	lincRNA		11	130314993	130403657	1
ENSG00000070214.15	0.131533	6.43419	13.6069	0.000225356	0.0046226	ENSG00000070214	SLC44A1	23446	protein_coding	protein_coding	solute carrier family 44 member 1 [Source:HGNC Symbol;Acc:HGNC:18798]	9	105244622	105439171	1
ENSG00000111218.11	-0.179268	4.14943	13.6041	0.000225697	0.00462549	ENSG00000111218	PRMT8	56341	protein_coding	protein_coding	protein arginine methyltransferase 8 [Source:HGNC Symbol;Acc:HGNC:5188]	12	3381349	3593973	1
ENSG00000163053.10	-0.14576	3.27098	13.6019	0.000225959	0.00462675	ENSG00000163053	SLC16A14	151473	protein_coding	protein_coding	solute carrier family 16 member 14 [Source:HGNC Symbol;Acc:HGNC:26417]	2	230034974	230068999	-1
ENSG00000117118.9	-0.0879765	5.10247	13.5996	0.000226229	0.00462816	ENSG00000117118	SDHB	6390	protein_coding	protein_coding	succinate dehydrogenase complex iron sulfur subunit B [Source:HGNC Symbol;Acc:HGNC:10681]	1	17018722	17054170	-1
ENSG00000103126.14	0.0882424	4.70263	13.5885	0.000227576	0.00464747	ENSG00000103126	AXIN1	8312	protein_coding	retained_intron	axin 1 [Source:HGNC Symbol;Acc:HGNC:903]	16	287440	352673	-1
ENSG00000260949.1	0.240504	-1.42484	13.5895	0.000227459	0.00464747	ENSG00000260949		NA	sense_overlapping	sense_overlapping		8	38062881	38063791	1
ENSG00000158604.14	-0.0697452	5.64747	13.5839	0.000228134	0.00465474	ENSG00000158604	TMED4	222068	protein_coding	protein_coding	transmembrane p24 trafficking protein 4 [Source:HGNC Symbol;Acc:HGNC:22301]	7	44577894	44582287	-1
ENSG00000105639.18	-0.137497	3.71833	13.5818	0.000228385	0.00465574	ENSG00000105639	JAK3	3718	protein_coding	retained_intron	Janus kinase 3 [Source:HGNC Symbol;Acc:HGNC:6193]	19	17824780	17848071	-1
ENSG00000129654.7	0.323792	2.53706	13.5771	0.000228958	0.0046633	ENSG00000129654	FOXJ1	2302	protein_coding	protein_coding	forkhead box J1 [Source:HGNC Symbol;Acc:HGNC:3816]	17	76136333	76141299	-1
ENSG00000105419.17	-0.155111	5.53504	13.5737	0.000229378	0.00466774	ENSG00000105419	MEIS3	56917	protein_coding	retained_intron	Meis homeobox 3 [Source:HGNC Symbol;Acc:HGNC:29537]	19	47403124	47419523	-1
ENSG00000120820.12	-0.108326	1.13417	13.5645	0.000230508	0.00468658	ENSG00000120820	GLT8D2	83468	protein_coding	protein_coding	glycosyltransferase 8 domain containing 2 [Source:HGNC Symbol;Acc:HGNC:24890]	12	103988984	104064183	-1
ENSG00000131446.16	0.0816949	5.86513	13.5554	0.000231629	0.00470108	ENSG00000131446	MGAT1	4245	protein_coding	protein_coding	mannosyl (alpha-1,3-)-glycoprotein beta-1,2-N-acetylglucosaminyltransferase [Source:HGNC Symbol;Acc:HGNC:7044]	5	180784782	180815652	-1
ENSG00000241769.7	-0.134867	1.19881	13.5565	0.000231484	0.00470108	ENSG00000241769	LINC00893	100131434	antisense_RNA	antisense_RNA	long intergenic non-protein coding RNA 893 [Source:HGNC Symbol;Acc:HGNC:44265]	X	149527591	149540959	-1
ENSG00000146386.7	-0.111238	2.76129	13.551	0.00023217	0.0047032	ENSG00000146386	ABRACL	58527	protein_coding	protein_coding	ABRA C-terminal like [Source:HGNC Symbol;Acc:HGNC:21230]	6	139028682	139043302	1
ENSG00000156500.14	-0.116792	0.602119	13.5477	0.000232574	0.0047032	ENSG00000156500	FAM122C	159091	protein_coding	processed_transcript	family with sequence similarity 122C [Source:HGNC Symbol;Acc:HGNC:25202]	X	134796789	134854610	1
ENSG00000169139.11	-0.0888521	6.1648	13.5485	0.000232472	0.0047032	ENSG00000169139	UBE2V2	7336	protein_coding	protein_coding	ubiquitin conjugating enzyme E2 V2 [Source:HGNC Symbol;Acc:HGNC:12495]	8	48008400	48064708	1
ENSG00000215252.11	-0.194993	6.71245	13.5463	0.000232753	0.0047032	ENSG00000215252	GOLGA8B	440270	protein_coding	protein_coding	golgin A8 family member B [Source:HGNC Symbol;Acc:HGNC:31973]	15	34525207	34588503	-1
ENSG00000272983.1	-0.116801	1.45937	13.5482	0.000232512	0.0047032	ENSG00000272983		NA	lincRNA	lincRNA		10	38137337	38144399	1
ENSG00000206053.12	0.107818	3.16925	13.5428	0.000233184	0.00470778	ENSG00000206053	JPT2	90861	protein_coding	processed_transcript	Jupiter microtubule associated homolog 2 [Source:HGNC Symbol;Acc:HGNC:14137]	16	1678256	1702280	1
ENSG00000254377.5	-0.1107	4.71049	13.5396	0.000233581	0.00471167	ENSG00000254377	MIR124-2HG	NA	lincRNA	lincRNA	MIR124-2 host gene [Source:HGNC Symbol;Acc:HGNC:48723]	8	64373328	64383787	1
ENSG00000237094.12	-0.14029	1.50208	13.5258	0.0002353	0.0047422	ENSG00000237094		NA	transcribed_unprocessed_pseudogene	processed_transcript		1	365389	522928	-1
ENSG00000138193.15	0.138754	3.56324	13.519	0.000236156	0.00474979	ENSG00000138193	PLCE1	51196	protein_coding	protein_coding	phospholipase C epsilon 1 [Source:HGNC Symbol;Acc:HGNC:17175]	10	94030812	94332823	1
ENSG00000189275.3	-0.290762	2.15637	13.5184	0.000236231	0.00474979	ENSG00000189275	LINC01164	399827	lincRNA	lincRNA	long intergenic non-protein coding RNA 1164 [Source:HGNC Symbol;Acc:HGNC:49533]	10	131772398	131790199	-1
ENSG00000255583.2	-0.451629	-2.82427	13.5179	0.000236295	0.00474979	ENSG00000255583		NA	transcribed_unprocessed_pseudogene	processed_transcript		12	63682523	63724935	-1
ENSG00000068912.13	-0.095428	4.95001	13.5147	0.000236698	0.00475148	ENSG00000068912	ERLEC1	27248	protein_coding	processed_transcript	endoplasmic reticulum lectin 1 [Source:HGNC Symbol;Acc:HGNC:25222]	2	53787044	53818819	1
ENSG00000258647.5	0.321937	0.21587	13.514	0.000236791	0.00475148	ENSG00000258647	LINC00930	NA	lincRNA	lincRNA	long intergenic non-protein coding RNA 930 [Source:HGNC Symbol;Acc:HGNC:48620]	15	92567818	92572042	-1
ENSG00000165804.15	0.124814	5.33554	13.5102	0.000237274	0.00475703	ENSG00000165804	ZNF219	51222	protein_coding	protein_coding	zinc finger protein 219 [Source:HGNC Symbol;Acc:HGNC:13011]	14	21090046	21104722	-1
ENSG00000162599.15	0.119685	6.80673	13.5046	0.000237982	0.00476709	ENSG00000162599	NFIA	4774	protein_coding	protein_coding	nuclear factor I A [Source:HGNC Symbol;Acc:HGNC:7784]	1	60865259	61462793	1
ENSG00000278599.5	1.36702	-0.0642971	13.5029	0.000238199	0.0047673	ENSG00000278599	TBC1D3E	102723859	protein_coding	protein_coding	TBC1 domain family member 3E [Source:HGNC Symbol;Acc:HGNC:27071]	17	38127951	38138862	1
ENSG00000249476.1	0.261025	-1.70662	13.4941	0.000239319	0.00478141	ENSG00000249476		285638	lincRNA	lincRNA		5	109237120	109326369	-1
ENSG00000270020.1	0.256888	0.165315	13.4945	0.000239267	0.00478141	ENSG00000270020		NA	lincRNA	lincRNA		16	86520383	86523897	-1
ENSG00000273271.1	0.175874	-0.245578	13.4764	0.000241579	0.00482238	ENSG00000273271		NA	antisense_RNA	antisense_RNA		21	31666728	31667247	-1
ENSG00000164933.11	-0.0880806	3.47723	13.4702	0.000242386	0.00483431	ENSG00000164933	SLC25A32	81034	protein_coding	protein_coding	solute carrier family 25 member 32 [Source:HGNC Symbol;Acc:HGNC:29683]	8	103398635	103415189	-1
ENSG00000161714.11	0.131581	5.93782	13.4685	0.000242598	0.00483435	ENSG00000161714	PLCD3	113026	protein_coding	protein_coding	phospholipase C delta 3 [Source:HGNC Symbol;Acc:HGNC:9061]	17	45108967	45133354	-1
ENSG00000139597.17	-0.0611209	5.05061	13.4663	0.000242886	0.00483566	ENSG00000139597	N4BP2L1	90634	protein_coding	protein_coding	NEDD4 binding protein 2 like 1 [Source:HGNC Symbol;Acc:HGNC:25037]	13	32400723	32428311	-1
ENSG00000241990.5	0.126171	1.60245	13.4648	0.000243083	0.00483566	ENSG00000241990	PRR34-AS1	NA	antisense_RNA	antisense_RNA	PRR34 antisense RNA 1 [Source:HGNC Symbol;Acc:HGNC:50499]	22	46053705	46057210	1
ENSG00000113721.13	0.135419	6.00625	13.4463	0.000245489	0.0048793	ENSG00000113721	PDGFRB	5159	protein_coding	protein_coding	platelet derived growth factor receptor beta [Source:HGNC Symbol;Acc:HGNC:8804]	5	150113837	150155872	-1
ENSG00000166681.13	-0.105961	7.82558	13.4386	0.000246501	0.0048952	ENSG00000166681	BEX3	27018	protein_coding	protein_coding	brain expressed X-linked 3 [Source:HGNC Symbol;Acc:HGNC:13388]	X	103376340	103378077	1
ENSG00000185022.11	0.295118	4.11507	13.4307	0.000247543	0.00491166	ENSG00000185022	MAFF	23764	protein_coding	retained_intron	MAF bZIP transcription factor F [Source:HGNC Symbol;Acc:HGNC:6780]	22	38200767	38216511	1
ENSG00000240849.10	0.078751	5.08226	13.4259	0.000248176	0.00491998	ENSG00000240849	TMEM189	387521	protein_coding	protein_coding	transmembrane protein 189 [Source:HGNC Symbol;Acc:HGNC:16735]	20	50118254	50153734	-1
ENSG00000212232.1	0.369674	-1.01087	13.4231	0.00024854	0.00492298	ENSG00000212232	SNORD17	692086	snoRNA	snoRNA	small nucleolar RNA, C/D box 17 [Source:HGNC Symbol;Acc:HGNC:32713]	20	17962710	17962946	-1
ENSG00000269918.1	0.121559	2.00666	13.4164	0.000249434	0.00493645	ENSG00000269918		NA	sense_intronic	sense_intronic		8	11104691	11106704	-1
ENSG00000224536.2	0.151024	0.966084	13.4141	0.000249738	0.00493821	ENSG00000224536		NA	antisense_RNA	antisense_RNA		1	201507241	201534784	1
ENSG00000076108.11	0.0645112	5.90978	13.4039	0.000251098	0.00494391	ENSG00000076108	BAZ2A	11176	protein_coding	protein_coding	bromodomain adjacent to zinc finger domain 2A [Source:HGNC Symbol;Acc:HGNC:962]	12	56595596	56636816	-1
ENSG00000125875.13	0.0467884	5.35263	13.4091	0.000250403	0.00494391	ENSG00000125875	TBC1D20	128637	protein_coding	processed_transcript	TBC1 domain family member 20 [Source:HGNC Symbol;Acc:HGNC:16133]	20	435480	462553	-1
ENSG00000126733.20	-0.153977	3.11574	13.4063	0.00025078	0.00494391	ENSG00000126733	DACH2	117154	protein_coding	protein_coding	dachshund family transcription factor 2 [Source:HGNC Symbol;Acc:HGNC:16814]	X	86148458	86832604	1
ENSG00000130638.16	-0.0986668	6.00914	13.4053	0.000250917	0.00494391	ENSG00000130638	ATXN10	25814	protein_coding	protein_coding	ataxin 10 [Source:HGNC Symbol;Acc:HGNC:10549]	22	45671798	45845307	1
ENSG00000237766.2	0.232548	-0.660197	13.4046	0.000251011	0.00494391	ENSG00000237766	GGTA2P	NA	processed_pseudogene	processed_pseudogene	glycoprotein, alpha-galactosyltransferase 2, pseudogene [Source:HGNC Symbol;Acc:HGNC:4254]	12	67265842	67266966	-1
ENSG00000079435.9	0.127922	4.10054	13.4006	0.000251549	0.00494856	ENSG00000079435	LIPE	3991	protein_coding	protein_coding	lipase E, hormone sensitive type [Source:HGNC Symbol;Acc:HGNC:6621]	19	42401507	42427426	-1
ENSG00000106636.7	0.0648168	6.19589	13.3927	0.000252608	0.00495249	ENSG00000106636	YKT6	10652	protein_coding	protein_coding	YKT6 v-SNARE homolog [Source:HGNC Symbol;Acc:HGNC:16959]	7	44200968	44214294	1
ENSG00000116750.13	-0.0970444	4.75781	13.3945	0.000252365	0.00495249	ENSG00000116750	UCHL5	51377	protein_coding	protein_coding	ubiquitin C-terminal hydrolase L5 [Source:HGNC Symbol;Acc:HGNC:19678]	1	193012250	193060080	-1
ENSG00000162139.9	-0.0840245	3.49995	13.3937	0.000252469	0.00495249	ENSG00000162139	NEU3	10825	protein_coding	protein_coding	neuraminidase 3 [Source:HGNC Symbol;Acc:HGNC:7760]	11	74988134	75018893	1
ENSG00000240038.6	-0.0975242	5.2026	13.3966	0.000252087	0.00495249	ENSG00000240038	AMY2B	280	protein_coding	nonsense_mediated_decay	amylase, alpha 2B (pancreatic) [Source:HGNC Symbol;Acc:HGNC:478]	1	103553815	103579534	1
ENSG00000186918.13	0.11389	5.48864	13.3895	0.000253036	0.00495667	ENSG00000186918	ZNF395	55893	protein_coding	protein_coding	zinc finger protein 395 [Source:HGNC Symbol;Acc:HGNC:18737]	8	28345585	28402701	-1
ENSG00000255823.4	0.322766	-0.0295653	13.3859	0.000253522	0.00496198	ENSG00000255823	MTRNR2L8	100463486	protein_coding	protein_coding	MT-RNR2-like 8 [Source:HGNC Symbol;Acc:HGNC:37165]	11	10507887	10509189	-1
ENSG00000111676.14	0.0677003	8.2457	13.381	0.000254186	0.00497075	ENSG00000111676	ATN1	1822	protein_coding	protein_coding	atrophin 1 [Source:HGNC Symbol;Acc:HGNC:3033]	12	6924463	6942321	1
ENSG00000152503.9	-0.139786	4.06838	13.3725	0.000255343	0.00498915	ENSG00000152503	TRIM36	55521	protein_coding	protein_coding	tripartite motif containing 36 [Source:HGNC Symbol;Acc:HGNC:16280]	5	115124762	115180546	-1
ENSG00000169282.17	-0.152338	4.28825	13.3598	0.000257079	0.00501033	ENSG00000169282	KCNAB1	7881	protein_coding	retained_intron	potassium voltage-gated channel subfamily A member regulatory beta subunit 1 [Source:HGNC Symbol;Acc:HGNC:6228]	3	156037701	156539138	1
ENSG00000205482.9	-0.188957	-0.833075	13.36	0.000257044	0.00501033	ENSG00000205482	SPDYE18	NA	unprocessed_pseudogene	unprocessed_pseudogene	speedy/RINGO cell cycle regulator family member E18 [Source:HGNC Symbol;Acc:HGNC:51514]	7	77052785	77060512	-1
ENSG00000281453.1	0.164542	3.83763	13.3599	0.000257058	0.00501033	ENSG00000281453	TGFB2-OT1	103611157	3prime_overlapping_ncRNA	3prime_overlapping_ncRNA	TGFB2 overlapping transcript 1 [Source:HGNC Symbol;Acc:HGNC:50629]	1	218442626	218443996	1
ENSG00000126653.17	0.0825094	5.3065	13.3581	0.000257303	0.00501046	ENSG00000126653	NSRP1	84081	protein_coding	processed_transcript	nuclear speckle splicing regulatory protein 1 [Source:HGNC Symbol;Acc:HGNC:25305]	17	30115521	30186475	1
ENSG00000014641.17	-0.178304	7.84614	13.348	0.000258697	0.00502896	ENSG00000014641	MDH1	4190	protein_coding	retained_intron	malate dehydrogenase 1 [Source:HGNC Symbol;Acc:HGNC:6970]	2	63588609	63607197	1
ENSG00000132329.10	0.137298	6.33284	13.3465	0.000258908	0.00502896	ENSG00000132329	RAMP1	10267	protein_coding	protein_coding	receptor activity modifying protein 1 [Source:HGNC Symbol;Acc:HGNC:9843]	2	237858893	237912114	1
ENSG00000276786.1	0.349779	-2.46172	13.3487	0.000258609	0.00502896	ENSG00000276786		NA	lincRNA	lincRNA		20	61369879	61370855	1
ENSG00000196233.13	0.0736137	4.84255	13.3371	0.000260212	0.00505005	ENSG00000196233	LCOR	84458	protein_coding	protein_coding	ligand dependent nuclear receptor corepressor [Source:HGNC Symbol;Acc:HGNC:29503]	10	96832282	96995959	1
ENSG00000165121.11	0.114666	2.30518	13.3273	0.000261567	0.00507208	ENSG00000165121		NA	transcribed_unprocessed_pseudogene	processed_transcript		9	85805359	85849542	1
ENSG00000023839.10	0.245819	-1.25176	13.3205	0.000262526	0.00507566	ENSG00000023839	ABCC2	1244	protein_coding	protein_coding	ATP binding cassette subfamily C member 2 [Source:HGNC Symbol;Acc:HGNC:53]	10	99782732	99852192	1
ENSG00000071564.14	0.0986015	4.29461	13.3224	0.000262252	0.00507566	ENSG00000071564	TCF3	6929	protein_coding	nonsense_mediated_decay	transcription factor 3 [Source:HGNC Symbol;Acc:HGNC:11633]	19	1609290	1652605	-1
ENSG00000177830.17	-0.0681902	4.92909	13.3197	0.000262633	0.00507566	ENSG00000177830	CHID1	66005	protein_coding	nonsense_mediated_decay	chitinase domain containing 1 [Source:HGNC Symbol;Acc:HGNC:28474]	11	867860	915058	-1
ENSG00000198270.12	-0.093218	2.34054	13.3201	0.000262578	0.00507566	ENSG00000198270	TMEM116	89894	protein_coding	protein_coding	transmembrane protein 116 [Source:HGNC Symbol;Acc:HGNC:25084]	12	111931282	112013185	-1
ENSG00000032444.15	0.0807451	6.73952	13.3093	0.00026409	0.00509528	ENSG00000032444	PNPLA6	10908	protein_coding	protein_coding	patatin like phospholipase domain containing 6 [Source:HGNC Symbol;Acc:HGNC:16268]	19	7534004	7561764	1
ENSG00000101337.15	-0.0522615	5.55025	13.3102	0.000263972	0.00509528	ENSG00000101337	TM9SF4	9777	protein_coding	protein_coding	transmembrane 9 superfamily member 4 [Source:HGNC Symbol;Acc:HGNC:30797]	20	32109506	32167258	1
ENSG00000258891.1	0.270502	-1.14825	13.3055	0.00026463	0.00510143	ENSG00000258891		NA	antisense_RNA	antisense_RNA		14	73896164	73938114	-1
ENSG00000269653.1	0.17495	-0.746259	13.3034	0.000264924	0.00510283	ENSG00000269653		NA	sense_intronic	sense_intronic		19	38184376	38186265	1
ENSG00000248710.1	0.629462	-2.34934	13.2995	0.000265479	0.00510925	ENSG00000248710		NA	protein_coding	nonsense_mediated_decay		3	160227454	160449829	-1
ENSG00000197150.12	-0.0604138	4.99125	13.2958	0.000265996	0.00511437	ENSG00000197150	ABCB8	11194	protein_coding	protein_coding	ATP binding cassette subfamily B member 8 [Source:HGNC Symbol;Acc:HGNC:49]	7	151028422	151047782	1
ENSG00000252690.3	-0.109367	1.61791	13.2945	0.000266188	0.00511437	ENSG00000252690	SCARNA15	NA	processed_transcript	retained_intron	small Cajal body-specific RNA 15 [Source:HGNC Symbol;Acc:HGNC:32572]	15	82752884	82757208	1
ENSG00000104231.10	-0.102839	3.66603	13.283	0.000267824	0.00513723	ENSG00000104231	ZFAND1	79752	protein_coding	retained_intron	zinc finger AN1-type containing 1 [Source:HGNC Symbol;Acc:HGNC:25858]	8	81701334	81732903	-1
ENSG00000181061.13	-0.0887273	6.63404	13.283	0.000267822	0.00513723	ENSG00000181061	HIGD1A	25994	protein_coding	protein_coding	HIG1 hypoxia inducible domain family member 1A [Source:HGNC Symbol;Acc:HGNC:29527]	3	42784298	42804531	-1
ENSG00000279092.1	0.293091	1.7479	13.2792	0.000268369	0.00514341	ENSG00000279092		NA	TEC	TEC		15	34415450	34420273	-1
ENSG00000151743.10	-0.0952041	4.30859	13.2717	0.000269441	0.00515966	ENSG00000151743	AMN1	196394	protein_coding	protein_coding	antagonist of mitotic exit network 1 homolog [Source:HGNC Symbol;Acc:HGNC:27281]	12	31671137	31729174	-1
ENSG00000232415.1	0.265095	-2.24594	13.2576	0.000271476	0.00519431	ENSG00000232415	ELN-AS1	NA	antisense_RNA	antisense_RNA	ELN antisense RNA 1 [Source:HGNC Symbol;Acc:HGNC:40212]	7	74059576	74062284	-1
ENSG00000225828.1	0.121643	3.28811	13.252	0.000272295	0.00520567	ENSG00000225828	FAM229A	100128071	protein_coding	protein_coding	family with sequence similarity 229 member A [Source:HGNC Symbol;Acc:HGNC:44652]	1	32361270	32364278	-1
ENSG00000136213.9	0.110481	5.71394	13.2474	0.000272959	0.00521095	ENSG00000136213	CHST12	55501	protein_coding	protein_coding	carbohydrate sulfotransferase 12 [Source:HGNC Symbol;Acc:HGNC:17423]	7	2403560	2448483	1
ENSG00000143315.6	0.0884836	3.39923	13.247	0.000273023	0.00521095	ENSG00000143315	PIGM	93183	protein_coding	protein_coding	phosphatidylinositol glycan anchor biosynthesis class M [Source:HGNC Symbol;Acc:HGNC:18858]	1	160027673	160031991	-1
ENSG00000260526.1	-0.134133	0.128536	13.2446	0.000273368	0.00521321	ENSG00000260526		NA	antisense_RNA	antisense_RNA		4	112229561	112231596	-1
ENSG00000158301.18	-0.152118	5.36061	13.2406	0.00027395	0.00522	ENSG00000158301	GPRASP2	114928	protein_coding	protein_coding	G protein-coupled receptor associated sorting protein 2 [Source:HGNC Symbol;Acc:HGNC:25169]	X	102712176	102717733	1
ENSG00000197872.11	-0.0979467	6.10676	13.2294	0.000275591	0.00524405	ENSG00000197872	FAM49A	81553	protein_coding	protein_coding	family with sequence similarity 49 member A [Source:HGNC Symbol;Acc:HGNC:25373]	2	16549459	16666331	-1
ENSG00000263069.5	-0.119007	1.42267	13.2289	0.000275667	0.00524405	ENSG00000263069		100294362	antisense_RNA	antisense_RNA		17	80351828	80415168	-1
ENSG00000104915.14	0.0832793	4.90148	13.225	0.000276245	0.0052507	ENSG00000104915	STX10	8677	protein_coding	nonsense_mediated_decay	syntaxin 10 [Source:HGNC Symbol;Acc:HGNC:11428]	19	13144058	13150383	-1
ENSG00000166111.9	-0.201062	5.8152	13.2172	0.000277394	0.0052682	ENSG00000166111	SVOP	55530	protein_coding	protein_coding	SV2 related protein [Source:HGNC Symbol;Acc:HGNC:25417]	12	108907741	109021240	-1
ENSG00000264940.4	1.12829	-3.07029	13.2047	0.000279246	0.005299	ENSG00000264940	SNORD3C	780853	snoRNA	snoRNA	small nucleolar RNA, C/D box 3C [Source:HGNC Symbol;Acc:HGNC:33191]	17	19189665	19190245	-1
ENSG00000153012.11	-0.196405	2.32748	13.2015	0.000279721	0.0052993	ENSG00000153012	LGI2	55203	protein_coding	protein_coding	leucine rich repeat LGI family member 2 [Source:HGNC Symbol;Acc:HGNC:18710]	4	24998847	25030879	-1
ENSG00000172081.13	0.105969	4.67064	13.2027	0.000279549	0.0052993	ENSG00000172081	MOB3A	126308	protein_coding	protein_coding	MOB kinase activator 3A [Source:HGNC Symbol;Acc:HGNC:29802]	19	2071038	2096673	-1
ENSG00000170638.9	0.114174	4.58847	13.1962	0.000280523	0.00530578	ENSG00000170638	TRABD	80305	protein_coding	protein_coding	TraB domain containing [Source:HGNC Symbol;Acc:HGNC:28805]	22	50185915	50199598	1
ENSG00000205740.2	-0.140961	0.467434	13.1972	0.000280375	0.00530578	ENSG00000205740		107984285	processed_transcript	antisense_RNA		10	971146	988341	-1
ENSG00000144031.11	0.263787	-1.33796	13.1905	0.000281375	0.00531597	ENSG00000144031	ANKRD53	79998	protein_coding	retained_intron	ankyrin repeat domain 53 [Source:HGNC Symbol;Acc:HGNC:25691]	2	70978380	70985499	1
ENSG00000188004.9	-0.0805358	3.28272	13.1895	0.000281523	0.00531597	ENSG00000188004	SNHG28	NA	protein_coding	protein_coding	small nucleolar RNA host gene 28 [Source:HGNC Symbol;Acc:HGNC:27647]	1	159834474	159855347	-1
ENSG00000163281.11	-0.08796	3.58424	13.1756	0.000283615	0.00535108	ENSG00000163281	GNPDA2	132789	protein_coding	protein_coding	glucosamine-6-phosphate deaminase 2 [Source:HGNC Symbol;Acc:HGNC:21526]	4	44682200	44726595	-1
ENSG00000085998.13	-0.0459305	5.76775	13.165	0.000285227	0.00537711	ENSG00000085998	POMGNT1	55624	protein_coding	protein_coding	protein O-linked mannose N-acetylglucosaminyltransferase 1 (beta 1,2-) [Source:HGNC Symbol;Acc:HGNC:19139]	1	46188682	46220305	-1
ENSG00000188542.9	-0.0764883	2.46372	13.1614	0.000285768	0.0053829	ENSG00000188542	DUSP28	285193	protein_coding	protein_coding	dual specificity phosphatase 28 [Source:HGNC Symbol;Acc:HGNC:33237]	2	240560054	240564014	1
ENSG00000102890.14	0.138602	0.766987	13.155	0.000286754	0.00539428	ENSG00000102890	ELMO3	79767	protein_coding	protein_coding	engulfment and cell motility 3 [Source:HGNC Symbol;Acc:HGNC:17289]	16	67199111	67204029	1
ENSG00000172888.11	0.121515	4.43794	13.1544	0.00028684	0.00539428	ENSG00000172888	ZNF621	285268	protein_coding	protein_coding	zinc finger protein 621 [Source:HGNC Symbol;Acc:HGNC:24787]	3	40524878	40574685	1
ENSG00000087263.16	-0.0735966	4.25421	13.1429	0.000288605	0.00541422	ENSG00000087263	OGFOD1	55239	protein_coding	protein_coding	2-oxoglutarate and iron dependent oxygenase domain containing 1 [Source:HGNC Symbol;Acc:HGNC:25585]	16	56451490	56479100	1
ENSG00000160310.17	0.0498705	6.35794	13.1443	0.000288395	0.00541422	ENSG00000160310	PRMT2	3275	protein_coding	protein_coding	protein arginine methyltransferase 2 [Source:HGNC Symbol;Acc:HGNC:5186]	21	46635167	46665124	1
ENSG00000187630.15	0.114543	3.43581	13.1457	0.000288183	0.00541422	ENSG00000187630	DHRS4L2	317749	protein_coding	protein_coding	dehydrogenase/reductase 4 like 2 [Source:HGNC Symbol;Acc:HGNC:19731]	14	23969874	24006408	1
ENSG00000099203.6	0.0886507	3.32955	13.1143	0.000293045	0.00549304	ENSG00000099203	TMED1	11018	protein_coding	protein_coding	transmembrane p24 trafficking protein 1 [Source:HGNC Symbol;Acc:HGNC:17291]	19	10832438	10836318	-1
ENSG00000105137.12	0.168527	2.9808	13.1122	0.000293374	0.00549474	ENSG00000105137	SYDE1	85360	protein_coding	protein_coding	synapse defective Rho GTPase homolog 1 [Source:HGNC Symbol;Acc:HGNC:25824]	19	15107403	15114988	1
ENSG00000150867.13	0.12384	6.67986	13.1081	0.000294021	0.00550239	ENSG00000150867	PIP4K2A	5305	protein_coding	protein_coding	phosphatidylinositol-5-phosphate 4-kinase type 2 alpha [Source:HGNC Symbol;Acc:HGNC:8997]	10	22534849	22714555	-1
ENSG00000137441.7	-0.465608	-1.87086	13.098	0.000295615	0.00552774	ENSG00000137441	FGFBP2	83888	protein_coding	protein_coding	fibroblast growth factor binding protein 2 [Source:HGNC Symbol;Acc:HGNC:29451]	4	15960243	15969309	-1
ENSG00000183943.5	0.164096	4.36501	13.0948	0.000296113	0.00553256	ENSG00000183943	PRKX	5613	protein_coding	protein_coding	protein kinase, X-linked [Source:HGNC Symbol;Acc:HGNC:9441]	X	3604370	3713608	-1
ENSG00000264522.5	0.11527	5.46212	13.0882	0.000297157	0.00554757	ENSG00000264522	OTUD7B	56957	protein_coding	retained_intron	OTU deubiquitinase 7B [Source:HGNC Symbol;Acc:HGNC:16683]	1	149937812	150010676	-1
ENSG00000205562.2	-0.199505	0.527473	13.0846	0.000297738	0.00555392	ENSG00000205562		NA	lincRNA	lincRNA		14	85524432	85529988	-1
ENSG00000106829.18	0.0929497	4.75825	13.0811	0.000298283	0.00555511	ENSG00000106829	TLE4	7091	protein_coding	protein_coding	transducin like enhancer of split 4 [Source:HGNC Symbol;Acc:HGNC:11840]	9	79571773	79726882	1
ENSG00000165424.6	0.146299	7.24022	13.0814	0.00029824	0.00555511	ENSG00000165424	ZCCHC24	219654	protein_coding	protein_coding	zinc finger CCHC-type containing 24 [Source:HGNC Symbol;Acc:HGNC:26911]	10	79382325	79445627	-1
ENSG00000067900.7	0.107619	5.49178	13.074	0.000299416	0.0055613	ENSG00000067900	ROCK1	6093	protein_coding	protein_coding	Rho associated coiled-coil containing protein kinase 1 [Source:HGNC Symbol;Acc:HGNC:10251]	18	20946906	21111851	-1
ENSG00000089169.14	-0.167442	7.34377	13.0669	0.000300556	0.0055613	ENSG00000089169	RPH3A	22895	protein_coding	protein_coding	rabphilin 3A [Source:HGNC Symbol;Acc:HGNC:17056]	12	112570380	112898881	1
ENSG00000102897.9	-0.0700007	3.92707	13.0661	0.000300685	0.0055613	ENSG00000102897	LYRM1	57149	protein_coding	processed_transcript	LYR motif containing 1 [Source:HGNC Symbol;Acc:HGNC:25074]	16	20899868	20925006	1
ENSG00000142599.17	0.0619575	7.1021	13.064	0.000301028	0.0055613	ENSG00000142599	RERE	473	protein_coding	protein_coding	arginine-glutamic acid dipeptide repeats [Source:HGNC Symbol;Acc:HGNC:9965]	1	8352397	8817643	-1
ENSG00000145777.14	0.342087	-1.97777	13.0646	0.000300936	0.0055613	ENSG00000145777	TSLP	85480	protein_coding	protein_coding	thymic stromal lymphopoietin [Source:HGNC Symbol;Acc:HGNC:30743]	5	111070062	111078024	1
ENSG00000159079.18	-0.0638768	4.89057	13.0734	0.000299521	0.0055613	ENSG00000159079	C21orf59	56683	protein_coding	protein_coding	chromosome 21 open reading frame 59 [Source:HGNC Symbol;Acc:HGNC:1301]	21	32592079	32612866	-1
ENSG00000165566.12	0.12255	6.79584	13.0761	0.000299084	0.0055613	ENSG00000165566	AMER2	219287	protein_coding	protein_coding	APC membrane recruitment protein 2 [Source:HGNC Symbol;Acc:HGNC:26360]	13	25161684	25172288	-1
ENSG00000175395.15	-0.129615	5.18369	13.0655	0.000300789	0.0055613	ENSG00000175395	ZNF25	219749	protein_coding	protein_coding	zinc finger protein 25 [Source:HGNC Symbol;Acc:HGNC:13043]	10	37949572	37976633	-1
ENSG00000183117.18	-0.1044	4.30435	13.0674	0.00030048	0.0055613	ENSG00000183117	CSMD1	64478	protein_coding	protein_coding	CUB and Sushi multiple domains 1 [Source:HGNC Symbol;Acc:HGNC:14026]	8	2935353	4994972	-1
ENSG00000197956.9	0.120305	6.35259	13.0676	0.000300443	0.0055613	ENSG00000197956	S100A6	6277	protein_coding	protein_coding	S100 calcium binding protein A6 [Source:HGNC Symbol;Acc:HGNC:10496]	1	153534599	153536244	-1
ENSG00000144406.18	-0.111387	5.87897	13.0623	0.000301306	0.00556199	ENSG00000144406	UNC80	285175	protein_coding	processed_transcript	unc-80 homolog, NALCN channel complex subunit [Source:HGNC Symbol;Acc:HGNC:26582]	2	209771993	209999300	1
ENSG00000117600.12	-0.167183	4.51026	13.0591	0.000301808	0.0055641	ENSG00000117600	PLPPR4	9890	protein_coding	protein_coding	phospholipid phosphatase related 4 [Source:HGNC Symbol;Acc:HGNC:23496]	1	99263953	99309590	1
ENSG00000155959.10	-0.0707949	4.73608	13.0585	0.000301904	0.0055641	ENSG00000155959	VBP1	7411	protein_coding	protein_coding	VHL binding protein 1 [Source:HGNC Symbol;Acc:HGNC:12662]	X	155197007	155239817	1
ENSG00000156650.12	0.0693094	5.38876	13.043	0.000304426	0.00559311	ENSG00000156650	KAT6B	23522	protein_coding	protein_coding	lysine acetyltransferase 6B [Source:HGNC Symbol;Acc:HGNC:17582]	10	74825582	75032622	1
ENSG00000167994.11	0.122593	3.18745	13.0417	0.000304638	0.00559311	ENSG00000167994	RAB3IL1	5866	protein_coding	protein_coding	RAB3A interacting protein like 1 [Source:HGNC Symbol;Acc:HGNC:9780]	11	61897301	61920269	-1
ENSG00000179195.15	0.0963419	6.36578	13.0447	0.000304148	0.00559311	ENSG00000179195	ZNF664	144348	protein_coding	processed_transcript	zinc finger protein 664 [Source:HGNC Symbol;Acc:HGNC:25406]	12	123971845	124015439	1
ENSG00000182372.9	0.101419	5.30685	13.042	0.000304586	0.00559311	ENSG00000182372	CLN8	2055	protein_coding	protein_coding	CLN8, transmembrane ER and ERGIC protein [Source:HGNC Symbol;Acc:HGNC:2079]	8	1755778	1801711	1
ENSG00000260743.1	0.210977	-0.793122	13.0413	0.00030469	0.00559311	ENSG00000260743		NA	lincRNA	lincRNA		3	179340322	179341887	1
ENSG00000100364.18	0.103799	8.49621	13.0373	0.000305351	0.00560076	ENSG00000100364	KIAA0930	23313	protein_coding	protein_coding	KIAA0930 [Source:HGNC Symbol;Acc:HGNC:1314]	22	45190338	45240769	-1
ENSG00000080166.15	-0.161844	0.819658	13.0298	0.000306571	0.005613	ENSG00000080166	DCT	1638	protein_coding	protein_coding	dopachrome tautomerase [Source:HGNC Symbol;Acc:HGNC:2709]	13	94436808	94479682	-1
ENSG00000158019.20	-0.0975833	4.03127	13.0295	0.00030662	0.005613	ENSG00000158019	BABAM2	9577	protein_coding	protein_coding	BRISC and BRCA1 A complex member 2 [Source:HGNC Symbol;Acc:HGNC:1106]	2	27889941	28338901	1
ENSG00000265702.1	0.261977	-0.852815	13.0287	0.000306748	0.005613	ENSG00000265702		105371855	antisense_RNA	antisense_RNA		17	62699244	62737922	1
ENSG00000234465.10	0.138424	2.00481	13.0267	0.000307086	0.00561473	ENSG00000234465	PINLYP	390940	protein_coding	retained_intron	phospholipase A2 inhibitor and LY6/PLAUR domain containing [Source:HGNC Symbol;Acc:HGNC:44206]	19	43576800	43583964	1
ENSG00000107815.7	0.109494	2.10218	13.0221	0.000307842	0.0056195	ENSG00000107815	TWNK	56652	protein_coding	protein_coding	twinkle mtDNA helicase [Source:HGNC Symbol;Acc:HGNC:1160]	10	100987367	100994401	1
ENSG00000161896.11	0.242784	1.3719	13.0216	0.000307921	0.0056195	ENSG00000161896	IP6K3	117283	protein_coding	protein_coding	inositol hexakisphosphate kinase 3 [Source:HGNC Symbol;Acc:HGNC:17269]	6	33721670	33746905	-1
ENSG00000272097.1	-0.220407	-1.44396	13.0206	0.000308078	0.0056195	ENSG00000272097		NA	lincRNA	lincRNA		6	10743324	10747663	-1
ENSG00000107263.18	0.0726356	6.38658	13.0164	0.000308782	0.00562789	ENSG00000107263	RAPGEF1	2889	protein_coding	protein_coding	Rap guanine nucleotide exchange factor 1 [Source:HGNC Symbol;Acc:HGNC:4568]	9	131576770	131740074	-1
ENSG00000224715.1	-0.414564	-2.4346	13.0126	0.000309407	0.00563482	ENSG00000224715		339685	lincRNA	lincRNA		22	47345569	47373541	1
ENSG00000173641.17	0.20946	1.06697	13.008	0.000310164	0.00564416	ENSG00000173641	HSPB7	27129	protein_coding	protein_coding	heat shock protein family B (small) member 7 [Source:HGNC Symbol;Acc:HGNC:5249]	1	16014028	16019594	-1
ENSG00000176697.18	-0.293862	1.67095	12.9976	0.000311893	0.0056622	ENSG00000176697	BDNF	627	protein_coding	protein_coding	brain derived neurotrophic factor [Source:HGNC Symbol;Acc:HGNC:1033]	11	27654893	27722058	-1
ENSG00000184903.9	-0.10424	1.15255	13.0002	0.000311457	0.0056622	ENSG00000184903	IMMP2L	83943	protein_coding	protein_coding	inner mitochondrial membrane peptidase subunit 2 [Source:HGNC Symbol;Acc:HGNC:14598]	7	110663051	111562517	-1
ENSG00000224950.2	0.280963	-1.75453	12.9981	0.000311807	0.0056622	ENSG00000224950		NA	lincRNA	lincRNA		1	116493016	116499212	-1
ENSG00000004939.13	0.443955	-0.989792	12.9953	0.000312269	0.00566419	ENSG00000004939	SLC4A1	6521	protein_coding	protein_coding	solute carrier family 4 member 1 (Diego blood group) [Source:HGNC Symbol;Acc:HGNC:11027]	17	44248385	44268141	-1
ENSG00000108384.14	-0.0917677	3.59229	12.9934	0.00031259	0.00566419	ENSG00000108384	RAD51C	5889	protein_coding	protein_coding	RAD51 paralog C [Source:HGNC Symbol;Acc:HGNC:9820]	17	58692573	58735611	1
ENSG00000197471.11	0.26387	1.51539	12.9925	0.000312739	0.00566419	ENSG00000197471	SPN	6693	protein_coding	protein_coding	sialophorin [Source:HGNC Symbol;Acc:HGNC:11249]	16	29662979	29670876	1
ENSG00000130368.5	-0.217769	2.37275	12.977	0.000315333	0.00570668	ENSG00000130368	MAS1	4142	protein_coding	protein_coding	MAS1 proto-oncogene, G protein-coupled receptor [Source:HGNC Symbol;Acc:HGNC:6899]	6	159906690	159916530	1
ENSG00000136830.11	0.145564	5.36007	12.9686	0.000316763	0.00572806	ENSG00000136830	FAM129B	64855	protein_coding	protein_coding	family with sequence similarity 129 member B [Source:HGNC Symbol;Acc:HGNC:25282]	9	127505339	127578989	-1
ENSG00000074935.13	-0.089843	3.91335	12.9671	0.000317015	0.00572814	ENSG00000074935	TUBE1	51175	protein_coding	protein_coding	tubulin epsilon 1 [Source:HGNC Symbol;Acc:HGNC:20775]	6	112070777	112087529	-1
ENSG00000213015.8	0.0921616	5.32575	12.9551	0.000319059	0.00576055	ENSG00000213015	ZNF580	51157	protein_coding	protein_coding	zinc finger protein 580 [Source:HGNC Symbol;Acc:HGNC:29473]	19	55635016	55643469	1
ENSG00000273893.1	0.12803	0.308994	12.9526	0.000319474	0.00576352	ENSG00000273893		NA	sense_intronic	sense_intronic		20	46681676	46682375	-1
ENSG00000117152.13	-0.182406	7.26116	12.9451	0.000320766	0.00578232	ENSG00000117152	RGS4	5999	protein_coding	protein_coding	regulator of G protein signaling 4 [Source:HGNC Symbol;Acc:HGNC:10000]	1	163068775	163076802	1
ENSG00000155368.16	0.127423	6.47554	12.9375	0.00032206	0.0058011	ENSG00000155368	DBI	1622	protein_coding	protein_coding	diazepam binding inhibitor, acyl-CoA binding protein [Source:HGNC Symbol;Acc:HGNC:2690]	2	119366921	119372560	1
ENSG00000281508.1	0.154308	7.70125	12.9348	0.000322522	0.00580489	ENSG00000281508		NA	antisense_RNA	antisense_RNA		X	140783176	140784660	1
ENSG00000179523.4	-0.0552359	3.47868	12.9273	0.000323829	0.00582387	ENSG00000179523	EIF3J-AS1	NA	lincRNA	lincRNA	EIF3J antisense RNA 1 (head to head) [Source:HGNC Symbol;Acc:HGNC:48616]	15	44527257	44536923	-1
ENSG00000070047.11	0.0717719	5.23355	12.9221	0.000324734	0.00583558	ENSG00000070047	PHRF1	57661	protein_coding	nonsense_mediated_decay	PHD and ring finger domains 1 [Source:HGNC Symbol;Acc:HGNC:24351]	11	576486	612222	1
ENSG00000011295.15	-0.0979187	5.29383	12.9154	0.000325894	0.00584277	ENSG00000011295	TTC19	54902	protein_coding	protein_coding	tetratricopeptide repeat domain 19 [Source:HGNC Symbol;Acc:HGNC:26006]	17	15999380	16045015	1
ENSG00000104490.17	-0.187632	6.73276	12.9178	0.000325465	0.00584277	ENSG00000104490	NCALD	83988	protein_coding	protein_coding	neurocalcin delta [Source:HGNC Symbol;Acc:HGNC:7655]	8	101686543	102124907	-1
ENSG00000141934.9	0.163087	3.81504	12.9166	0.000325684	0.00584277	ENSG00000141934	PLPP2	8612	protein_coding	protein_coding	phospholipid phosphatase 2 [Source:HGNC Symbol;Acc:HGNC:9230]	19	281040	291504	-1
ENSG00000179593.15	0.27259	0.827117	12.9083	0.000327121	0.00586022	ENSG00000179593	ALOX15B	247	protein_coding	protein_coding	arachidonate 15-lipoxygenase, type B [Source:HGNC Symbol;Acc:HGNC:434]	17	8039017	8049134	1
ENSG00000173457.10	0.121113	4.4762	12.8943	0.000329582	0.00589728	ENSG00000173457	PPP1R14B	26472	protein_coding	protein_coding	protein phosphatase 1 regulatory inhibitor subunit 14B [Source:HGNC Symbol;Acc:HGNC:9057]	11	64244480	64246941	-1
ENSG00000198954.7	-0.119313	4.91663	12.8936	0.000329702	0.00589728	ENSG00000198954	KIF1BP	26128	protein_coding	nonsense_mediated_decay	KIF1 binding protein [Source:HGNC Symbol;Acc:HGNC:23419]	10	68988721	69043544	1
ENSG00000100084.14	0.0603204	4.98009	12.8879	0.000330711	0.00591075	ENSG00000100084	HIRA	7290	protein_coding	protein_coding	histone cell cycle regulator [Source:HGNC Symbol;Acc:HGNC:4916]	22	19330698	19447450	-1
ENSG00000150768.15	-0.096387	4.14973	12.8838	0.000331431	0.00591903	ENSG00000150768	DLAT	1737	protein_coding	protein_coding	dihydrolipoamide S-acetyltransferase [Source:HGNC Symbol;Acc:HGNC:2896]	11	112024814	112064390	1
ENSG00000258301.3	0.117608	4.55292	12.8791	0.000332275	0.00592951	ENSG00000258301	VASH1-AS1	100506603	lincRNA	lincRNA	VASH1 antisense RNA 1 [Source:HGNC Symbol;Acc:HGNC:53215]	14	76781733	76786724	-1
ENSG00000197182.14	0.160396	4.25588	12.8558	0.000336438	0.00599916	ENSG00000197182	MIRLET7BHG	400931	lincRNA	lincRNA	MIRLET7B host gene [Source:HGNC Symbol;Acc:HGNC:37189]	22	46053869	46113928	1
ENSG00000077454.15	0.0731682	4.97551	12.8515	0.0003372	0.00600792	ENSG00000077454	LRCH4	4034	protein_coding	protein_coding	leucine rich repeats and calponin homology domain containing 4 [Source:HGNC Symbol;Acc:HGNC:6691]	7	100574011	100586153	-1
ENSG00000189410.11	-0.159842	5.19458	12.8487	0.000337711	0.00600792	ENSG00000189410	SH2D5	400745	protein_coding	protein_coding	SH2 domain containing 5 [Source:HGNC Symbol;Acc:HGNC:28819]	1	20719732	20732837	-1
ENSG00000271754.1	0.240672	-1.8233	12.849	0.000337668	0.00600792	ENSG00000271754		NA	antisense_RNA	antisense_RNA		6	43519180	43519724	-1
ENSG00000272807.1	-0.126139	1.07854	12.8435	0.000338651	0.00602	ENSG00000272807		NA	antisense_RNA	antisense_RNA		2	210028417	210029156	1
ENSG00000133135.13	-0.143153	1.83057	12.8414	0.000339035	0.00602218	ENSG00000133135	RNF128	79589	protein_coding	protein_coding	ring finger protein 128, E3 ubiquitin protein ligase [Source:HGNC Symbol;Acc:HGNC:21153]	X	106693794	106796993	1
ENSG00000040531.14	0.104486	2.69861	12.8324	0.000340663	0.00604645	ENSG00000040531	CTNS	1497	protein_coding	protein_coding	cystinosin, lysosomal cystine transporter [Source:HGNC Symbol;Acc:HGNC:2518]	17	3636468	3661542	1
ENSG00000100600.14	-0.10059	4.45578	12.8298	0.000341136	0.00605017	ENSG00000100600	LGMN	5641	protein_coding	protein_coding	legumain [Source:HGNC Symbol;Acc:HGNC:9472]	14	92703807	92748702	-1
ENSG00000164600.6	-0.222824	4.14688	12.8211	0.000342734	0.00606918	ENSG00000164600	NEUROD6	63974	protein_coding	protein_coding	neuronal differentiation 6 [Source:HGNC Symbol;Acc:HGNC:13804]	7	31337461	31340894	-1
ENSG00000249307.5	0.236881	-0.645485	12.8217	0.000342621	0.00606918	ENSG00000249307	LINC01088	NA	antisense_RNA	antisense_RNA	long intergenic non-protein coding RNA 1088 [Source:HGNC Symbol;Acc:HGNC:49148]	4	78971748	79308798	1
ENSG00000043143.20	0.100282	5.47112	12.814	0.00034404	0.00608763	ENSG00000043143	JADE2	23338	protein_coding	protein_coding	jade family PHD finger 2 [Source:HGNC Symbol;Acc:HGNC:22984]	5	134524312	134583230	1
ENSG00000179912.20	-0.06164	6.19337	12.8091	0.00034493	0.0060987	ENSG00000179912	R3HDM2	22864	protein_coding	retained_intron	R3H domain containing 2 [Source:HGNC Symbol;Acc:HGNC:29167]	12	57253762	57431005	-1
ENSG00000150760.12	0.147032	5.69022	12.7983	0.000346932	0.00612658	ENSG00000150760	DOCK1	1793	protein_coding	protein_coding	dedicator of cytokinesis 1 [Source:HGNC Symbol;Acc:HGNC:2987]	10	126905409	127452517	1
ENSG00000203965.12	-0.0967333	2.95813	12.7977	0.000347038	0.00612658	ENSG00000203965	EFCAB7	84455	protein_coding	processed_transcript	EF-hand calcium binding domain 7 [Source:HGNC Symbol;Acc:HGNC:29379]	1	63523372	63572693	1
ENSG00000147676.13	-0.187405	4.79052	12.7901	0.00034846	0.00613833	ENSG00000147676	MAL2	114569	protein_coding	protein_coding	mal, T-cell differentiation protein 2 (gene/pseudogene) [Source:HGNC Symbol;Acc:HGNC:13634]	8	119165034	119245673	1
ENSG00000167302.10	0.0801098	4.03095	12.7899	0.000348502	0.00613833	ENSG00000167302	TEPSIN	146705	protein_coding	retained_intron	TEPSIN, adaptor related protein complex 4 accessory protein [Source:HGNC Symbol;Acc:HGNC:26458]	17	81228277	81239091	-1
ENSG00000213024.11	0.0611476	5.08725	12.7907	0.000348349	0.00613833	ENSG00000213024	NUP62	23636	protein_coding	protein_coding	nucleoporin 62 [Source:HGNC Symbol;Acc:HGNC:8066]	19	49906825	49929763	-1
ENSG00000153914.15	0.0955502	6.34765	12.7866	0.000349111	0.00613967	ENSG00000153914	SREK1	140890	protein_coding	protein_coding	splicing regulatory glutamic acid and lysine rich protein 1 [Source:HGNC Symbol;Acc:HGNC:17882]	5	66139971	66183615	1
ENSG00000186174.12	0.0938029	4.65755	12.7869	0.000349063	0.00613967	ENSG00000186174	BCL9L	283149	protein_coding	protein_coding	B-cell CLL/lymphoma 9 like [Source:HGNC Symbol;Acc:HGNC:23688]	11	118893875	118925608	-1
ENSG00000198843.12	-0.059137	5.8584	12.7828	0.000349824	0.00614752	ENSG00000198843	SELENOT	51714	protein_coding	protein_coding	selenoprotein T [Source:HGNC Symbol;Acc:HGNC:18136]	3	150602875	150630445	1
ENSG00000180834.7	0.0994696	5.11491	12.781	0.000350165	0.00614882	ENSG00000180834	MAP6D1	79929	protein_coding	protein_coding	MAP6 domain containing 1 [Source:HGNC Symbol;Acc:HGNC:25753]	3	183815876	183825594	-1
ENSG00000140829.11	0.058373	5.15274	12.7781	0.000350702	0.00614889	ENSG00000140829	DHX38	9785	protein_coding	protein_coding	DEAH-box helicase 38 [Source:HGNC Symbol;Acc:HGNC:17211]	16	72093562	72112912	1
ENSG00000198547.8	-0.166251	2.32691	12.7783	0.000350668	0.00614889	ENSG00000198547	C20orf203	NA	lincRNA	lincRNA	chromosome 20 open reading frame 203 [Source:HGNC Symbol;Acc:HGNC:26592]	20	32631652	32673941	-1
ENSG00000160325.14	0.124381	3.74477	12.7693	0.000352345	0.00615914	ENSG00000160325	CACFD1	11094	protein_coding	protein_coding	calcium channel flower domain containing 1 [Source:HGNC Symbol;Acc:HGNC:1365]	9	133459965	133470848	1
ENSG00000197210.7	-0.381535	-2.18504	12.7706	0.000352111	0.00615914	ENSG00000197210		NA	lincRNA	lincRNA		22	21114607	21124451	-1
ENSG00000206573.8	-0.0765692	3.46331	12.7733	0.000351602	0.00615914	ENSG00000206573	THUMPD3-AS1	440944	antisense_RNA	antisense_RNA	THUMPD3 antisense RNA 1 [Source:HGNC Symbol;Acc:HGNC:44478]	3	9349689	9398579	-1
ENSG00000274718.1	-0.196949	0.247775	12.7693	0.000352356	0.00615914	ENSG00000274718		NA	lincRNA	lincRNA		13	107870383	107873372	1
ENSG00000251595.7	-0.156781	2.08378	12.7548	0.000355097	0.00620236	ENSG00000251595	ABCA11P	79963	transcribed_processed_pseudogene	processed_transcript	ATP binding cassette subfamily A member 11, pseudogene [Source:HGNC Symbol;Acc:HGNC:31]	4	425435	474129	-1
ENSG00000148308.17	0.0548707	5.15837	12.7519	0.000355638	0.00620712	ENSG00000148308	GTF3C5	9328	protein_coding	protein_coding	general transcription factor IIIC subunit 5 [Source:HGNC Symbol;Acc:HGNC:4668]	9	133030675	133058503	1
ENSG00000133083.14	-0.178315	7.0227	12.7491	0.000356186	0.00620727	ENSG00000133083	DCLK1	9201	protein_coding	protein_coding	doublecortin like kinase 1 [Source:HGNC Symbol;Acc:HGNC:2700]	13	35768652	36131306	-1
ENSG00000203497.2	0.285426	-2.27263	12.7504	0.000355928	0.00620727	ENSG00000203497	PDCD4-AS1	NA	antisense_RNA	antisense_RNA	PDCD4 antisense RNA 1 [Source:HGNC Symbol;Acc:HGNC:27425]	10	110869868	110872233	-1
ENSG00000280206.1	0.184284	0.0451944	12.7387	0.000358163	0.00623701	ENSG00000280206		NA	lincRNA	lincRNA		16	15701237	15702118	1
ENSG00000167173.18	0.111854	2.60415	12.731	0.000359643	0.00625333	ENSG00000167173	C15orf39	56905	protein_coding	protein_coding	chromosome 15 open reading frame 39 [Source:HGNC Symbol;Acc:HGNC:24497]	15	75195643	75212169	1
ENSG00000179361.17	0.093698	2.22167	12.7319	0.000359476	0.00625333	ENSG00000179361	ARID3B	10620	protein_coding	protein_coding	AT-rich interaction domain 3B [Source:HGNC Symbol;Acc:HGNC:14350]	15	74541177	74598131	1
ENSG00000096092.5	-0.0996757	4.78652	12.7261	0.000360578	0.00626016	ENSG00000096092	TMEM14A	28978	protein_coding	protein_coding	transmembrane protein 14A [Source:HGNC Symbol;Acc:HGNC:21076]	6	52671109	52686588	1
ENSG00000144320.13	-0.0608837	4.64376	12.7273	0.00036035	0.00626016	ENSG00000144320	LNPK	80856	protein_coding	protein_coding	lunapark, ER junction formation factor [Source:HGNC Symbol;Acc:HGNC:21610]	2	175923892	176002839	-1
ENSG00000016864.18	-0.0540971	4.00812	12.7247	0.000360858	0.00626029	ENSG00000016864	GLT8D1	55830	protein_coding	protein_coding	glycosyltransferase 8 domain containing 1 [Source:HGNC Symbol;Acc:HGNC:24870]	3	52694488	52706032	-1
ENSG00000196937.10	-0.123785	5.97642	12.723	0.000361194	0.00626142	ENSG00000196937	FAM3C	10447	protein_coding	protein_coding	family with sequence similarity 3 member C [Source:HGNC Symbol;Acc:HGNC:18664]	7	121348851	121396364	-1
ENSG00000154548.8	-0.0992555	2.78025	12.7119	0.000363338	0.00629386	ENSG00000154548	SRSF12	135295	protein_coding	protein_coding	serine and arginine rich splicing factor 12 [Source:HGNC Symbol;Acc:HGNC:21220]	6	89095959	89118081	-1
ENSG00000005379.15	-0.0920445	7.05552	12.6986	0.000365925	0.00633336	ENSG00000005379	TSPOAP1	9256	protein_coding	retained_intron	TSPO associated protein 1 [Source:HGNC Symbol;Acc:HGNC:16831]	17	58301228	58328760	-1
ENSG00000179364.13	0.0550582	7.4248	12.6974	0.000366168	0.00633336	ENSG00000179364	PACS2	23241	protein_coding	protein_coding	phosphofurin acidic cluster sorting protein 2 [Source:HGNC Symbol;Acc:HGNC:23794]	14	105300563	105398147	1
ENSG00000182400.14	-0.0924543	5.05894	12.6917	0.000367291	0.00634327	ENSG00000182400	TRAPPC6B	122553	protein_coding	retained_intron	trafficking protein particle complex 6B [Source:HGNC Symbol;Acc:HGNC:23066]	14	39147811	39170532	-1
ENSG00000250286.1	-0.336595	-2.10913	12.693	0.000367024	0.00634327	ENSG00000250286		105371824	processed_transcript	antisense_RNA		17	50537294	50538754	-1
ENSG00000013306.15	0.0847816	5.87397	12.6844	0.000368709	0.006363	ENSG00000013306	SLC25A39	51629	protein_coding	protein_coding	solute carrier family 25 member 39 [Source:HGNC Symbol;Acc:HGNC:24279]	17	44319625	44324870	-1
ENSG00000284610.1	-0.141542	1.9034	12.6798	0.000369629	0.0063741	ENSG00000284610		NA	transcribed_unprocessed_pseudogene	processed_transcript		8	12006188	12015193	-1
ENSG00000067601.7	-0.117624	0.102895	12.6521	0.000375146	0.00645205	ENSG00000067601	PMS2P4	NA	transcribed_unprocessed_pseudogene	transcribed_unprocessed_pseudogene	PMS1 homolog 2, mismatch repair system component pseudogene 4 [Source:HGNC Symbol;Acc:HGNC:9129]	7	67295608	67302907	-1
ENSG00000121350.15	-0.105557	2.81153	12.6501	0.000375549	0.00645205	ENSG00000121350	PYROXD1	79912	protein_coding	nonsense_mediated_decay	pyridine nucleotide-disulphide oxidoreductase domain 1 [Source:HGNC Symbol;Acc:HGNC:26162]	12	21437615	21471252	1
ENSG00000131409.12	0.100076	7.73943	12.6526	0.000375044	0.00645205	ENSG00000131409	LRRC4B	94030	protein_coding	protein_coding	leucine rich repeat containing 4B [Source:HGNC Symbol;Acc:HGNC:25042]	19	50516892	50568045	-1
ENSG00000142208.15	0.0488553	6.39055	12.6541	0.000374742	0.00645205	ENSG00000142208	AKT1	207	protein_coding	protein_coding	AKT serine/threonine kinase 1 [Source:HGNC Symbol;Acc:HGNC:391]	14	104769349	104795751	-1
ENSG00000146122.16	0.142766	7.1519	12.6512	0.000375327	0.00645205	ENSG00000146122	DAAM2	23500	protein_coding	protein_coding	dishevelled associated activator of morphogenesis 2 [Source:HGNC Symbol;Acc:HGNC:18143]	6	39792298	39904877	1
ENSG00000102760.12	0.173435	5.25383	12.6395	0.000377675	0.00645856	ENSG00000102760	RGCC	28984	protein_coding	protein_coding	regulator of cell cycle [Source:HGNC Symbol;Acc:HGNC:20369]	13	41457559	41470882	1
ENSG00000138794.9	0.139784	1.17373	12.6393	0.000377714	0.00645856	ENSG00000138794	CASP6	839	protein_coding	protein_coding	caspase 6 [Source:HGNC Symbol;Acc:HGNC:1507]	4	109688622	109703583	-1
ENSG00000149489.8	0.16481	4.63926	12.6426	0.00037705	0.00645856	ENSG00000149489	ROM1	6094	protein_coding	protein_coding	retinal outer segment membrane protein 1 [Source:HGNC Symbol;Acc:HGNC:10254]	11	62611722	62615120	1
ENSG00000164442.9	-0.165752	3.971	12.6416	0.000377258	0.00645856	ENSG00000164442	CITED2	10370	protein_coding	protein_coding	Cbp/p300 interacting transactivator with Glu/Asp rich carboxy-terminal domain 2 [Source:HGNC Symbol;Acc:HGNC:1987]	6	139371807	139374620	-1
ENSG00000178301.3	-0.119694	1.67151	12.6387	0.000377838	0.00645856	ENSG00000178301	AQP11	282679	protein_coding	processed_transcript	aquaporin 11 [Source:HGNC Symbol;Acc:HGNC:19940]	11	77589391	77610355	1
ENSG00000196873.15	-0.0867447	3.79735	12.6371	0.000378169	0.00645856	ENSG00000196873	CBWD3	445571	protein_coding	processed_transcript	COBW domain containing 3 [Source:HGNC Symbol;Acc:HGNC:18519]	9	68232003	68300015	1
ENSG00000271425.7	0.166644	3.23044	12.6466	0.000376255	0.00645856	ENSG00000271425	NBPF10	100132406	protein_coding	protein_coding	NBPF member 10 [Source:HGNC Symbol;Acc:HGNC:31992]	1	146064699	146144804	-1
ENSG00000272861.1	0.302516	-2.2254	12.6375	0.000378095	0.00645856	ENSG00000272861		NA	lincRNA	lincRNA		2	105249404	105249794	-1
ENSG00000140750.16	0.0842561	4.28472	12.6276	0.000380095	0.00648665	ENSG00000140750	ARHGAP17	55114	protein_coding	protein_coding	Rho GTPase activating protein 17 [Source:HGNC Symbol;Acc:HGNC:18239]	16	24919385	25015666	-1
ENSG00000198743.6	0.207098	4.93226	12.6254	0.000380536	0.00648937	ENSG00000198743	SLC5A3	6526	protein_coding	protein_coding	solute carrier family 5 member 3 [Source:HGNC Symbol;Acc:HGNC:11038]	21	34073570	34106262	1
ENSG00000122584.12	-0.149556	2.92352	12.6114	0.000383411	0.00653133	ENSG00000122584	NXPH1	30010	protein_coding	protein_coding	neurexophilin 1 [Source:HGNC Symbol;Acc:HGNC:20693]	7	8433955	8752963	1
ENSG00000131095.12	0.242085	12.5882	12.6089	0.000383914	0.00653133	ENSG00000131095	GFAP	2670	protein_coding	protein_coding	glial fibrillary acidic protein [Source:HGNC Symbol;Acc:HGNC:4235]	17	44903161	44916937	-1
ENSG00000138115.13	-0.188602	1.5074	12.6065	0.000384413	0.00653133	ENSG00000138115	CYP2C8	1558	protein_coding	nonsense_mediated_decay	cytochrome P450 family 2 subfamily C member 8 [Source:HGNC Symbol;Acc:HGNC:2622]	10	95036772	95069497	-1
ENSG00000165359.15	-0.100427	3.17577	12.6103	0.000383634	0.00653133	ENSG00000165359	INTS6L	203522	protein_coding	protein_coding	integrator complex subunit 6 like [Source:HGNC Symbol;Acc:HGNC:27334]	X	135520643	135582510	1
ENSG00000174243.9	0.0757654	5.35433	12.6065	0.000384404	0.00653133	ENSG00000174243	DDX23	9416	protein_coding	protein_coding	DEAD-box helicase 23 [Source:HGNC Symbol;Acc:HGNC:17347]	12	48829764	48852842	-1
ENSG00000147459.17	0.163494	4.91319	12.6045	0.000384817	0.00653338	ENSG00000147459	DOCK5	80005	protein_coding	protein_coding	dedicator of cytokinesis 5 [Source:HGNC Symbol;Acc:HGNC:23476]	8	25184723	25418082	1
ENSG00000137261.13	-0.102	4.64272	12.603	0.000385124	0.00653379	ENSG00000137261	KIAA0319	9856	protein_coding	protein_coding	KIAA0319 [Source:HGNC Symbol;Acc:HGNC:21580]	6	24544104	24646155	-1
ENSG00000148498.15	0.157652	4.50142	12.5993	0.000385899	0.00654213	ENSG00000148498	PARD3	56288	protein_coding	protein_coding	par-3 family cell polarity regulator [Source:HGNC Symbol;Acc:HGNC:16051]	10	34109560	34815325	-1
ENSG00000137563.11	-0.118932	2.57715	12.5932	0.000387162	0.00655792	ENSG00000137563	GGH	8836	protein_coding	processed_transcript	gamma-glutamyl hydrolase [Source:HGNC Symbol;Acc:HGNC:4248]	8	63015079	63039171	-1
ENSG00000260898.5	-0.221188	-0.988892	12.592	0.0003874	0.00655792	ENSG00000260898	ADPGK-AS1	100287559	antisense_RNA	antisense_RNA	ADPGK antisense RNA 1 [Source:HGNC Symbol;Acc:HGNC:44144]	15	72782835	72798199	1
ENSG00000108932.11	-0.187118	2.17368	12.5894	0.000387937	0.00656219	ENSG00000108932	SLC16A6	9120	protein_coding	protein_coding	solute carrier family 16 member 6 [Source:HGNC Symbol;Acc:HGNC:10927]	17	68267026	68291267	-1
ENSG00000003137.8	-0.162532	3.45481	12.58	0.0003899	0.0065713	ENSG00000003137	CYP26B1	56603	protein_coding	protein_coding	cytochrome P450 family 26 subfamily B member 1 [Source:HGNC Symbol;Acc:HGNC:20581]	2	72129238	72148038	-1
ENSG00000089041.16	0.157673	6.01008	12.5833	0.000389213	0.0065713	ENSG00000089041	P2RX7	5027	protein_coding	nonsense_mediated_decay	purinergic receptor P2X 7 [Source:HGNC Symbol;Acc:HGNC:8537]	12	121132819	121188032	1
ENSG00000100968.13	0.159977	4.78695	12.5809	0.000389711	0.0065713	ENSG00000100968	NFATC4	4776	protein_coding	processed_transcript	nuclear factor of activated T-cells 4 [Source:HGNC Symbol;Acc:HGNC:7778]	14	24365673	24379604	1
ENSG00000235823.2	0.15162	4.13876	12.5849	0.000388882	0.0065713	ENSG00000235823	OLMALINC	NA	lincRNA	lincRNA	oligodendrocyte maturation-associated long intergenic non-coding RNA [Source:HGNC Symbol;Acc:HGNC:28060]	10	100373513	100454043	1
ENSG00000245750.7	-0.140941	-0.273193	12.5814	0.000389611	0.0065713	ENSG00000245750	DRAIC	NA	lincRNA	lincRNA	downregulated RNA in cancer, inhibitor of cell invasion and migration [Source:HGNC Symbol;Acc:HGNC:27082]	15	69463026	69571440	1
ENSG00000255442.1	-0.457825	-2.95019	12.5692	0.000392156	0.00660448	ENSG00000255442		NA	unprocessed_pseudogene	unprocessed_pseudogene		11	50170156	50190441	1
ENSG00000166436.15	-0.0926975	3.89196	12.5662	0.000392785	0.00661025	ENSG00000166436	TRIM66	9866	protein_coding	protein_coding	tripartite motif containing 66 [Source:HGNC Symbol;Acc:HGNC:29005]	11	8612037	8671866	-1
ENSG00000184634.15	0.0739069	4.64542	12.5629	0.000393474	0.00661703	ENSG00000184634	MED12	9968	protein_coding	protein_coding	mediator complex subunit 12 [Source:HGNC Symbol;Acc:HGNC:11957]	X	71118556	71142454	1
ENSG00000120256.9	-0.0915227	5.27609	12.5592	0.000394259	0.00662538	ENSG00000120256	LRP11	84918	protein_coding	protein_coding	LDL receptor related protein 11 [Source:HGNC Symbol;Acc:HGNC:16936]	6	149818798	149864026	-1
ENSG00000279104.1	-0.225982	-1.74751	12.5561	0.000394919	0.00663165	ENSG00000279104		NA	TEC	TEC		7	49760897	49762764	-1
ENSG00000077943.7	0.145283	2.26751	12.5399	0.000398359	0.00666185	ENSG00000077943	ITGA8	8516	protein_coding	protein_coding	integrin subunit alpha 8 [Source:HGNC Symbol;Acc:HGNC:6144]	10	15513949	15720125	-1
ENSG00000125962.14	-0.134982	2.18348	12.5458	0.000397106	0.00666185	ENSG00000125962	ARMCX5	64860	protein_coding	protein_coding	armadillo repeat containing, X-linked 5 [Source:HGNC Symbol;Acc:HGNC:25772]	X	102599168	102604159	1
ENSG00000131373.14	-0.120189	2.58377	12.5392	0.0003985	0.00666185	ENSG00000131373	HACL1	26061	protein_coding	protein_coding	2-hydroxyacyl-CoA lyase 1 [Source:HGNC Symbol;Acc:HGNC:17856]	3	15560704	15601852	-1
ENSG00000166669.13	-0.0946814	2.72943	12.5433	0.000397621	0.00666185	ENSG00000166669	ATF7IP2	80063	protein_coding	processed_transcript	activating transcription factor 7 interacting protein 2 [Source:HGNC Symbol;Acc:HGNC:20397]	16	10326434	10483638	1
ENSG00000166987.14	0.0848706	4.49289	12.5381	0.00039874	0.00666185	ENSG00000166987	MBD6	114785	protein_coding	protein_coding	methyl-CpG binding domain protein 6 [Source:HGNC Symbol;Acc:HGNC:20445]	12	57520710	57530148	1
ENSG00000179284.5	0.272621	-1.9245	12.5427	0.000397748	0.00666185	ENSG00000179284	DAND5	199699	protein_coding	protein_coding	DAN domain BMP antagonist family member 5 [Source:HGNC Symbol;Acc:HGNC:26780]	19	12965159	12974762	1
ENSG00000189212.12	-0.136324	2.79159	12.5419	0.000397925	0.00666185	ENSG00000189212	DPY19L2P1	NA	transcribed_unprocessed_pseudogene	processed_transcript	DPY19L2 pseudogene 1 [Source:HGNC Symbol;Acc:HGNC:22305]	7	35079989	35186041	-1
ENSG00000104044.15	-0.174505	1.03733	12.5342	0.000399577	0.00667	ENSG00000104044	OCA2	4948	protein_coding	protein_coding	OCA2 melanosomal transmembrane protein [Source:HGNC Symbol;Acc:HGNC:8101]	15	27754875	28099358	-1
ENSG00000137478.14	0.0978752	4.94153	12.5331	0.000399806	0.00667	ENSG00000137478	FCHSD2	9873	protein_coding	protein_coding	FCH and double SH3 domains 2 [Source:HGNC Symbol;Acc:HGNC:29114]	11	72836745	73142261	-1
ENSG00000197860.9	-0.12484	5.70778	12.531	0.000400259	0.00667271	ENSG00000197860	SGTB	54557	protein_coding	protein_coding	small glutamine rich tetratricopeptide repeat containing beta [Source:HGNC Symbol;Acc:HGNC:23567]	5	65665928	65723035	-1
ENSG00000175906.4	-0.186867	3.3207	12.5276	0.00040098	0.00667509	ENSG00000175906	ARL4D	379	protein_coding	protein_coding	ADP ribosylation factor like GTPase 4D [Source:HGNC Symbol;Acc:HGNC:656]	17	43398959	43401137	1
ENSG00000198003.11	0.135334	2.63552	12.5284	0.000400805	0.00667509	ENSG00000198003	CCDC151	115948	protein_coding	protein_coding	coiled-coil domain containing 151 [Source:HGNC Symbol;Acc:HGNC:28303]	19	11420604	11435782	-1
ENSG00000269190.5	0.0790752	3.90973	12.5183	0.000402992	0.00670374	ENSG00000269190	FBXO17	115290	protein_coding	protein_coding	F-box protein 17 [Source:HGNC Symbol;Acc:HGNC:18754]	19	38941401	38975910	-1
ENSG00000070731.10	0.310166	-1.01345	12.5161	0.000403467	0.00670679	ENSG00000070731	ST6GALNAC2	10610	protein_coding	protein_coding	ST6 N-acetylgalactosaminide alpha-2,6-sialyltransferase 2 [Source:HGNC Symbol;Acc:HGNC:10867]	17	76565379	76586956	-1
ENSG00000171219.8	0.320465	-1.51966	12.5047	0.000405921	0.00674274	ENSG00000171219	CDC42BPG	55561	protein_coding	protein_coding	CDC42 binding protein kinase gamma [Source:HGNC Symbol;Acc:HGNC:29829]	11	64823387	64844569	-1
ENSG00000103356.15	-0.0981276	3.65621	12.5028	0.000406337	0.00674478	ENSG00000103356	EARS2	124454	protein_coding	protein_coding	glutamyl-tRNA synthetase 2, mitochondrial [Source:HGNC Symbol;Acc:HGNC:29419]	16	23522014	23557731	-1
ENSG00000163611.11	-0.0925949	1.91535	12.4876	0.000409668	0.00679368	ENSG00000163611	SPICE1	152185	protein_coding	protein_coding	spindle and centriole associated protein 1 [Source:HGNC Symbol;Acc:HGNC:25083]	3	113442718	113515187	-1
ENSG00000257702.3	0.301981	-1.03564	12.4866	0.000409872	0.00679368	ENSG00000257702	LBX2-AS1	NA	antisense_RNA	antisense_RNA	LBX2 antisense RNA 1 [Source:HGNC Symbol;Acc:HGNC:25136]	2	74502595	74504678	1
ENSG00000187013.4	0.313859	-2.25881	12.4676	0.000414065	0.00685741	ENSG00000187013	C17orf82	NA	lincRNA	lincRNA	chromosome 17 open reading frame 82 [Source:HGNC Symbol;Acc:HGNC:32699]	17	61411751	61413280	1
ENSG00000279443.1	0.229743	-0.735462	12.4665	0.000414312	0.00685741	ENSG00000279443		NA	TEC	TEC		1	28544460	28546542	1
ENSG00000169271.2	-0.231291	1.55449	12.4642	0.000414825	0.00686098	ENSG00000169271	HSPB3	8988	protein_coding	protein_coding	heat shock protein family B (small) member 3 [Source:HGNC Symbol;Acc:HGNC:5248]	5	54455601	54456384	1
ENSG00000122986.13	0.176837	3.12708	12.4599	0.000415779	0.00687182	ENSG00000122986	HVCN1	84329	protein_coding	protein_coding	hydrogen voltage gated channel 1 [Source:HGNC Symbol;Acc:HGNC:28240]	12	110627841	110704950	-1
ENSG00000047249.17	-0.112741	6.48581	12.4557	0.000416712	0.00687248	ENSG00000047249	ATP6V1H	51606	protein_coding	protein_coding	ATPase H+ transporting V1 subunit H [Source:HGNC Symbol;Acc:HGNC:18303]	8	53715557	53843558	-1
ENSG00000114686.8	-0.0907384	4.19078	12.4557	0.000416713	0.00687248	ENSG00000114686	MRPL3	11222	protein_coding	protein_coding	mitochondrial ribosomal protein L3 [Source:HGNC Symbol;Acc:HGNC:10379]	3	131462212	131502983	-1
ENSG00000134070.4	0.161347	2.09892	12.4557	0.000416712	0.00687248	ENSG00000134070	IRAK2	3656	protein_coding	protein_coding	interleukin 1 receptor associated kinase 2 [Source:HGNC Symbol;Acc:HGNC:6113]	3	10164865	10243743	1
ENSG00000260418.1	0.163774	2.50539	12.4468	0.000418701	0.0068954	ENSG00000260418		NA	lincRNA	lincRNA		6	136335714	136336087	-1
ENSG00000277782.1	-0.288163	-2.16572	12.4476	0.000418523	0.0068954	ENSG00000277782		NA	lincRNA	lincRNA		15	80999593	80999981	-1
ENSG00000105427.9	0.17453	-0.307392	12.4416	0.000419886	0.00690014	ENSG00000105427	CNFN	84518	protein_coding	protein_coding	cornifelin [Source:HGNC Symbol;Acc:HGNC:30183]	19	42387019	42390287	-1
ENSG00000105698.15	0.0678845	7.26943	12.4423	0.000419716	0.00690014	ENSG00000105698	USF2	7392	protein_coding	protein_coding	upstream transcription factor 2, c-fos interacting [Source:HGNC Symbol;Acc:HGNC:12594]	19	35268978	35279821	1
ENSG00000167461.11	0.0533131	4.41614	12.443	0.000419566	0.00690014	ENSG00000167461	RAB8A	4218	protein_coding	protein_coding	RAB8A, member RAS oncogene family [Source:HGNC Symbol;Acc:HGNC:7007]	19	16111629	16134234	1
ENSG00000071246.10	0.106849	5.58989	12.4367	0.000420989	0.00691166	ENSG00000071246	VASH1	22846	protein_coding	protein_coding	vasohibin 1 [Source:HGNC Symbol;Acc:HGNC:19964]	14	76762189	76783015	1
ENSG00000140795.12	-0.187353	0.674413	12.4358	0.000421187	0.00691166	ENSG00000140795	MYLK3	91807	protein_coding	protein_coding	myosin light chain kinase 3 [Source:HGNC Symbol;Acc:HGNC:29826]	16	46703369	46790407	-1
ENSG00000258483.2	0.544183	-2.82698	12.4338	0.00042164	0.00691417	ENSG00000258483	LINC02251	NA	lincRNA	lincRNA	long intergenic non-protein coding RNA 2251 [Source:HGNC Symbol;Acc:HGNC:53149]	15	98003081	98021777	1
ENSG00000112541.13	-0.13601	2.33386	12.4314	0.000422172	0.00691798	ENSG00000112541	PDE10A	10846	protein_coding	protein_coding	phosphodiesterase 10A [Source:HGNC Symbol;Acc:HGNC:8772]	6	165327287	165986603	-1
ENSG00000154814.13	-0.0745688	2.29738	12.4289	0.000422742	0.0069204	ENSG00000154814	OXNAD1	92106	protein_coding	protein_coding	oxidoreductase NAD binding domain containing 1 [Source:HGNC Symbol;Acc:HGNC:25128]	3	16265160	16350299	1
ENSG00000168454.11	0.425938	-2.2998	12.4281	0.00042292	0.0069204	ENSG00000168454	TXNDC2	84203	protein_coding	protein_coding	thioredoxin domain containing 2 [Source:HGNC Symbol;Acc:HGNC:16470]	18	9885726	9889275	1
ENSG00000090554.12	0.142098	1.34401	12.4163	0.000425604	0.00695939	ENSG00000090554	FLT3LG	2323	protein_coding	nonsense_mediated_decay	fms related tyrosine kinase 3 ligand [Source:HGNC Symbol;Acc:HGNC:3766]	19	49474207	49486231	1
ENSG00000037042.8	-0.0842645	6.41949	12.4118	0.000426629	0.0069712	ENSG00000037042	TUBG2	27175	protein_coding	protein_coding	tubulin gamma 2 [Source:HGNC Symbol;Acc:HGNC:12419]	17	42659305	42667006	1
ENSG00000236423.5	0.307911	-1.40889	12.3981	0.000429759	0.00701738	ENSG00000236423	LINC01134	100133612	lincRNA	lincRNA	long intergenic non-protein coding RNA 1134 [Source:HGNC Symbol;Acc:HGNC:49449]	1	3900372	3917225	1
ENSG00000137273.3	0.137913	2.2899	12.393	0.000430946	0.00703177	ENSG00000137273	FOXF2	2295	protein_coding	protein_coding	forkhead box F2 [Source:HGNC Symbol;Acc:HGNC:3810]	6	1389834	1395597	1
ENSG00000075415.12	-0.0830302	7.56518	12.3835	0.000433148	0.0070553	ENSG00000075415	SLC25A3	5250	protein_coding	protein_coding	solute carrier family 25 member 3 [Source:HGNC Symbol;Acc:HGNC:10989]	12	98593591	98606379	1
ENSG00000198909.7	0.0604652	4.83958	12.3816	0.00043358	0.0070553	ENSG00000198909	MAP3K3	4215	protein_coding	protein_coding	mitogen-activated protein kinase kinase kinase 3 [Source:HGNC Symbol;Acc:HGNC:6855]	17	63622415	63696303	1
ENSG00000228016.1	-0.195088	0.00856764	12.3837	0.000433096	0.0070553	ENSG00000228016	RAPGEF4-AS1	91149	antisense_RNA	antisense_RNA	RAPGEF4 antisense RNA 1 [Source:HGNC Symbol;Acc:HGNC:28081]	2	172677141	172736206	-1
ENSG00000281327.1	0.397489	-1.63968	12.3815	0.000433612	0.0070553	ENSG00000281327	LINC01338	102546175	lincRNA	lincRNA	long intergenic non-protein coding RNA 1338 [Source:HGNC Symbol;Acc:HGNC:50547]	5	82850864	82859836	-1
ENSG00000101868.10	0.0920411	2.64019	12.3792	0.000434152	0.00705911	ENSG00000101868	POLA1	5422	protein_coding	protein_coding	DNA polymerase alpha 1, catalytic subunit [Source:HGNC Symbol;Acc:HGNC:9173]	X	24693919	24996986	1
ENSG00000157764.12	-0.0894771	4.90864	12.3752	0.000435084	0.00706928	ENSG00000157764	BRAF	673	protein_coding	protein_coding	B-Raf proto-oncogene, serine/threonine kinase [Source:HGNC Symbol;Acc:HGNC:1097]	7	140719327	140924764	-1
ENSG00000224116.6	-0.195131	0.600387	12.3473	0.000441636	0.00717067	ENSG00000224116	INHBA-AS1	285954	antisense_RNA	antisense_RNA	INHBA antisense RNA 1 [Source:HGNC Symbol;Acc:HGNC:40303]	7	41693916	41779388	1
ENSG00000279952.1	-0.312921	-2.22423	12.3444	0.000442301	0.00717643	ENSG00000279952		NA	TEC	TEC		12	127462507	127463197	1
ENSG00000112031.15	0.0828615	4.32199	12.3392	0.000443535	0.00719135	ENSG00000112031	MTRF1L	54516	protein_coding	processed_transcript	mitochondrial translational release factor 1 like [Source:HGNC Symbol;Acc:HGNC:21051]	6	152987362	153002685	-1
ENSG00000138134.11	-0.134742	3.0166	12.3379	0.000443845	0.00719135	ENSG00000138134	STAMBPL1	57559	protein_coding	protein_coding	STAM binding protein like 1 [Source:HGNC Symbol;Acc:HGNC:24105]	10	88879734	88975153	1
ENSG00000145349.16	-0.113001	5.48565	12.327	0.000446457	0.00721848	ENSG00000145349	CAMK2D	817	protein_coding	protein_coding	calcium/calmodulin dependent protein kinase II delta [Source:HGNC Symbol;Acc:HGNC:1462]	4	113451032	113761927	-1
ENSG00000157064.10	-0.169155	6.41341	12.327	0.000446459	0.00721848	ENSG00000157064	NMNAT2	23057	protein_coding	protein_coding	nicotinamide nucleotide adenylyltransferase 2 [Source:HGNC Symbol;Acc:HGNC:16789]	1	183248237	183418602	-1
ENSG00000281706.2	-0.196097	-0.820728	12.3279	0.000446227	0.00721848	ENSG00000281706		100507173	lincRNA	lincRNA	long intergenic non-protein coding RNA 1012 [Source:NCBI gene;Acc:100507173]	6	27694035	27710222	1
ENSG00000168538.15	-0.0766327	4.06158	12.315	0.000449326	0.00725467	ENSG00000168538	TRAPPC11	60684	protein_coding	protein_coding	trafficking protein particle complex 11 [Source:HGNC Symbol;Acc:HGNC:25751]	4	183659267	183713594	1
ENSG00000169857.7	0.0979212	2.15255	12.3155	0.000449218	0.00725467	ENSG00000169857	AVEN	57099	protein_coding	protein_coding	apoptosis and caspase activation inhibitor [Source:HGNC Symbol;Acc:HGNC:13509]	15	33866227	34039176	-1
ENSG00000233058.1	-0.137489	0.0534246	12.3091	0.000450751	0.00727259	ENSG00000233058	LINC00884	NA	antisense_RNA	antisense_RNA	long intergenic non-protein coding RNA 884 [Source:HGNC Symbol;Acc:HGNC:48570]	3	194487454	194518279	1
ENSG00000196922.10	0.0977639	3.90484	12.3023	0.000452412	0.00729427	ENSG00000196922	ZNF252P	286101	transcribed_unitary_pseudogene	processed_transcript	zinc finger protein 252, pseudogene [Source:HGNC Symbol;Acc:HGNC:13046]	8	144973589	145002895	-1
ENSG00000180422.3	0.19508	0.0605463	12.3004	0.000452865	0.00729647	ENSG00000180422	LINC00304	283860	lincRNA	lincRNA	long intergenic non-protein coding RNA 304 [Source:HGNC Symbol;Acc:HGNC:26713]	16	89159146	89164245	1
ENSG00000261195.1	0.227762	0.868834	12.296	0.000453929	0.00730851	ENSG00000261195		NA	antisense_RNA	antisense_RNA		16	19761172	19766099	-1
ENSG00000265480.5	0.261794	-1.92361	12.2911	0.000455115	0.00732249	ENSG00000265480	KRT18P55	284085	transcribed_unprocessed_pseudogene	processed_transcript	keratin 18 pseudogene 55 [Source:HGNC Symbol;Acc:HGNC:26874]	17	28275986	28317783	-1
ENSG00000110955.8	-0.11476	8.08113	12.2783	0.000458257	0.00736791	ENSG00000110955	ATP5B	506	protein_coding	processed_transcript	ATP synthase, H+ transporting, mitochondrial F1 complex, beta polypeptide [Source:HGNC Symbol;Acc:HGNC:830]	12	56638175	56646068	-1
ENSG00000176102.11	-0.0547515	4.25486	12.2769	0.000458608	0.00736841	ENSG00000176102	CSTF3	1479	protein_coding	nonsense_mediated_decay	cleavage stimulation factor subunit 3 [Source:HGNC Symbol;Acc:HGNC:2485]	11	33077188	33162371	-1
ENSG00000104324.15	0.141878	3.6135	12.2744	0.000459213	0.007373	ENSG00000104324	CPQ	10404	protein_coding	protein_coding	carboxypeptidase Q [Source:HGNC Symbol;Acc:HGNC:16910]	8	96645227	97149654	1
ENSG00000134440.11	-0.0743549	6.54263	12.2716	0.000459892	0.00737875	ENSG00000134440	NARS	4677	protein_coding	protein_coding	asparaginyl-tRNA synthetase [Source:HGNC Symbol;Acc:HGNC:7643]	18	57600656	57622213	-1
ENSG00000167525.13	0.106312	2.40821	12.2698	0.000460358	0.0073811	ENSG00000167525	PROCA1	147011	protein_coding	protein_coding	protein interacting with cyclin A1 [Source:HGNC Symbol;Acc:HGNC:28600]	17	28703197	28711854	-1
ENSG00000161999.11	0.0588242	4.74285	12.2679	0.000460821	0.00738339	ENSG00000161999	JMJD8	339123	protein_coding	protein_coding	jumonji domain containing 8 [Source:HGNC Symbol;Acc:HGNC:14148]	16	681671	684528	-1
ENSG00000180008.8	0.0894131	3.72065	12.2647	0.000461597	0.00739068	ENSG00000180008	SOCS4	122809	protein_coding	protein_coding	suppressor of cytokine signaling 4 [Source:HGNC Symbol;Acc:HGNC:19392]	14	55027230	55049488	1
ENSG00000028203.17	-0.0684799	4.7219	12.2615	0.000462398	0.00739425	ENSG00000028203	VEZT	55591	protein_coding	processed_transcript	vezatin, adherens junctions transmembrane protein [Source:HGNC Symbol;Acc:HGNC:18258]	12	95217746	95302790	1
ENSG00000116984.12	-0.103523	4.59482	12.26	0.000462782	0.00739425	ENSG00000116984	MTR	4548	protein_coding	protein_coding	5-methyltetrahydrofolate-homocysteine methyltransferase [Source:HGNC Symbol;Acc:HGNC:7468]	1	236795281	236903981	1
ENSG00000137558.7	-0.309815	0.498159	12.2605	0.000462636	0.00739425	ENSG00000137558	PI15	51050	protein_coding	protein_coding	peptidase inhibitor 15 [Source:HGNC Symbol;Acc:HGNC:8946]	8	74824537	74855029	1
ENSG00000117009.11	-0.243071	-0.655568	12.2574	0.000463422	0.00739673	ENSG00000117009	KMO	8564	protein_coding	protein_coding	kynurenine 3-monooxygenase [Source:HGNC Symbol;Acc:HGNC:6381]	1	241532134	241595642	1
ENSG00000118276.11	-0.122581	4.61731	12.2567	0.000463579	0.00739673	ENSG00000118276	B4GALT6	9331	protein_coding	retained_intron	beta-1,4-galactosyltransferase 6 [Source:HGNC Symbol;Acc:HGNC:929]	18	31622247	31685836	-1
ENSG00000136003.15	-0.0898247	6.61828	12.245	0.000466495	0.00743811	ENSG00000136003	ISCU	23479	protein_coding	retained_intron	iron-sulfur cluster assembly enzyme [Source:HGNC Symbol;Acc:HGNC:29882]	12	108562582	108569384	1
ENSG00000223575.2	0.284302	-1.73825	12.2353	0.00046893	0.00747176	ENSG00000223575	RBMX2P3	NA	processed_pseudogene	processed_pseudogene	RNA binding motif protein, X-linked 2 pseudogene 3 [Source:HGNC Symbol;Acc:HGNC:39925]	1	119084998	119085954	-1
ENSG00000162688.16	-0.0939986	4.018	12.2309	0.000470046	0.00748437	ENSG00000162688	AGL	178	protein_coding	protein_coding	amylo-alpha-1, 6-glucosidase, 4-alpha-glucanotransferase [Source:HGNC Symbol;Acc:HGNC:321]	1	99850084	99924023	1
ENSG00000166272.16	0.0682323	5.04975	12.2264	0.00047119	0.00749658	ENSG00000166272	WBP1L	54838	protein_coding	protein_coding	WW domain binding protein 1 like [Source:HGNC Symbol;Acc:HGNC:23510]	10	102743970	102816267	1
ENSG00000276070.4	-0.410189	-0.388856	12.2253	0.000471462	0.00749658	ENSG00000276070	CCL4L2	9560	protein_coding	protein_coding	C-C motif chemokine ligand 4 like 2 [Source:HGNC Symbol;Acc:HGNC:24066]	17	36210924	36212878	1
ENSG00000149084.12	-0.118444	5.3412	12.2235	0.000471923	0.00749874	ENSG00000149084	HSD17B12	51144	protein_coding	protein_coding	hydroxysteroid 17-beta dehydrogenase 12 [Source:HGNC Symbol;Acc:HGNC:18646]	11	43680558	43856617	1
ENSG00000180626.9	-0.0840293	2.7691	12.2166	0.000473659	0.00752112	ENSG00000180626	ZNF594	84622	protein_coding	protein_coding	zinc finger protein 594 [Source:HGNC Symbol;Acc:HGNC:29392]	17	5179536	5191883	-1
ENSG00000137501.17	-0.124558	5.35006	12.2088	0.000475654	0.00754241	ENSG00000137501	SYTL2	54843	protein_coding	nonsense_mediated_decay	synaptotagmin like 2 [Source:HGNC Symbol;Acc:HGNC:15585]	11	85694224	85811159	-1
ENSG00000180929.5	0.175495	2.45026	12.2089	0.000475608	0.00754241	ENSG00000180929	GPR62	118442	protein_coding	protein_coding	G protein-coupled receptor 62 [Source:HGNC Symbol;Acc:HGNC:13301]	3	51955314	51957504	1
ENSG00000168884.14	0.136699	3.81721	12.2061	0.000476336	0.00754804	ENSG00000168884	TNIP2	79155	protein_coding	protein_coding	TNFAIP3 interacting protein 2 [Source:HGNC Symbol;Acc:HGNC:19118]	4	2741648	2756376	-1
ENSG00000275450.1	-0.178602	-0.120936	12.2037	0.000476937	0.00755237	ENSG00000275450		442421	lincRNA	lincRNA	PTGER4P2-CDK2AP2P2 readthrough, transcribed pseudogene [Source:NCBI gene;Acc:442421]	9	41276280	41282846	1
ENSG00000247081.7	-0.394469	2.44319	12.1966	0.00047877	0.0075762	ENSG00000247081	BAALC-AS1	NA	antisense_RNA	antisense_RNA	BAALC antisense RNA 1 [Source:HGNC Symbol;Acc:HGNC:50461]	8	103156990	103298772	-1
ENSG00000172794.19	-0.115447	3.79213	12.1918	0.000479991	0.00759031	ENSG00000172794	RAB37	326624	protein_coding	protein_coding	RAB37, member RAS oncogene family [Source:HGNC Symbol;Acc:HGNC:30268]	17	74670578	74747335	1
ENSG00000130684.13	-0.070248	4.8533	12.1839	0.00048205	0.00761764	ENSG00000130684	ZNF337	26152	protein_coding	protein_coding	zinc finger protein 337 [Source:HGNC Symbol;Acc:HGNC:15809]	20	25674215	25696841	-1
ENSG00000276790.1	0.325992	-2.50608	12.181	0.000482783	0.00762401	ENSG00000276790		NA	antisense_RNA	antisense_RNA		17	47279526	47280047	-1
ENSG00000186020.12	-0.0543711	4.27638	12.1739	0.000484631	0.00764795	ENSG00000186020	ZNF529	57711	protein_coding	protein_coding	zinc finger protein 529 [Source:HGNC Symbol;Acc:HGNC:29328]	19	36534774	36605276	-1
ENSG00000157483.8	0.125288	3.33109	12.1693	0.000485815	0.00766139	ENSG00000157483	MYO1E	4643	protein_coding	protein_coding	myosin IE [Source:HGNC Symbol;Acc:HGNC:7599]	15	59132434	59372900	-1
ENSG00000125772.12	-0.175793	4.68787	12.1634	0.000487373	0.00768071	ENSG00000125772	GPCPD1	56261	protein_coding	protein_coding	glycerophosphocholine phosphodiesterase 1 [Source:HGNC Symbol;Acc:HGNC:26957]	20	5544404	5611026	-1
ENSG00000058453.16	0.105978	5.44246	12.1594	0.000488416	0.00768484	ENSG00000058453	CROCC	9696	protein_coding	processed_transcript	ciliary rootlet coiled-coil, rootletin [Source:HGNC Symbol;Acc:HGNC:21299]	1	16740273	16972979	1
ENSG00000072401.14	-0.0835052	3.10048	12.1573	0.000488968	0.00768484	ENSG00000072401	UBE2D1	7321	protein_coding	protein_coding	ubiquitin conjugating enzyme E2 D1 [Source:HGNC Symbol;Acc:HGNC:12474]	10	58334975	58370753	1
ENSG00000138095.18	-0.0907407	5.77708	12.1586	0.000488626	0.00768484	ENSG00000138095	LRPPRC	10128	protein_coding	protein_coding	leucine rich pentatricopeptide repeat containing [Source:HGNC Symbol;Acc:HGNC:15714]	2	43886508	43996005	-1
ENSG00000271913.5	-0.185514	0.00432585	12.1574	0.000488941	0.00768484	ENSG00000271913		NA	antisense_RNA	antisense_RNA		6	158988178	159064925	1
ENSG00000006695.10	-0.0809257	2.40194	12.1438	0.000492509	0.00773521	ENSG00000006695	COX10	1352	protein_coding	protein_coding	COX10, heme A:farnesyltransferase cytochrome c oxidase assembly factor [Source:HGNC Symbol;Acc:HGNC:2260]	17	14069496	14208677	1
ENSG00000284714.1	0.195092	2.62186	12.1396	0.000493626	0.00774747	ENSG00000284714		NA	sense_intronic	sense_intronic		3	133784778	133796640	1
ENSG00000182901.16	-0.155042	4.82322	12.1328	0.00049544	0.00777066	ENSG00000182901	RGS7	6000	protein_coding	protein_coding	regulator of G protein signaling 7 [Source:HGNC Symbol;Acc:HGNC:10003]	1	240775515	241357230	-1
ENSG00000183688.4	0.151501	3.80721	12.1274	0.000496876	0.00778787	ENSG00000183688	RFLNB	359845	protein_coding	protein_coding	refilin B [Source:HGNC Symbol;Acc:HGNC:28705]	17	439978	445939	-1
ENSG00000129993.14	0.100782	3.89638	12.1211	0.000498538	0.00780332	ENSG00000129993	CBFA2T3	863	protein_coding	protein_coding	CBFA2/RUNX1 translocation partner 3 [Source:HGNC Symbol;Acc:HGNC:1537]	16	88874858	88977204	-1
ENSG00000211460.11	-0.0477958	5.28878	12.1224	0.000498201	0.00780332	ENSG00000211460	TSN	7247	protein_coding	protein_coding	translin [Source:HGNC Symbol;Acc:HGNC:12379]	2	121737103	121767853	1
ENSG00000163132.6	0.20892	3.32459	12.119	0.0004991	0.00780682	ENSG00000163132	MSX1	4487	protein_coding	protein_coding	msh homeobox 1 [Source:HGNC Symbol;Acc:HGNC:7391]	4	4859666	4863936	1
ENSG00000117475.13	-0.0811151	2.88207	12.1175	0.000499497	0.00780773	ENSG00000117475	BLZF1	8548	protein_coding	protein_coding	basic leucine zipper nuclear factor 1 [Source:HGNC Symbol;Acc:HGNC:1065]	1	169367970	169396540	1
ENSG00000099385.11	0.110349	3.97044	12.1123	0.000500897	0.00780843	ENSG00000099385	BCL7C	9274	protein_coding	protein_coding	BCL tumor suppressor 7C [Source:HGNC Symbol;Acc:HGNC:1006]	16	30833626	30894960	-1
ENSG00000132286.11	-0.0711887	4.34454	12.1131	0.000500696	0.00780843	ENSG00000132286	TIMM10B	26515	protein_coding	protein_coding	translocase of inner mitochondrial membrane 10B [Source:HGNC Symbol;Acc:HGNC:4022]	11	6481447	6484679	1
ENSG00000170464.9	-0.0520679	5.43146	12.1138	0.000500502	0.00780843	ENSG00000170464	DNAJC18	202052	protein_coding	nonsense_mediated_decay	DnaJ heat shock protein family (Hsp40) member C18 [Source:HGNC Symbol;Acc:HGNC:28429]	5	139408588	139444491	-1
ENSG00000183134.4	0.276024	2.48291	12.1131	0.000500699	0.00780843	ENSG00000183134	PTGDR2	11251	protein_coding	protein_coding	prostaglandin D2 receptor 2 [Source:HGNC Symbol;Acc:HGNC:4502]	11	60850940	60855971	-1
ENSG00000135824.12	-0.206712	1.3413	12.1097	0.000501597	0.00780873	ENSG00000135824	RGS8	85397	protein_coding	protein_coding	regulator of G protein signaling 8 [Source:HGNC Symbol;Acc:HGNC:16810]	1	182641816	182684576	-1
ENSG00000184076.13	-0.0788489	6.21832	12.1086	0.000501902	0.00780873	ENSG00000184076	UQCR10	29796	protein_coding	protein_coding	ubiquinol-cytochrome c reductase, complex III subunit X [Source:HGNC Symbol;Acc:HGNC:30863]	22	29767369	29770413	1
ENSG00000188959.9	0.609486	-2.8719	12.1085	0.000501931	0.00780873	ENSG00000188959	C9orf152	401546	protein_coding	processed_transcript	chromosome 9 open reading frame 152 [Source:HGNC Symbol;Acc:HGNC:31455]	9	110190048	110208189	-1
ENSG00000112796.9	-0.137855	3.92113	12.1018	0.000503734	0.00783148	ENSG00000112796	ENPP5	59084	protein_coding	protein_coding	ectonucleotide pyrophosphatase/phosphodiesterase 5 (putative) [Source:HGNC Symbol;Acc:HGNC:13717]	6	46159187	46170971	-1
ENSG00000170667.14	0.16947	4.94188	12.0907	0.000506735	0.00787283	ENSG00000170667	RASA4B	100271927	protein_coding	retained_intron	RAS p21 protein activator 4B [Source:HGNC Symbol;Acc:HGNC:35202]	7	102482445	102517781	-1
ENSG00000246877.1	-0.215774	-0.851343	12.0862	0.000507968	0.00788667	ENSG00000246877	DNM1P35	NA	antisense_RNA	antisense_RNA	dynamin 1 pseudogene 35 [Source:HGNC Symbol;Acc:HGNC:35182]	15	75727670	75738623	-1
ENSG00000168672.3	0.158457	3.18066	12.0844	0.000508458	0.00788897	ENSG00000168672	FAM84B	157638	protein_coding	protein_coding	family with sequence similarity 84 member B [Source:HGNC Symbol;Acc:HGNC:24166]	8	126552442	126558393	-1
ENSG00000188517.14	-0.188801	-0.602469	12.0808	0.00050944	0.00789888	ENSG00000188517	COL25A1	84570	protein_coding	nonsense_mediated_decay	collagen type XXV alpha 1 chain [Source:HGNC Symbol;Acc:HGNC:18603]	4	108810721	109302657	-1
ENSG00000138674.16	-0.0647192	5.54999	12.0757	0.000510828	0.00791509	ENSG00000138674	SEC31A	22872	protein_coding	protein_coding	SEC31 homolog A, COPII coat complex component [Source:HGNC Symbol;Acc:HGNC:17052]	4	82818661	82901166	-1
ENSG00000077254.14	-0.0583632	5.81403	12.0703	0.00051231	0.00793272	ENSG00000077254	USP33	23032	protein_coding	protein_coding	ubiquitin specific peptidase 33 [Source:HGNC Symbol;Acc:HGNC:20059]	1	77695987	77759852	-1
ENSG00000133138.19	0.129329	1.24488	12.0637	0.000514142	0.00795574	ENSG00000133138	TBC1D8B	54885	protein_coding	protein_coding	TBC1 domain family member 8B [Source:HGNC Symbol;Acc:HGNC:24715]	X	106802680	106876145	1
ENSG00000179477.9	-0.248769	0.481774	12.0623	0.000514508	0.00795607	ENSG00000179477	ALOX12B	242	protein_coding	protein_coding	arachidonate 12-lipoxygenase, 12R type [Source:HGNC Symbol;Acc:HGNC:430]	17	8072636	8087703	-1
ENSG00000105556.11	0.0842217	4.54097	12.0472	0.000518692	0.00800256	ENSG00000105556	MIER2	54531	protein_coding	protein_coding	MIER family member 2 [Source:HGNC Symbol;Acc:HGNC:29210]	19	301444	344815	-1
ENSG00000178149.16	-0.0641629	3.86747	12.0472	0.000518715	0.00800256	ENSG00000178149	DALRD3	55152	protein_coding	retained_intron	DALR anticodon binding domain containing 3 [Source:HGNC Symbol;Acc:HGNC:25536]	3	49015488	49022293	-1
ENSG00000214717.11_PAR_Y	0.0755141	3.88349	12.0465	0.000518903	0.00800256	ENSG00000214717	ZBED1	9189	protein_coding	protein_coding	zinc finger BED-type containing 1 [Source:HGNC Symbol;Acc:HGNC:447]	X	2486414	2500967	-1
ENSG00000244062.1	0.243877	-0.275851	12.0416	0.000520263	0.00801817	ENSG00000244062		NA	processed_pseudogene	processed_pseudogene		3	133760300	133762363	1
ENSG00000120805.13	-0.0867186	5.19533	12.0376	0.000521393	0.00803021	ENSG00000120805	ARL1	400	protein_coding	protein_coding	ADP ribosylation factor like GTPase 1 [Source:HGNC Symbol;Acc:HGNC:692]	12	101393120	101407820	-1
ENSG00000196083.9	-0.12597	2.44873	12.0313	0.000523153	0.00804657	ENSG00000196083	IL1RAP	3556	protein_coding	protein_coding	interleukin 1 receptor accessory protein [Source:HGNC Symbol;Acc:HGNC:5995]	3	190514051	190659750	1
ENSG00000237289.9	-0.149599	6.58769	12.0322	0.000522899	0.00804657	ENSG00000237289	CKMT1B	1159	protein_coding	protein_coding	creatine kinase, mitochondrial 1B [Source:HGNC Symbol;Acc:HGNC:1995]	15	43593054	43604901	1
ENSG00000175213.2	0.0690781	2.79756	12.0239	0.00052522	0.00807298	ENSG00000175213	ZNF408	79797	protein_coding	protein_coding	zinc finger protein 408 [Source:HGNC Symbol;Acc:HGNC:20041]	11	46700818	46705912	1
ENSG00000233123.1	-0.245703	2.68306	12.022	0.000525758	0.00807586	ENSG00000233123	LINC01007	100506527	lincRNA	lincRNA	long intergenic non-protein coding RNA 1007 [Source:HGNC Symbol;Acc:HGNC:48973]	7	101562779	101569006	-1
ENSG00000125864.13	-0.170749	1.17836	12.0198	0.000526395	0.00808027	ENSG00000125864	BFSP1	631	protein_coding	protein_coding	beaded filament structural protein 1 [Source:HGNC Symbol;Acc:HGNC:1040]	20	17493905	17569220	-1
ENSG00000100351.16	0.291038	-2.29029	12.0176	0.000527018	0.00808445	ENSG00000100351	GRAP2	9402	protein_coding	protein_coding	GRB2-related adaptor protein 2 [Source:HGNC Symbol;Acc:HGNC:4563]	22	39901082	39973721	1
ENSG00000065154.11	-0.104188	6.2126	12.0087	0.000529518	0.00811741	ENSG00000065154	OAT	4942	protein_coding	protein_coding	ornithine aminotransferase [Source:HGNC Symbol;Acc:HGNC:8091]	10	124397303	124418976	-1
ENSG00000155636.14	-0.0746796	2.39866	12.0062	0.00053024	0.00812307	ENSG00000155636	RBM45	129831	protein_coding	retained_intron	RNA binding motif protein 45 [Source:HGNC Symbol;Acc:HGNC:24468]	2	178112424	178139011	1
ENSG00000121406.8	-0.0737856	3.03963	11.9999	0.00053202	0.00813897	ENSG00000121406	ZNF549	256051	protein_coding	protein_coding	zinc finger protein 549 [Source:HGNC Symbol;Acc:HGNC:26632]	19	57527325	57557542	1
ENSG00000131634.13	0.184782	3.38385	11.9996	0.000532112	0.00813897	ENSG00000131634	TMEM204	79652	protein_coding	protein_coding	transmembrane protein 204 [Source:HGNC Symbol;Acc:HGNC:14158]	16	1528688	1555580	1
ENSG00000177807.8	0.172067	6.98286	11.9988	0.000532338	0.00813897	ENSG00000177807	KCNJ10	3766	protein_coding	protein_coding	potassium voltage-gated channel subfamily J member 10 [Source:HGNC Symbol;Acc:HGNC:6256]	1	159998651	160070483	-1
ENSG00000197885.10	-0.107511	4.67529	11.9976	0.000532692	0.008139	ENSG00000197885	NKIRAS1	28512	protein_coding	protein_coding	NFKB inhibitor interacting Ras like 1 [Source:HGNC Symbol;Acc:HGNC:17899]	3	23891660	23946591	-1
ENSG00000100413.16	0.0751381	6.07345	11.9931	0.000533973	0.00815317	ENSG00000100413	POLR3H	171568	protein_coding	protein_coding	RNA polymerase III subunit H [Source:HGNC Symbol;Acc:HGNC:30349]	22	41525804	41544606	-1
ENSG00000281189.1	-0.21696	-1.47878	11.9829	0.000536914	0.00819265	ENSG00000281189	GHET1	102723099	lincRNA	lincRNA	gastric carcinoma proliferation enhancing transcript 1 [Source:HGNC Symbol;Acc:HGNC:49425]	7	148987527	148989432	1
ENSG00000107938.17	-0.0679662	3.30363	11.977	0.00053861	0.00821309	ENSG00000107938	EDRF1	26098	protein_coding	nonsense_mediated_decay	erythroid differentiation regulatory factor 1 [Source:HGNC Symbol;Acc:HGNC:24640]	10	125719515	125764143	1
ENSG00000102780.16	-0.0813784	3.65538	11.9727	0.000539852	0.00822658	ENSG00000102780	DGKH	160851	protein_coding	protein_coding	diacylglycerol kinase eta [Source:HGNC Symbol;Acc:HGNC:2854]	13	42040036	42256578	1
ENSG00000073146.15	-0.162843	0.765797	11.9678	0.000541273	0.0082428	ENSG00000073146	MOV10L1	54456	protein_coding	protein_coding	Mov10 RISC complex RNA helicase like 1 [Source:HGNC Symbol;Acc:HGNC:7201]	22	50089879	50161690	1
ENSG00000159685.10	-0.113628	4.16201	11.9533	0.000545508	0.0083018	ENSG00000159685	CHCHD6	84303	protein_coding	nonsense_mediated_decay	coiled-coil-helix-coiled-coil-helix domain containing 6 [Source:HGNC Symbol;Acc:HGNC:28184]	3	126704220	126960406	1
ENSG00000150627.15	-0.114508	3.63971	11.9496	0.0005466	0.00831293	ENSG00000150627	WDR17	116966	protein_coding	protein_coding	WD repeat domain 17 [Source:HGNC Symbol;Acc:HGNC:16661]	4	176065834	176182818	1
ENSG00000001497.16	-0.071864	5.54465	11.9442	0.000548171	0.00833133	ENSG00000001497	LAS1L	81887	protein_coding	protein_coding	LAS1 like, ribosome biogenesis factor [Source:HGNC Symbol;Acc:HGNC:25726]	X	65512582	65534775	-1
ENSG00000152034.10	-0.23888	0.937606	11.9404	0.000549308	0.00834311	ENSG00000152034	MCHR2	84539	protein_coding	protein_coding	melanin concentrating hormone receptor 2 [Source:HGNC Symbol;Acc:HGNC:20867]	6	99919910	99994247	-1
ENSG00000279859.2	0.302081	-2.44176	11.9388	0.000549774	0.00834469	ENSG00000279859		NA	TEC	TEC		4	6691995	6692970	-1
ENSG00000111665.11	0.133912	0.310169	11.9366	0.000550423	0.00834799	ENSG00000111665	CDCA3	83461	protein_coding	protein_coding	cell division cycle associated 3 [Source:HGNC Symbol;Acc:HGNC:14624]	12	6844793	6852066	-1
ENSG00000164576.11	0.0935594	4.91904	11.9353	0.000550797	0.00834799	ENSG00000164576	SAP30L	79685	protein_coding	protein_coding	SAP30 like [Source:HGNC Symbol;Acc:HGNC:25663]	5	154445957	154461054	1
ENSG00000254211.5	0.212193	-0.545363	11.9344	0.000551077	0.00834799	ENSG00000254211	LINC01485	NA	lincRNA	lincRNA	long intergenic non-protein coding RNA 1485 [Source:HGNC Symbol;Acc:HGNC:51138]	5	173786790	173809039	-1
ENSG00000137076.20	0.121815	6.60062	11.93	0.000552385	0.00836231	ENSG00000137076	TLN1	7094	protein_coding	protein_coding	talin 1 [Source:HGNC Symbol;Acc:HGNC:11845]	9	35696948	35732395	-1
ENSG00000175175.5	-0.161352	3.51734	11.9287	0.000552768	0.00836261	ENSG00000175175	PPM1E	22843	protein_coding	protein_coding	protein phosphatase, Mg2+/Mn2+ dependent 1E [Source:HGNC Symbol;Acc:HGNC:19322]	17	58755869	58985176	1
ENSG00000016391.10	0.161539	5.41164	11.9155	0.000556679	0.00840373	ENSG00000016391	CHDH	55349	protein_coding	protein_coding	choline dehydrogenase [Source:HGNC Symbol;Acc:HGNC:24288]	3	53812335	53846390	-1
ENSG00000176928.5	-0.157463	2.59468	11.9177	0.000556041	0.00840373	ENSG00000176928	GCNT4	51301	protein_coding	protein_coding	glucosaminyl (N-acetyl) transferase 4, core 2 [Source:HGNC Symbol;Acc:HGNC:17973]	5	75025346	75030899	-1
ENSG00000187325.4	-0.0930793	4.11644	11.9146	0.000556944	0.00840373	ENSG00000187325	TAF9B	51616	protein_coding	protein_coding	TATA-box binding protein associated factor 9b [Source:HGNC Symbol;Acc:HGNC:17306]	X	78129748	78139706	-1
ENSG00000197724.10	0.079592	5.1272	11.9147	0.000556926	0.00840373	ENSG00000197724	PHF2	5253	protein_coding	protein_coding	PHD finger protein 2 [Source:HGNC Symbol;Acc:HGNC:8920]	9	93576407	93679587	1
ENSG00000127666.9	0.0735517	3.51764	11.9095	0.000558493	0.00841657	ENSG00000127666	TICAM1	148022	protein_coding	protein_coding	toll like receptor adaptor molecule 1 [Source:HGNC Symbol;Acc:HGNC:18348]	19	4815932	4831704	-1
ENSG00000167767.13	-0.379442	-2.21025	11.9087	0.000558709	0.00841657	ENSG00000167767	KRT80	144501	protein_coding	protein_coding	keratin 80 [Source:HGNC Symbol;Acc:HGNC:27056]	12	52168996	52192000	-1
ENSG00000174442.11	-0.133836	1.81586	11.9081	0.00055889	0.00841657	ENSG00000174442	ZWILCH	55055	protein_coding	protein_coding	zwilch kinetochore protein [Source:HGNC Symbol;Acc:HGNC:25468]	15	66504959	66550128	1
ENSG00000143502.14	-0.122158	4.87198	11.9027	0.000560537	0.00843586	ENSG00000143502	SUSD4	55061	protein_coding	protein_coding	sushi domain containing 4 [Source:HGNC Symbol;Acc:HGNC:25470]	1	223220819	223364202	-1
ENSG00000082805.19	0.0790004	5.08581	11.9007	0.000561116	0.00843907	ENSG00000082805	ERC1	23085	protein_coding	protein_coding	ELKS/RAB6-interacting/CAST family member 1 [Source:HGNC Symbol;Acc:HGNC:17072]	12	990509	1495933	1
ENSG00000184486.9	0.125966	4.42188	11.898	0.00056194	0.00844045	ENSG00000184486	POU3F2	5454	protein_coding	protein_coding	POU class 3 homeobox 2 [Source:HGNC Symbol;Acc:HGNC:9215]	6	98834592	98839470	1
ENSG00000204977.9	0.0564956	4.37404	11.8987	0.000561728	0.00844045	ENSG00000204977	TRIM13	10206	protein_coding	protein_coding	tripartite motif containing 13 [Source:HGNC Symbol;Acc:HGNC:9976]	13	49995888	50020481	1
ENSG00000169071.14	-0.175541	-0.129173	11.8921	0.000563734	0.00846189	ENSG00000169071	ROR2	4920	protein_coding	protein_coding	receptor tyrosine kinase like orphan receptor 2 [Source:HGNC Symbol;Acc:HGNC:10257]	9	91563091	91950162	-1
ENSG00000084734.8	-0.174778	-0.397332	11.8866	0.000565391	0.00846481	ENSG00000084734	GCKR	2646	protein_coding	protein_coding	glucokinase regulator [Source:HGNC Symbol;Acc:HGNC:4196]	2	27496842	27523684	1
ENSG00000127554.12	0.0747894	4.43765	11.8884	0.000564855	0.00846481	ENSG00000127554	GFER	2671	protein_coding	protein_coding	growth factor, augmenter of liver regeneration [Source:HGNC Symbol;Acc:HGNC:4236]	16	1984207	1987749	1
ENSG00000140463.13	-0.0805256	3.24219	11.8866	0.000565398	0.00846481	ENSG00000140463	BBS4	585	protein_coding	nonsense_mediated_decay	Bardet-Biedl syndrome 4 [Source:HGNC Symbol;Acc:HGNC:969]	15	72686179	72738476	1
ENSG00000166478.9	0.0930861	2.81581	11.8885	0.000564826	0.00846481	ENSG00000166478	ZNF143	7702	protein_coding	protein_coding	zinc finger protein 143 [Source:HGNC Symbol;Acc:HGNC:12928]	11	9460319	9528524	1
ENSG00000105641.3	0.404741	-2.33635	11.8828	0.000566547	0.00846716	ENSG00000105641	SLC5A5	6528	protein_coding	protein_coding	solute carrier family 5 member 5 [Source:HGNC Symbol;Acc:HGNC:11040]	19	17871973	17895174	1
ENSG00000111799.20	-0.148607	3.12687	11.8824	0.000566656	0.00846716	ENSG00000111799	COL12A1	1303	protein_coding	protein_coding	collagen type XII alpha 1 chain [Source:HGNC Symbol;Acc:HGNC:2188]	6	75084326	75206051	-1
ENSG00000175352.10	-0.133137	4.99757	11.8829	0.000566512	0.00846716	ENSG00000175352	NRIP3	56675	protein_coding	protein_coding	nuclear receptor interacting protein 3 [Source:HGNC Symbol;Acc:HGNC:1167]	11	8980576	9004049	-1
ENSG00000163875.15	-0.080418	5.51696	11.8795	0.000567564	0.00847523	ENSG00000163875	MEAF6	64769	protein_coding	protein_coding	MYST/Esa1 associated factor 6 [Source:HGNC Symbol;Acc:HGNC:25674]	1	37492575	37514774	-1
ENSG00000170522.9	-0.0799798	4.10576	11.8691	0.000570726	0.00851693	ENSG00000170522	ELOVL6	79071	protein_coding	protein_coding	ELOVL fatty acid elongase 6 [Source:HGNC Symbol;Acc:HGNC:15829]	4	110045846	110199199	-1
ENSG00000271105.1	-0.263798	-2.14358	11.8641	0.000572259	0.00853429	ENSG00000271105	SCML2P2	NA	processed_pseudogene	processed_pseudogene		16	25069570	25070109	1
ENSG00000256310.1	-0.360627	-2.81203	11.8594	0.000573717	0.0085505	ENSG00000256310	NDUFA5P6	NA	processed_pseudogene	processed_pseudogene	NADH:ubiquinone oxidoreductase subunit A5 pseudogene 6 [Source:HGNC Symbol;Acc:HGNC:48848]	12	126524248	126524626	1
ENSG00000269935.1	0.160034	2.31688	11.8579	0.000574162	0.0085516	ENSG00000269935		NA	antisense_RNA	antisense_RNA		16	87600526	87602190	-1
ENSG00000279845.1	0.336146	-2.55054	11.8551	0.000575026	0.00855894	ENSG00000279845		NA	TEC	TEC		4	146180851	146181316	1
ENSG00000144199.11	-0.0916729	4.29351	11.847	0.000577554	0.00856891	ENSG00000144199	FAHD2B	151313	protein_coding	protein_coding	fumarylacetoacetate hydrolase domain containing 2B [Source:HGNC Symbol;Acc:HGNC:25318]	2	97083583	97094882	-1
ENSG00000176101.11	0.0765192	5.23124	11.8487	0.000577018	0.00856891	ENSG00000176101	SSNA1	8636	protein_coding	protein_coding	SS nuclear autoantigen 1 [Source:HGNC Symbol;Acc:HGNC:11321]	9	137188647	137190370	1
ENSG00000184056.14	-0.0887134	3.77579	11.8471	0.000577501	0.00856891	ENSG00000184056	VPS33B	26276	protein_coding	protein_coding	VPS33B, late endosome and lysosome associated [Source:HGNC Symbol;Acc:HGNC:12712]	15	90998416	91022603	-1
ENSG00000272619.1	-0.17449	-1.19389	11.8478	0.000577306	0.00856891	ENSG00000272619		NA	lincRNA	lincRNA		7	143363899	143364229	1
ENSG00000284652.1	0.192438	-1.04385	11.8487	0.000577019	0.00856891	ENSG00000284652		NA	lincRNA	lincRNA		1	9421098	9422862	-1
ENSG00000121067.17	0.0518181	5.67576	11.839	0.000580032	0.00860013	ENSG00000121067	SPOP	8405	protein_coding	protein_coding	speckle type BTB/POZ protein [Source:HGNC Symbol;Acc:HGNC:11254]	17	49598884	49678234	-1
ENSG00000162614.18	0.129748	1.78646	11.8318	0.000582289	0.00862806	ENSG00000162614	NEXN	91624	protein_coding	protein_coding	nexilin F-actin binding protein [Source:HGNC Symbol;Acc:HGNC:29557]	1	77888513	77943895	1
ENSG00000197594.11	0.130127	-0.0227201	11.8305	0.000582683	0.00862835	ENSG00000197594	ENPP1	5167	protein_coding	retained_intron	ectonucleotide pyrophosphatase/phosphodiesterase 1 [Source:HGNC Symbol;Acc:HGNC:3356]	6	131808016	131895155	1
ENSG00000005339.14	0.072701	5.91959	11.8223	0.000585247	0.00864966	ENSG00000005339	CREBBP	1387	protein_coding	protein_coding	CREB binding protein [Source:HGNC Symbol;Acc:HGNC:2348]	16	3725054	3880726	-1
ENSG00000108786.10	0.224696	2.28667	11.8234	0.000584901	0.00864966	ENSG00000108786	HSD17B1	3292	protein_coding	protein_coding	hydroxysteroid 17-beta dehydrogenase 1 [Source:HGNC Symbol;Acc:HGNC:5210]	17	42549214	42555213	1
ENSG00000197601.12	-0.0705426	5.20497	11.8235	0.000584863	0.00864966	ENSG00000197601	FAR1	84188	protein_coding	protein_coding	fatty acyl-CoA reductase 1 [Source:HGNC Symbol;Acc:HGNC:26222]	11	13668670	13732346	1
ENSG00000088827.12	0.360821	0.343569	11.8052	0.00059065	0.00872391	ENSG00000088827	SIGLEC1	6614	protein_coding	protein_coding	sialic acid binding Ig like lectin 1 [Source:HGNC Symbol;Acc:HGNC:11127]	20	3686970	3707128	-1
ENSG00000100983.9	-0.105033	4.34345	11.8016	0.000591807	0.0087354	ENSG00000100983	GSS	2937	protein_coding	protein_coding	glutathione synthetase [Source:HGNC Symbol;Acc:HGNC:4624]	20	34928430	34955817	-1
ENSG00000196542.8	-0.152503	3.46581	11.7972	0.000593212	0.00875055	ENSG00000196542	SPTSSB	165679	protein_coding	protein_coding	serine palmitoyltransferase small subunit B [Source:HGNC Symbol;Acc:HGNC:24045]	3	161344792	161372880	-1
ENSG00000260838.3	-0.146507	1.97228	11.7905	0.000595334	0.00877623	ENSG00000260838		NA	lincRNA	lincRNA		8	72947150	72950445	1
ENSG00000278971.1	-0.331438	-1.6153	11.7839	0.00059745	0.00880179	ENSG00000278971		NA	TEC	TEC		18	70489630	70491205	1
ENSG00000168874.12	0.207458	4.09288	11.7824	0.00059794	0.00880339	ENSG00000168874	ATOH8	84913	protein_coding	processed_transcript	atonal bHLH transcription factor 8 [Source:HGNC Symbol;Acc:HGNC:24126]	2	85751344	85788066	1
ENSG00000146701.11	-0.101544	6.42271	11.7803	0.000598597	0.00880744	ENSG00000146701	MDH2	4191	protein_coding	protein_coding	malate dehydrogenase 2 [Source:HGNC Symbol;Acc:HGNC:6971]	7	76048051	76067508	1
ENSG00000108055.9	0.0672455	4.90135	11.7742	0.000600569	0.00883082	ENSG00000108055	SMC3	9126	protein_coding	protein_coding	structural maintenance of chromosomes 3 [Source:HGNC Symbol;Acc:HGNC:2468]	10	110567691	110604636	1
ENSG00000186787.8	-0.0801437	2.88334	11.7699	0.00060195	0.00884247	ENSG00000186787	SPIN2B	474343	protein_coding	protein_coding	spindlin family member 2B [Source:HGNC Symbol;Acc:HGNC:33147]	X	57118551	57121546	-1
ENSG00000245848.2	0.121897	3.72243	11.7694	0.000602129	0.00884247	ENSG00000245848	CEBPA	1050	protein_coding	protein_coding	CCAAT/enhancer binding protein alpha [Source:HGNC Symbol;Acc:HGNC:1833]	19	33299934	33302564	-1
ENSG00000175110.11	-0.0693357	3.75228	11.7655	0.000603402	0.00884504	ENSG00000175110	MRPS22	56945	protein_coding	protein_coding	mitochondrial ribosomal protein S22 [Source:HGNC Symbol;Acc:HGNC:14508]	3	139005806	139357223	1
ENSG00000216819.1	-0.238615	-1.49633	11.7668	0.00060296	0.00884504	ENSG00000216819	TUBB2BP1	NA	unprocessed_pseudogene	unprocessed_pseudogene	tubulin beta 2B class IIb pseudogene 1 [Source:HGNC Symbol;Acc:HGNC:42332]	6	3177044	3179764	-1
ENSG00000260428.2	0.155173	2.94938	11.7653	0.000603455	0.00884504	ENSG00000260428	SCX	642658	protein_coding	protein_coding	scleraxis bHLH transcription factor [Source:HGNC Symbol;Acc:HGNC:32322]	8	144266560	144268481	1
ENSG00000280132.1	0.272508	-2.37113	11.7625	0.000604353	0.00885257	ENSG00000280132		NA	TEC	TEC		16	31470204	31472108	-1
ENSG00000138400.12	-0.164868	0.970369	11.7582	0.000605755	0.00885692	ENSG00000138400	MDH1B	130752	protein_coding	protein_coding	malate dehydrogenase 1B [Source:HGNC Symbol;Acc:HGNC:17836]	2	206737763	206765547	-1
ENSG00000177034.14	-0.0829384	4.33545	11.7581	0.000605801	0.00885692	ENSG00000177034	MTX3	345778	protein_coding	protein_coding	metaxin 3 [Source:HGNC Symbol;Acc:HGNC:24812]	5	79976731	79991262	-1
ENSG00000189134.3	0.135357	2.7201	11.7592	0.000605442	0.00885692	ENSG00000189134	NKAPL	222698	protein_coding	protein_coding	NFKB activating protein like [Source:HGNC Symbol;Acc:HGNC:21584]	6	28259320	28260958	1
ENSG00000231806.2	-0.385427	-2.56125	11.756	0.000606482	0.00886124	ENSG00000231806	PCAT7	NA	antisense_RNA	retained_intron	prostate cancer associated transcript 7 (non-protein coding) [Source:HGNC Symbol;Acc:HGNC:48824]	9	94555069	94568127	1
ENSG00000256663.1	0.349317	-2.24846	11.7514	0.000607977	0.00887746	ENSG00000256663		NA	processed_pseudogene	processed_pseudogene		12	20551590	20553012	1
ENSG00000007384.15	0.124146	3.48736	11.7473	0.000609323	0.00889148	ENSG00000007384	RHBDF1	64285	protein_coding	protein_coding	rhomboid 5 homolog 1 [Source:HGNC Symbol;Acc:HGNC:20561]	16	58059	76355	-1
ENSG00000079805.16	0.0750666	6.06834	11.7439	0.000610417	0.00890182	ENSG00000079805	DNM2	1785	protein_coding	protein_coding	dynamin 2 [Source:HGNC Symbol;Acc:HGNC:2974]	19	10718079	10833488	1
ENSG00000196923.13	0.0880186	4.7316	11.7307	0.000614767	0.00895959	ENSG00000196923	PDLIM7	9260	protein_coding	nonsense_mediated_decay	PDZ and LIM domain 7 [Source:HGNC Symbol;Acc:HGNC:22958]	5	177483394	177497606	-1
ENSG00000164978.17	-0.0901597	3.58077	11.7278	0.000615734	0.00896801	ENSG00000164978	NUDT2	318	protein_coding	protein_coding	nudix hydrolase 2 [Source:HGNC Symbol;Acc:HGNC:8049]	9	34329506	34343713	1
ENSG00000010292.12	0.0845952	3.75273	11.7258	0.000616405	0.00897212	ENSG00000010292	NCAPD2	9918	protein_coding	processed_transcript	non-SMC condensin I complex subunit D2 [Source:HGNC Symbol;Acc:HGNC:24305]	12	6493356	6531955	1
ENSG00000184677.16	0.0817925	4.36524	11.7144	0.000620193	0.00901586	ENSG00000184677	ZBTB40	9923	protein_coding	protein_coding	zinc finger and BTB domain containing 40 [Source:HGNC Symbol;Acc:HGNC:29045]	1	22451851	22531157	1
ENSG00000229314.5	1.13157	-3.19833	11.7151	0.000619959	0.00901586	ENSG00000229314	ORM1	5004	protein_coding	protein_coding	orosomucoid 1 [Source:HGNC Symbol;Acc:HGNC:8498]	9	114323056	114326475	1
ENSG00000004766.15	-0.0973824	4.27442	11.7129	0.000620669	0.0090171	ENSG00000004766	VPS50	55610	protein_coding	protein_coding	VPS50, EARP/GARPII complex subunit [Source:HGNC Symbol;Acc:HGNC:25956]	7	93232340	93361121	1
ENSG00000188305.5	0.275905	-0.935595	11.7042	0.000623603	0.00905403	ENSG00000188305	PEAK3	374872	protein_coding	protein_coding	PEAK family member 3 [Source:HGNC Symbol;Acc:HGNC:24793]	19	2274622	2282176	-1
ENSG00000176485.11	0.098867	6.00051	11.7027	0.00062411	0.00905568	ENSG00000176485	PLA2G16	11145	protein_coding	protein_coding	phospholipase A2 group XVI [Source:HGNC Symbol;Acc:HGNC:17825]	11	63573195	63616883	-1
ENSG00000091972.18	-0.152905	4.86884	11.6974	0.000625888	0.00907577	ENSG00000091972	CD200	4345	protein_coding	protein_coding	CD200 molecule [Source:HGNC Symbol;Acc:HGNC:7203]	3	112332347	112362812	1
ENSG00000155903.11	-0.0795491	3.88343	11.6962	0.000626291	0.0090759	ENSG00000155903	RASA2	5922	protein_coding	nonsense_mediated_decay	RAS p21 protein activator 2 [Source:HGNC Symbol;Acc:HGNC:9872]	3	141487047	141615342	1
ENSG00000169715.14	0.215088	7.17868	11.6895	0.000628532	0.00910265	ENSG00000169715	MT1E	4493	protein_coding	protein_coding	metallothionein 1E [Source:HGNC Symbol;Acc:HGNC:7397]	16	56625475	56627112	1
ENSG00000079931.14	-0.180801	3.37229	11.6858	0.000629796	0.00910952	ENSG00000079931	MOXD1	26002	protein_coding	protein_coding	monooxygenase DBH like 1 [Source:HGNC Symbol;Acc:HGNC:21063]	6	132296055	132401545	-1
ENSG00000164008.14	-0.0730292	2.34046	11.6858	0.000629783	0.00910952	ENSG00000164008	C1orf50	79078	protein_coding	protein_coding	chromosome 1 open reading frame 50 [Source:HGNC Symbol;Acc:HGNC:28795]	1	42767269	42775747	1
ENSG00000104936.17	0.0851024	6.44334	11.6824	0.00063094	0.00912035	ENSG00000104936	DMPK	1760	protein_coding	protein_coding	DM1 protein kinase [Source:HGNC Symbol;Acc:HGNC:2933]	19	45769717	45782552	-1
ENSG00000163960.11	0.0577674	5.42015	11.6782	0.000632351	0.00913501	ENSG00000163960	UBXN7	26043	protein_coding	nonsense_mediated_decay	UBX domain protein 7 [Source:HGNC Symbol;Acc:HGNC:29119]	3	196347662	196432474	-1
ENSG00000066322.14	0.11552	4.83975	11.6756	0.000633267	0.00914252	ENSG00000066322	ELOVL1	64834	protein_coding	protein_coding	ELOVL fatty acid elongase 1 [Source:HGNC Symbol;Acc:HGNC:14418]	1	43363397	43368074	-1
ENSG00000110931.18	-0.119342	7.30689	11.6717	0.000634567	0.00915555	ENSG00000110931	CAMKK2	10645	protein_coding	protein_coding	calcium/calmodulin dependent protein kinase kinase 2 [Source:HGNC Symbol;Acc:HGNC:1470]	12	121237691	121298308	-1
ENSG00000123416.15	-0.124707	10.2974	11.6702	0.000635081	0.00915724	ENSG00000123416	TUBA1B	10376	protein_coding	protein_coding	tubulin alpha 1b [Source:HGNC Symbol;Acc:HGNC:18809]	12	49127782	49131397	-1
ENSG00000128923.10	0.0678333	6.27089	11.6591	0.000638892	0.00918325	ENSG00000128923	MINDY2	54629	protein_coding	nonsense_mediated_decay	MINDY lysine 48 deubiquitinase 2 [Source:HGNC Symbol;Acc:HGNC:26954]	15	58771192	58861900	1
ENSG00000169213.6	-0.184624	3.65259	11.6609	0.00063827	0.00918325	ENSG00000169213	RAB3B	5865	protein_coding	protein_coding	RAB3B, member RAS oncogene family [Source:HGNC Symbol;Acc:HGNC:9778]	1	51907956	51990764	-1
ENSG00000176105.13	0.142995	3.93575	11.658	0.000639275	0.00918325	ENSG00000176105	YES1	7525	protein_coding	protein_coding	YES proto-oncogene 1, Src family tyrosine kinase [Source:HGNC Symbol;Acc:HGNC:12841]	18	721588	812546	-1
ENSG00000227688.2	0.262333	-1.7692	11.6635	0.000637396	0.00918325	ENSG00000227688	HNRNPA3P2	NA	unprocessed_pseudogene	unprocessed_pseudogene	heterogeneous nuclear ribonucleoprotein A3 pseudogene 2 [Source:HGNC Symbol;Acc:HGNC:16605]	20	36620403	36621423	1
ENSG00000253642.5	0.207683	-0.538749	11.6602	0.000638524	0.00918325	ENSG00000253642		NA	lincRNA	lincRNA		8	33604856	34039008	1
ENSG00000264895.1	0.176827	2.49658	11.6616	0.00063802	0.00918325	ENSG00000264895		NA	sense_intronic	sense_intronic		17	51249579	51251748	-1
ENSG00000180071.19	0.17103	2.41886	11.654	0.000640631	0.009197	ENSG00000180071	ANKRD18A	253650	protein_coding	protein_coding	ankyrin repeat domain 18A [Source:HGNC Symbol;Acc:HGNC:23643]	9	38571358	38620660	-1
ENSG00000105887.10	-0.0662113	6.87802	11.6469	0.000643079	0.00922066	ENSG00000105887	MTPN	136319	protein_coding	protein_coding	myotrophin [Source:HGNC Symbol;Acc:HGNC:15667]	7	135926761	135977353	-1
ENSG00000213760.10	-0.132827	7.28895	11.6472	0.000643008	0.00922066	ENSG00000213760	ATP6V1G2	534	protein_coding	protein_coding	ATPase H+ transporting V1 subunit G2 [Source:HGNC Symbol;Acc:HGNC:862]	6	31544462	31548427	-1
ENSG00000164099.3	-0.165327	1.10471	11.6409	0.000645187	0.0092385	ENSG00000164099	PRSS12	8492	protein_coding	protein_coding	protease, serine 12 [Source:HGNC Symbol;Acc:HGNC:9477]	4	118280038	118353003	-1
ENSG00000167716.18	0.0883058	4.26171	11.6414	0.000645001	0.0092385	ENSG00000167716	WDR81	124997	protein_coding	protein_coding	WD repeat domain 81 [Source:HGNC Symbol;Acc:HGNC:26600]	17	1716523	1738599	1
ENSG00000279522.1	0.194878	0.296182	11.6399	0.000645525	0.0092385	ENSG00000279522		NA	TEC	TEC		5	112894933	112896531	1
ENSG00000277053.4	0.0906358	7.37934	11.6313	0.000648512	0.00927549	ENSG00000277053	GTF2IP1	2970	transcribed_unprocessed_pseudogene	retained_intron	general transcription factor IIi pseudogene 1 [Source:HGNC Symbol;Acc:HGNC:4660]	7	75185385	75237696	-1
ENSG00000186310.9	-0.13234	7.06513	11.6262	0.000650276	0.00929238	ENSG00000186310	NAP1L3	4675	protein_coding	protein_coding	nucleosome assembly protein 1 like 3 [Source:HGNC Symbol;Acc:HGNC:7639]	X	93670930	93673568	-1
ENSG00000227248.1	0.228387	-0.632239	11.6256	0.000650499	0.00929238	ENSG00000227248	FAM155A-IT1	NA	sense_intronic	sense_intronic	FAM155A intronic transcript 1 [Source:HGNC Symbol;Acc:HGNC:41503]	13	107788342	107835451	-1
ENSG00000133169.5	-0.134886	7.55449	11.6222	0.000651681	0.0093035	ENSG00000133169	BEX1	55859	protein_coding	protein_coding	brain expressed X-linked 1 [Source:HGNC Symbol;Acc:HGNC:1036]	X	103062651	103064240	-1
ENSG00000048649.13	0.0700577	6.72228	11.6187	0.000652933	0.009308	ENSG00000048649	RSF1	51773	protein_coding	processed_transcript	remodeling and spacing factor 1 [Source:HGNC Symbol;Acc:HGNC:18118]	11	77659996	77821017	-1
ENSG00000090989.17	-0.0649841	4.65667	11.6125	0.000655099	0.009308	ENSG00000090989	EXOC1	55763	protein_coding	protein_coding	exocyst complex component 1 [Source:HGNC Symbol;Acc:HGNC:30380]	4	55853616	55905034	1
ENSG00000103150.5	0.0875054	3.94204	11.6121	0.000655226	0.009308	ENSG00000103150	MLYCD	23417	protein_coding	protein_coding	malonyl-CoA decarboxylase [Source:HGNC Symbol;Acc:HGNC:7150]	16	83899126	83927026	1
ENSG00000106868.16	-0.157396	2.16667	11.62	0.000652474	0.009308	ENSG00000106868	SUSD1	64420	protein_coding	protein_coding	sushi domain containing 1 [Source:HGNC Symbol;Acc:HGNC:25413]	9	112040785	112175408	-1
ENSG00000121413.12	-0.0793127	6.68692	11.6124	0.000655129	0.009308	ENSG00000121413	ZSCAN18	65982	protein_coding	protein_coding	zinc finger and SCAN domain containing 18 [Source:HGNC Symbol;Acc:HGNC:21037]	19	58083838	58118427	-1
ENSG00000134248.13	-0.0518719	5.23537	11.6131	0.000654886	0.009308	ENSG00000134248	LAMTOR5	10542	protein_coding	protein_coding	late endosomal/lysosomal adaptor, MAPK and MTOR activator 5 [Source:HGNC Symbol;Acc:HGNC:17955]	1	110401249	110407942	-1
ENSG00000237737.5	-0.162227	1.70109	11.6166	0.000653666	0.009308	ENSG00000237737	DCTN1-AS1	100189589	antisense_RNA	antisense_RNA	DCTN1 antisense RNA 1 [Source:HGNC Symbol;Acc:HGNC:44151]	2	74385486	74393882	1
ENSG00000255986.6	0.435998	-1.12193	11.6162	0.000653799	0.009308	ENSG00000255986	MT1JP	4498	transcribed_unprocessed_pseudogene	processed_transcript	metallothionein 1J, pseudogene [Source:HGNC Symbol;Acc:HGNC:7402]	16	56635739	56637086	1
ENSG00000204673.10	0.0593955	5.23182	11.6108	0.000655712	0.00930917	ENSG00000204673	AKT1S1	84335	protein_coding	protein_coding	AKT1 substrate 1 [Source:HGNC Symbol;Acc:HGNC:28426]	19	49869033	49878459	-1
ENSG00000110786.17	-0.134146	6.4369	11.6069	0.000657089	0.00932298	ENSG00000110786	PTPN5	84867	protein_coding	protein_coding	protein tyrosine phosphatase, non-receptor type 5 [Source:HGNC Symbol;Acc:HGNC:9657]	11	18727928	18792721	-1
ENSG00000064763.10	-0.160012	2.91035	11.6046	0.000657872	0.00932835	ENSG00000064763	FAR2	55711	protein_coding	protein_coding	fatty acyl-CoA reductase 2 [Source:HGNC Symbol;Acc:HGNC:25531]	12	29149103	29340980	1
ENSG00000127980.15	-0.106614	3.31383	11.5979	0.000660246	0.00935051	ENSG00000127980	PEX1	5189	protein_coding	protein_coding	peroxisomal biogenesis factor 1 [Source:HGNC Symbol;Acc:HGNC:8850]	7	92487020	92528531	-1
ENSG00000197106.6	-0.148202	7.11059	11.5991	0.000659841	0.00935051	ENSG00000197106	SLC6A17	388662	protein_coding	protein_coding	solute carrier family 6 member 17 [Source:HGNC Symbol;Acc:HGNC:31399]	1	110150486	110202202	1
ENSG00000161798.6	0.17818	0.16349	11.5958	0.000661006	0.00935553	ENSG00000161798	AQP5	362	protein_coding	protein_coding	aquaporin 5 [Source:HGNC Symbol;Acc:HGNC:638]	12	49961870	49965681	1
ENSG00000116350.16	0.0439185	6.03934	11.5859	0.000664548	0.00937506	ENSG00000116350	SRSF4	6429	protein_coding	protein_coding	serine and arginine rich splicing factor 4 [Source:HGNC Symbol;Acc:HGNC:10786]	1	29147743	29181987	-1
ENSG00000124201.14	0.0641741	5.12253	11.5851	0.000664825	0.00937506	ENSG00000124201	ZNFX1	57169	protein_coding	protein_coding	zinc finger NFX1-type containing 1 [Source:HGNC Symbol;Acc:HGNC:29271]	20	49237946	49278426	-1
ENSG00000157933.9	0.0826813	6.20537	11.5854	0.000664706	0.00937506	ENSG00000157933	SKI	6497	protein_coding	protein_coding	SKI proto-oncogene [Source:HGNC Symbol;Acc:HGNC:10896]	1	2228695	2310119	1
ENSG00000166793.10	-0.107705	5.47958	11.5852	0.000664781	0.00937506	ENSG00000166793	YPEL4	219539	protein_coding	retained_intron	yippee like 4 [Source:HGNC Symbol;Acc:HGNC:18328]	11	57645087	57649944	-1
ENSG00000183036.10	-0.186861	4.57445	11.5907	0.000662836	0.00937506	ENSG00000183036	PCP4	5121	protein_coding	protein_coding	Purkinje cell protein 4 [Source:HGNC Symbol;Acc:HGNC:8742]	21	39867317	39929397	1
ENSG00000187922.13	0.30929	1.49664	11.5867	0.000664248	0.00937506	ENSG00000187922	LCN10	414332	protein_coding	retained_intron	lipocalin 10 [Source:HGNC Symbol;Acc:HGNC:20892]	9	136738167	136743356	-1
ENSG00000143106.12	-0.0934755	4.42508	11.5718	0.000669584	0.00943638	ENSG00000143106	PSMA5	5686	protein_coding	protein_coding	proteasome subunit alpha 5 [Source:HGNC Symbol;Acc:HGNC:9534]	1	109399031	109426427	-1
ENSG00000188425.3	0.437966	-2.07817	11.5706	0.000670015	0.0094367	ENSG00000188425	NANOS2	339345	protein_coding	protein_coding	nanos C2HC-type zinc finger 2 [Source:HGNC Symbol;Acc:HGNC:23292]	19	45913214	45914870	-1
ENSG00000260572.1	-0.115852	0.0483449	11.5682	0.000670909	0.00944352	ENSG00000260572		NA	antisense_RNA	antisense_RNA		3	160753428	160755142	-1
ENSG00000003056.7	-0.0620092	5.13394	11.5669	0.000671376	0.00944432	ENSG00000003056	M6PR	4074	protein_coding	protein_coding	mannose-6-phosphate receptor, cation dependent [Source:HGNC Symbol;Acc:HGNC:6752]	12	8940363	8949955	-1
ENSG00000105647.16	0.0784236	6.18858	11.5614	0.000673336	0.00945459	ENSG00000105647	PIK3R2	5296	protein_coding	protein_coding	phosphoinositide-3-kinase regulatory subunit 2 [Source:HGNC Symbol;Acc:HGNC:8980]	19	18153118	18170540	1
ENSG00000111752.10	-0.0707293	5.4321	11.5618	0.000673191	0.00945459	ENSG00000111752	PHC1	1911	protein_coding	protein_coding	polyhomeotic homolog 1 [Source:HGNC Symbol;Acc:HGNC:3182]	12	8913896	8941467	1
ENSG00000274265.4	0.146739	1.19424	11.5616	0.000673273	0.00945459	ENSG00000274265		NA	lincRNA	lincRNA		1	149176022	149251013	1
ENSG00000268350.7	-0.0949691	4.81507	11.5593	0.000674111	0.00945972	ENSG00000268350	FAM156A	29057	protein_coding	nonsense_mediated_decay	family with sequence similarity 156 member A [Source:HGNC Symbol;Acc:HGNC:30114]	X	52926402	52995472	-1
ENSG00000283183.1	-0.102491	2.20172	11.5568	0.000675022	0.00946673	ENSG00000283183		105374338	lincRNA	lincRNA		4	577168	584866	1
ENSG00000155093.17	-0.117824	6.4363	11.5463	0.000678858	0.00951475	ENSG00000155093	PTPRN2	5799	protein_coding	protein_coding	protein tyrosine phosphatase, receptor type N2 [Source:HGNC Symbol;Acc:HGNC:9677]	7	157539056	158587788	-1
ENSG00000177646.18	-0.0688331	4.48457	11.5178	0.000689317	0.00965016	ENSG00000177646	ACAD9	28976	protein_coding	processed_transcript	acyl-CoA dehydrogenase family member 9 [Source:HGNC Symbol;Acc:HGNC:21497]	3	128879596	128916067	1
ENSG00000186312.10	0.116852	3.70372	11.5177	0.000689357	0.00965016	ENSG00000186312	CA5BP1	340591	transcribed_unprocessed_pseudogene	processed_transcript	carbonic anhydrase 5B pseudogene 1 [Source:HGNC Symbol;Acc:HGNC:29544]	X	15674932	15703724	1
ENSG00000164897.12	0.102913	5.00784	11.5097	0.000692351	0.00968619	ENSG00000164897	TMUB1	83590	protein_coding	protein_coding	transmembrane and ubiquitin like domain containing 1 [Source:HGNC Symbol;Acc:HGNC:21709]	7	151081080	151083546	-1
ENSG00000154678.16	0.12105	4.81039	11.508	0.000692977	0.00968906	ENSG00000154678	PDE1C	5137	protein_coding	protein_coding	phosphodiesterase 1C [Source:HGNC Symbol;Acc:HGNC:8776]	7	31751179	32299329	-1
ENSG00000101216.10	0.0693285	4.00358	11.5034	0.00069468	0.00970699	ENSG00000101216	GMEB2	26205	protein_coding	protein_coding	glucocorticoid modulatory element binding protein 2 [Source:HGNC Symbol;Acc:HGNC:4371]	20	63587602	63627041	-1
ENSG00000113946.3	-0.213494	-1.19293	11.5013	0.000695475	0.00971222	ENSG00000113946	CLDN16	10686	protein_coding	processed_transcript	claudin 16 [Source:HGNC Symbol;Acc:HGNC:2037]	3	190322541	190412143	1
ENSG00000005889.15	0.0748994	4.04044	11.4946	0.000697994	0.00972491	ENSG00000005889	ZFX	7543	protein_coding	processed_transcript	zinc finger protein, X-linked [Source:HGNC Symbol;Acc:HGNC:12869]	X	24149173	24216255	1
ENSG00000135972.8	-0.0649581	3.96722	11.4944	0.000698071	0.00972491	ENSG00000135972	MRPS9	64965	protein_coding	protein_coding	mitochondrial ribosomal protein S9 [Source:HGNC Symbol;Acc:HGNC:14501]	2	105037983	105099960	1
ENSG00000185742.6	-0.163649	4.97133	11.4969	0.000697112	0.00972491	ENSG00000185742	C11orf87	399947	protein_coding	protein_coding	chromosome 11 open reading frame 87 [Source:HGNC Symbol;Acc:HGNC:33788]	11	109422120	109429114	1
ENSG00000267414.1	-0.212887	-1.28994	11.4948	0.000697928	0.00972491	ENSG00000267414		101927943	lincRNA	lincRNA		18	44676927	44679717	-1
ENSG00000198042.10	-0.0857297	2.73271	11.4907	0.000699444	0.00973815	ENSG00000198042	MAK16	84549	protein_coding	protein_coding	MAK16 homolog [Source:HGNC Symbol;Acc:HGNC:13703]	8	33484750	33501260	1
ENSG00000182253.14	0.12469	6.72542	11.4886	0.000700259	0.00974362	ENSG00000182253	SYNM	23336	protein_coding	protein_coding	synemin [Source:HGNC Symbol;Acc:HGNC:24466]	15	99098217	99135593	1
ENSG00000187244.10	0.141939	5.00907	11.4831	0.000702334	0.00976659	ENSG00000187244	BCAM	4059	protein_coding	protein_coding	basal cell adhesion molecule (Lutheran blood group) [Source:HGNC Symbol;Acc:HGNC:6722]	19	44809059	44821420	1
ENSG00000164163.10	-0.0673585	4.2455	11.4788	0.000703931	0.00977963	ENSG00000164163	ABCE1	6059	protein_coding	protein_coding	ATP binding cassette subfamily E member 1 [Source:HGNC Symbol;Acc:HGNC:69]	4	145097932	145129179	1
ENSG00000198952.8	0.0715406	6.48265	11.4783	0.00070412	0.00977963	ENSG00000198952	SMG5	23381	protein_coding	protein_coding	SMG5, nonsense mediated mRNA decay factor [Source:HGNC Symbol;Acc:HGNC:24644]	1	156249224	156282825	-1
ENSG00000177576.11	-0.0488424	6.15143	11.4668	0.000708491	0.00982371	ENSG00000177576	C18orf32	497661	protein_coding	protein_coding	chromosome 18 open reading frame 32 [Source:HGNC Symbol;Acc:HGNC:31690]	18	49477250	49487252	-1
ENSG00000180440.3	-0.233767	2.2379	11.4682	0.000707968	0.00982371	ENSG00000180440	SERTM1	400120	protein_coding	protein_coding	serine rich and transmembrane domain containing 1 [Source:HGNC Symbol;Acc:HGNC:33792]	13	36673912	36697839	1
ENSG00000249087.6	-0.102756	3.22125	11.4666	0.000708572	0.00982371	ENSG00000249087	ZNF436-AS1	NA	antisense_RNA	antisense_RNA	ZNF436 antisense RNA 1 [Source:HGNC Symbol;Acc:HGNC:25122]	1	23368997	23371839	1
ENSG00000136720.6	0.0758153	7.08171	11.4606	0.000710864	0.00984957	ENSG00000136720	HS6ST1	9394	protein_coding	processed_transcript	heparan sulfate 6-O-sulfotransferase 1 [Source:HGNC Symbol;Acc:HGNC:5201]	2	128236716	128318577	-1
ENSG00000116752.5	-0.0958534	4.5237	11.4536	0.000713552	0.00987593	ENSG00000116752	BCAS2	10286	protein_coding	protein_coding	BCAS2, pre-mRNA processing factor [Source:HGNC Symbol;Acc:HGNC:975]	1	114567557	114581639	-1
ENSG00000226435.10	-0.196131	-0.457701	11.4534	0.000713623	0.00987593	ENSG00000226435	ANKRD18DP	348840	transcribed_unprocessed_pseudogene	transcribed_unprocessed_pseudogene	ankyrin repeat domain 18D, pseudogene [Source:HGNC Symbol;Acc:HGNC:28016]	3	198053522	198080720	-1
ENSG00000073756.11	-0.294387	1.63923	11.4334	0.000721352	0.00997689	ENSG00000073756	PTGS2	5743	protein_coding	protein_coding	prostaglandin-endoperoxide synthase 2 [Source:HGNC Symbol;Acc:HGNC:9605]	1	186671791	186680427	-1
ENSG00000153956.15	-0.102888	5.35543	11.4323	0.000721799	0.00997709	ENSG00000153956	CACNA2D1	781	protein_coding	protein_coding	calcium voltage-gated channel auxiliary subunit alpha2delta 1 [Source:HGNC Symbol;Acc:HGNC:1399]	7	81946444	82443798	-1
ENSG00000123144.10	0.063895	6.6081	11.4308	0.000722383	0.00997919	ENSG00000123144	TRIR	79002	protein_coding	nonsense_mediated_decay	telomerase RNA component interacting RNase [Source:HGNC Symbol;Acc:HGNC:28424]	19	12730640	12734775	-1
ENSG00000162585.16	0.0966475	4.66223	11.4232	0.000725316	0.00999164	ENSG00000162585	FAAP20	199990	protein_coding	processed_transcript	Fanconi anemia core complex associated protein 20 [Source:HGNC Symbol;Acc:HGNC:26428]	1	2184461	2212720	-1
ENSG00000163558.12	-0.059672	4.28422	11.4233	0.000725269	0.00999164	ENSG00000163558	PRKCI	5584	protein_coding	protein_coding	protein kinase C iota [Source:HGNC Symbol;Acc:HGNC:9404]	3	170222365	170305981	1
ENSG00000178104.19	0.115548	7.29907	11.4256	0.000724408	0.00999164	ENSG00000178104	PDE4DIP	9659	protein_coding	protein_coding	phosphodiesterase 4D interacting protein [Source:HGNC Symbol;Acc:HGNC:15580]	1	148808181	149048286	1
ENSG00000184160.7	0.137517	2.65104	11.4269	0.000723879	0.00999164	ENSG00000184160	ADRA2C	152	protein_coding	protein_coding	adrenoceptor alpha 2C [Source:HGNC Symbol;Acc:HGNC:283]	4	3766348	3768526	1
ENSG00000272896.1	0.277071	-2.04819	11.4229	0.000725451	0.00999164	ENSG00000272896		NA	protein_coding	nonsense_mediated_decay		9	136791379	136800595	1
ENSG00000271862.1	0.172059	-0.891367	11.4149	0.000728586	0.0100288	ENSG00000271862		NA	lincRNA	lincRNA		5	83049376	83050964	-1
ENSG00000104946.12	0.0577725	6.27464	11.4073	0.000731579	0.010064	ENSG00000104946	TBC1D17	79735	protein_coding	protein_coding	TBC1 domain family member 17 [Source:HGNC Symbol;Acc:HGNC:25699]	19	49877425	49888749	1
ENSG00000185000.11	0.0708933	5.16688	11.4036	0.000733025	0.0100779	ENSG00000185000	DGAT1	8694	protein_coding	protein_coding	diacylglycerol O-acyltransferase 1 [Source:HGNC Symbol;Acc:HGNC:2843]	8	144314584	144326910	-1
ENSG00000177889.9	-0.0834308	6.01326	11.3964	0.000735883	0.0101112	ENSG00000177889	UBE2N	7334	protein_coding	processed_transcript	ubiquitin conjugating enzyme E2 N [Source:HGNC Symbol;Acc:HGNC:12492]	12	93405673	93442262	-1
ENSG00000138378.17	-0.183495	3.79321	11.3943	0.000736705	0.0101164	ENSG00000138378	STAT4	6775	protein_coding	protein_coding	signal transducer and activator of transcription 4 [Source:HGNC Symbol;Acc:HGNC:11365]	2	191029576	191151596	-1
ENSG00000101654.17	-0.0664622	5.19539	11.3913	0.000737886	0.0101191	ENSG00000101654	RNMT	8731	protein_coding	protein_coding	RNA guanine-7 methyltransferase [Source:HGNC Symbol;Acc:HGNC:10075]	18	13726660	13764558	1
ENSG00000273456.1	-0.113425	0.667181	11.3905	0.000738219	0.0101191	ENSG00000273456		NA	lincRNA	lincRNA		2	202374932	202375604	-1
ENSG00000284070.1	-0.361469	-2.67372	11.391	0.000738003	0.0101191	ENSG00000284070		NA	antisense_RNA	antisense_RNA		22	24645171	24651657	-1
ENSG00000135372.8	-0.0515099	4.87075	11.3893	0.000738691	0.0101196	ENSG00000135372	NAT10	55226	protein_coding	protein_coding	N-acetyltransferase 10 [Source:HGNC Symbol;Acc:HGNC:29830]	11	34105602	34147670	1
ENSG00000064102.14	0.0777531	2.85951	11.3865	0.000739789	0.0101286	ENSG00000064102	INTS13	55726	protein_coding	protein_coding	integrator complex subunit 13 [Source:HGNC Symbol;Acc:HGNC:20174]	12	26905181	26938326	-1
ENSG00000167969.12	0.0842069	4.71565	11.3813	0.000741861	0.0101509	ENSG00000167969	ECI1	1632	protein_coding	protein_coding	enoyl-CoA delta isomerase 1 [Source:HGNC Symbol;Acc:HGNC:2703]	16	2239395	2252300	-1
ENSG00000278909.1	0.202114	-0.599009	11.3795	0.000742597	0.010155	ENSG00000278909		NA	TEC	TEC		16	50555355	50558719	1
ENSG00000235173.6	0.099383	3.36102	11.3775	0.000743399	0.0101599	ENSG00000235173	HGH1	51236	protein_coding	protein_coding	HGH1 homolog [Source:HGNC Symbol;Acc:HGNC:24161]	8	144137769	144140843	1
ENSG00000023902.13	0.0862137	5.92902	11.3745	0.000744577	0.01017	ENSG00000023902	PLEKHO1	51177	protein_coding	protein_coding	pleckstrin homology domain containing O1 [Source:HGNC Symbol;Acc:HGNC:24310]	1	150149183	150164720	1
ENSG00000181619.11	-0.0911909	1.52106	11.3724	0.000745429	0.0101756	ENSG00000181619	GPR135	64582	protein_coding	nonsense_mediated_decay	G protein-coupled receptor 135 [Source:HGNC Symbol;Acc:HGNC:19991]	14	59429022	59465342	-1
ENSG00000135317.12	-0.0606343	4.66339	11.371	0.000745983	0.0101757	ENSG00000135317	SNX14	57231	protein_coding	protein_coding	sorting nexin 14 [Source:HGNC Symbol;Acc:HGNC:14977]	6	85505496	85594156	-1
ENSG00000186812.12	0.0729857	5.17168	11.3691	0.000746761	0.0101757	ENSG00000186812	ZNF397	84307	protein_coding	retained_intron	zinc finger protein 397 [Source:HGNC Symbol;Acc:HGNC:18818]	18	35241030	35267133	1
ENSG00000188811.13	-0.0714482	4.19804	11.3699	0.000746425	0.0101757	ENSG00000188811	NHLRC3	387921	protein_coding	retained_intron	NHL repeat containing 3 [Source:HGNC Symbol;Acc:HGNC:33751]	13	39038306	39050109	1
ENSG00000184811.3	0.240727	0.25961	11.3618	0.000749701	0.0102098	ENSG00000184811	TUSC5	286753	protein_coding	protein_coding	tumor suppressor candidate 5 [Source:HGNC Symbol;Acc:HGNC:29592]	17	1279663	1300987	1
ENSG00000157470.11	-0.121934	5.13302	11.357	0.00075164	0.0102301	ENSG00000157470	FAM81A	145773	protein_coding	protein_coding	family with sequence similarity 81 member A [Source:HGNC Symbol;Acc:HGNC:28379]	15	59372693	59523549	1
ENSG00000174607.10	0.191131	4.87109	11.3498	0.000754562	0.0102638	ENSG00000174607	UGT8	7368	protein_coding	protein_coding	UDP glycosyltransferase 8 [Source:HGNC Symbol;Acc:HGNC:12555]	4	114598455	114678224	1
ENSG00000127903.13	0.0821904	2.63703	11.3455	0.000756311	0.0102772	ENSG00000127903	ZNF835	90485	protein_coding	protein_coding	zinc finger protein 835 [Source:HGNC Symbol;Acc:HGNC:34332]	19	56661981	56671783	-1
ENSG00000186081.11	-0.317838	0.858845	11.3452	0.000756436	0.0102772	ENSG00000186081	KRT5	3852	protein_coding	protein_coding	keratin 5 [Source:HGNC Symbol;Acc:HGNC:6442]	12	52514575	52520687	-1
ENSG00000134444.13	-0.0708622	4.27018	11.3434	0.000757146	0.0102808	ENSG00000134444	KIAA1468	57614	protein_coding	protein_coding	KIAA1468 [Source:HGNC Symbol;Acc:HGNC:29289]	18	62187258	62307829	1
ENSG00000145087.12	-0.12677	4.95866	11.34	0.000758565	0.010294	ENSG00000145087	STXBP5L	9515	protein_coding	protein_coding	syntaxin binding protein 5 like [Source:HGNC Symbol;Acc:HGNC:30757]	3	120908072	121424761	1
ENSG00000047621.11	-0.0792525	3.41914	11.3363	0.000760085	0.0103085	ENSG00000047621	C12orf4	57102	protein_coding	protein_coding	chromosome 12 open reading frame 4 [Source:HGNC Symbol;Acc:HGNC:1184]	12	4487728	4538508	-1
ENSG00000057704.12	0.137577	3.59081	11.331	0.000762255	0.0103258	ENSG00000057704	TMCC3	57458	protein_coding	protein_coding	transmembrane and coiled-coil domain family 3 [Source:HGNC Symbol;Acc:HGNC:29199]	12	94567124	94650562	-1
ENSG00000205929.10	0.475202	-2.47829	11.3316	0.000761998	0.0103258	ENSG00000205929	C21orf62	56245	protein_coding	protein_coding	chromosome 21 open reading frame 62 [Source:HGNC Symbol;Acc:HGNC:1305]	21	32793564	32813743	-1
ENSG00000223414.2	-0.357344	-0.465076	11.3253	0.000764563	0.010351	ENSG00000223414	LINC00473	90632	lincRNA	lincRNA	long intergenic non-protein coding RNA 473 [Source:HGNC Symbol;Acc:HGNC:21160]	6	165908802	165988048	-1
ENSG00000040487.12	0.0819385	3.61917	11.3241	0.000765059	0.0103516	ENSG00000040487	PQLC2	54896	protein_coding	protein_coding	PQ loop repeat containing 2 [Source:HGNC Symbol;Acc:HGNC:26001]	1	19312326	19329300	1
ENSG00000261701.6	0.298899	2.78732	11.3226	0.000765708	0.0103544	ENSG00000261701	HPR	3250	protein_coding	protein_coding	haptoglobin-related protein [Source:HGNC Symbol;Acc:HGNC:5156]	16	72063224	72077246	1
ENSG00000230615.6	0.16428	-0.596468	11.3195	0.00076696	0.0103652	ENSG00000230615		NA	lincRNA	lincRNA		1	44030443	44115913	1
ENSG00000124920.13	0.164667	6.50533	11.3083	0.000771604	0.0104219	ENSG00000124920	MYRF	745	protein_coding	retained_intron	myelin regulatory factor [Source:HGNC Symbol;Acc:HGNC:1181]	11	61752642	61788518	1
ENSG00000164616.15	-0.297403	-2.14881	11.3024	0.000774078	0.010443	ENSG00000164616	FBXL21	NA	transcribed_unitary_pseudogene	processed_transcript	F-box and leucine rich repeat protein 21 (gene/pseudogene) [Source:HGNC Symbol;Acc:HGNC:13600]	5	135930317	135951591	1
ENSG00000263120.1	-0.193487	-0.349806	11.3029	0.000773867	0.010443	ENSG00000263120		NA	sense_intronic	sense_intronic		17	56982749	56985104	1
ENSG00000075073.14	-0.146647	-0.157009	11.296	0.000776745	0.0104668	ENSG00000075073	TACR2	6865	protein_coding	protein_coding	tachykinin receptor 2 [Source:HGNC Symbol;Acc:HGNC:11527]	10	69403903	69416867	-1
ENSG00000107643.15	-0.0808691	4.83357	11.2967	0.000776435	0.0104668	ENSG00000107643	MAPK8	5599	protein_coding	protein_coding	mitogen-activated protein kinase 8 [Source:HGNC Symbol;Acc:HGNC:6881]	10	48306639	48439360	1
ENSG00000117395.12	-0.0945632	4.81217	11.2906	0.000779025	0.0104905	ENSG00000117395	EBNA1BP2	10969	protein_coding	protein_coding	EBNA1 binding protein 2 [Source:HGNC Symbol;Acc:HGNC:15531]	1	43164175	43270936	-1
ENSG00000149798.4	0.108708	3.45118	11.2896	0.000779416	0.0104905	ENSG00000149798	CDC42EP2	10435	protein_coding	protein_coding	CDC42 effector protein 2 [Source:HGNC Symbol;Acc:HGNC:16263]	11	65314818	65322429	1
ENSG00000123091.4	-0.0681795	7.11807	11.2885	0.000779906	0.010491	ENSG00000123091	RNF11	26994	protein_coding	protein_coding	ring finger protein 11 [Source:HGNC Symbol;Acc:HGNC:10056]	1	51236271	51273455	1
ENSG00000144214.9	0.17392	-0.578614	11.2857	0.000781061	0.0105004	ENSG00000144214	LYG1	129530	protein_coding	protein_coding	lysozyme g1 [Source:HGNC Symbol;Acc:HGNC:27014]	2	99284238	99304742	-1
ENSG00000014919.12	-0.0700783	4.25457	11.2803	0.000783354	0.010525	ENSG00000014919	COX15	1355	protein_coding	protein_coding	COX15, cytochrome c oxidase assembly homolog [Source:HGNC Symbol;Acc:HGNC:2263]	10	99711844	99732100	-1
ENSG00000176058.11	0.0918148	5.44676	11.2792	0.000783803	0.010525	ENSG00000176058	TPRN	286262	protein_coding	protein_coding	taperin [Source:HGNC Symbol;Acc:HGNC:26894]	9	137191617	137204193	-1
ENSG00000131067.16	-0.0704461	5.68487	11.2765	0.000784928	0.0105278	ENSG00000131067	GGT7	2686	protein_coding	protein_coding	gamma-glutamyltransferase 7 [Source:HGNC Symbol;Acc:HGNC:4259]	20	34844720	34872860	-1
ENSG00000160007.18	0.0709058	7.50686	11.2767	0.000784843	0.0105278	ENSG00000160007	ARHGAP35	2909	protein_coding	protein_coding	Rho GTPase activating protein 35 [Source:HGNC Symbol;Acc:HGNC:4591]	19	46918676	47005077	1
ENSG00000068400.13	-0.0644881	6.68382	11.2728	0.0007865	0.0105366	ENSG00000068400	GRIPAP1	56850	protein_coding	retained_intron	GRIP1 associated protein 1 [Source:HGNC Symbol;Acc:HGNC:18706]	X	48973720	49002264	-1
ENSG00000267749.1	0.18168	0.177366	11.2728	0.0007865	0.0105366	ENSG00000267749		NA	sense_intronic	sense_intronic		19	2641838	2643853	-1
ENSG00000183850.13	-0.275472	-1.56207	11.2696	0.000787853	0.0105486	ENSG00000183850	ZNF730	100129543	protein_coding	protein_coding	zinc finger protein 730 [Source:HGNC Symbol;Acc:HGNC:32470]	19	23075210	23147219	1
ENSG00000135776.4	-0.0793689	2.70272	11.265	0.000789829	0.010569	ENSG00000135776	ABCB10	23456	protein_coding	protein_coding	ATP binding cassette subfamily B member 10 [Source:HGNC Symbol;Acc:HGNC:41]	1	229516582	229558695	-1
ENSG00000103710.10	0.206126	3.02824	11.2614	0.000791336	0.010583	ENSG00000103710	RASL12	51285	protein_coding	protein_coding	RAS like family 12 [Source:HGNC Symbol;Acc:HGNC:30289]	15	65053337	65076690	-1
ENSG00000170370.11	0.152958	5.59609	11.2559	0.000793718	0.0106087	ENSG00000170370	EMX2	2018	protein_coding	protein_coding	empty spiracles homeobox 2 [Source:HGNC Symbol;Acc:HGNC:3341]	10	117542444	117549546	1
ENSG00000145681.10	-0.174482	1.02806	11.252	0.000795375	0.0106193	ENSG00000145681	HAPLN1	1404	protein_coding	protein_coding	hyaluronan and proteoglycan link protein 1 [Source:HGNC Symbol;Acc:HGNC:2380]	5	83637805	83721613	-1
ENSG00000181274.6	0.106896	2.89566	11.2519	0.000795432	0.0106193	ENSG00000181274	FRAT2	23401	protein_coding	protein_coding	FRAT2, WNT signaling pathway regulator [Source:HGNC Symbol;Acc:HGNC:16048]	10	97332497	97334709	-1
ENSG00000183527.11	-0.107396	3.36336	11.2445	0.000798608	0.0106555	ENSG00000183527	PSMG1	8624	protein_coding	nonsense_mediated_decay	proteasome assembly chaperone 1 [Source:HGNC Symbol;Acc:HGNC:3043]	21	39174769	39183851	-1
ENSG00000164403.14	0.112659	4.77659	11.2417	0.000799778	0.0106649	ENSG00000164403	SHROOM1	134549	protein_coding	protein_coding	shroom family member 1 [Source:HGNC Symbol;Acc:HGNC:24084]	5	132822141	132830898	-1
ENSG00000267419.2	0.172032	-0.828684	11.2324	0.000803838	0.0107129	ENSG00000267419		NA	transcribed_unprocessed_pseudogene	processed_transcript		19	19776602	19836073	1
ENSG00000141655.16	-0.125772	1.82626	11.2259	0.000806626	0.0107438	ENSG00000141655	TNFRSF11A	8792	protein_coding	protein_coding	TNF receptor superfamily member 11a [Source:HGNC Symbol;Acc:HGNC:11908]	18	62325287	62391292	1
ENSG00000133302.12	-0.0963673	3.86851	11.2203	0.000809083	0.0107641	ENSG00000133302	SLF1	84250	protein_coding	protein_coding	SMC5-SMC6 complex localization factor 1 [Source:HGNC Symbol;Acc:HGNC:25408]	5	94618347	94739436	1
ENSG00000139112.10	-0.123324	7.76787	11.2204	0.000809011	0.0107641	ENSG00000139112	GABARAPL1	23710	protein_coding	nonsense_mediated_decay	GABA type A receptor associated protein like 1 [Source:HGNC Symbol;Acc:HGNC:4068]	12	10212458	10223130	1
ENSG00000103591.12	-0.0807418	4.68465	11.2181	0.000810028	0.0107643	ENSG00000103591	AAGAB	79719	protein_coding	protein_coding	alpha and gamma adaptin binding protein [Source:HGNC Symbol;Acc:HGNC:25662]	15	67201033	67255195	-1
ENSG00000187601.4	-0.111662	4.83599	11.2184	0.000809902	0.0107643	ENSG00000187601	MAGEH1	28986	protein_coding	protein_coding	MAGE family member H1 [Source:HGNC Symbol;Acc:HGNC:24092]	X	55452105	55453566	1
ENSG00000158560.14	-0.156438	5.67235	11.2156	0.000811123	0.0107726	ENSG00000158560	DYNC1I1	1780	protein_coding	protein_coding	dynein cytoplasmic 1 intermediate chain 1 [Source:HGNC Symbol;Acc:HGNC:2963]	7	95772506	96110322	1
ENSG00000006128.11	-0.2476	2.48324	11.2134	0.000812089	0.0107792	ENSG00000006128	TAC1	6863	protein_coding	protein_coding	tachykinin precursor 1 [Source:HGNC Symbol;Acc:HGNC:11517]	7	97731908	97740472	1
ENSG00000265313.5	-0.307523	-1.42412	11.2047	0.000815897	0.0108235	ENSG00000265313	LINC01476	NA	lincRNA	lincRNA	long intergenic non-protein coding RNA 1476 [Source:HGNC Symbol;Acc:HGNC:51117]	17	59430869	59526946	-1
ENSG00000104064.16	-0.0679705	4.3179	11.1993	0.000818293	0.0108304	ENSG00000104064	GABPB1	2553	protein_coding	protein_coding	GA binding protein transcription factor beta subunit 1 [Source:HGNC Symbol;Acc:HGNC:4074]	15	50275392	50355408	-1
ENSG00000109927.9	-0.110434	1.58244	11.2002	0.000817884	0.0108304	ENSG00000109927	TECTA	7007	protein_coding	protein_coding	tectorin alpha [Source:HGNC Symbol;Acc:HGNC:11720]	11	121101173	121191493	1
ENSG00000213937.3	0.178769	2.37723	11.1997	0.000818084	0.0108304	ENSG00000213937	CLDN9	9080	protein_coding	protein_coding	claudin 9 [Source:HGNC Symbol;Acc:HGNC:2051]	16	3012456	3014505	1
ENSG00000260566.2	0.267851	2.24796	11.2015	0.000817317	0.0108304	ENSG00000260566		NA	3prime_overlapping_ncRNA	3prime_overlapping_ncRNA		16	23061406	23064173	-1
ENSG00000153310.19	-0.0998668	5.46114	11.1974	0.00081911	0.010835	ENSG00000153310	FAM49B	51571	protein_coding	protein_coding	family with sequence similarity 49 member B [Source:HGNC Symbol;Acc:HGNC:25216]	8	129839593	130017129	-1
ENSG00000204301.6	0.138775	5.13541	11.1924	0.000821328	0.0108581	ENSG00000204301	NOTCH4	4855	protein_coding	retained_intron	notch 4 [Source:HGNC Symbol;Acc:HGNC:7884]	6	32194843	32224067	-1
ENSG00000143061.17	-0.119729	3.22101	11.1892	0.000822764	0.0108709	ENSG00000143061	IGSF3	3321	protein_coding	protein_coding	immunoglobulin superfamily member 3 [Source:HGNC Symbol;Acc:HGNC:5950]	1	116574399	116667755	-1
ENSG00000166342.18	-0.134642	3.02636	11.1815	0.000826155	0.0109094	ENSG00000166342	NETO1	81832	protein_coding	protein_coding	neuropilin and tolloid like 1 [Source:HGNC Symbol;Acc:HGNC:13823]	18	72742314	72868146	-1
ENSG00000114054.13	-0.102183	4.17882	11.1784	0.000827544	0.0109152	ENSG00000114054	PCCB	5096	protein_coding	protein_coding	propionyl-CoA carboxylase beta subunit [Source:HGNC Symbol;Acc:HGNC:8654]	3	136250306	136337896	1
ENSG00000215057.4	-0.207903	-1.82687	11.1788	0.000827389	0.0109152	ENSG00000215057	PKMP5	NA	processed_pseudogene	processed_pseudogene	pyruvate kinase M1/2 pseudogene 5 [Source:HGNC Symbol;Acc:HGNC:44247]	6	5972412	5974012	1
ENSG00000213424.8	-0.134999	3.65114	11.174	0.000829532	0.0109352	ENSG00000213424	KRT222	125113	protein_coding	nonsense_mediated_decay	keratin 222 [Source:HGNC Symbol;Acc:HGNC:28695]	17	40654665	40665181	-1
ENSG00000092208.16	-0.0749792	1.79757	11.1726	0.000830131	0.0109369	ENSG00000092208	GEMIN2	8487	protein_coding	protein_coding	gem nuclear organelle associated protein 2 [Source:HGNC Symbol;Acc:HGNC:10884]	14	39114223	39136973	1
ENSG00000187514.16	0.0804073	8.62638	11.1674	0.00083247	0.0109612	ENSG00000187514	PTMA	5757	protein_coding	processed_transcript	prothymosin, alpha [Source:HGNC Symbol;Acc:HGNC:9623]	2	231706895	231713541	1
ENSG00000280222.1	0.196554	1.69835	11.1664	0.000832933	0.0109612	ENSG00000280222		NA	TEC	TEC		1	18109389	18115861	1
ENSG00000126953.5	-0.0925032	1.58472	11.1537	0.000838625	0.0110299	ENSG00000126953	TIMM8A	1678	protein_coding	protein_coding	translocase of inner mitochondrial membrane 8A [Source:HGNC Symbol;Acc:HGNC:11817]	X	101345661	101349196	-1
ENSG00000188803.14	-0.200505	3.76998	11.1502	0.00084021	0.0110444	ENSG00000188803	SHISA6	388336	protein_coding	protein_coding	shisa family member 6 [Source:HGNC Symbol;Acc:HGNC:34491]	17	11241263	11564063	1
ENSG00000068366.19	-0.0919633	4.83445	11.1414	0.000844231	0.0110637	ENSG00000068366	ACSL4	2182	protein_coding	processed_transcript	acyl-CoA synthetase long chain family member 4 [Source:HGNC Symbol;Acc:HGNC:3571]	X	109624244	109733403	-1
ENSG00000103326.11	0.106298	5.10992	11.1416	0.00084413	0.0110637	ENSG00000103326	CAPN15	6650	protein_coding	protein_coding	calpain 15 [Source:HGNC Symbol;Acc:HGNC:11182]	16	527717	554636	1
ENSG00000116017.10	0.0992448	3.28768	11.1407	0.000844558	0.0110637	ENSG00000116017	ARID3A	1820	protein_coding	processed_transcript	AT-rich interaction domain 3A [Source:HGNC Symbol;Acc:HGNC:3031]	19	925781	975934	1
ENSG00000132688.10	0.13353	5.71995	11.1436	0.000843201	0.0110637	ENSG00000132688	NES	10763	protein_coding	protein_coding	nestin [Source:HGNC Symbol;Acc:HGNC:7756]	1	156668763	156677397	-1
ENSG00000141985.9	0.0819468	5.66768	11.1446	0.000842757	0.0110637	ENSG00000141985	SH3GL1	6455	protein_coding	protein_coding	SH3 domain containing GRB2 like 1, endophilin A2 [Source:HGNC Symbol;Acc:HGNC:10830]	19	4360370	4400547	-1
ENSG00000164946.19	-0.169417	0.908807	11.1433	0.000843358	0.0110637	ENSG00000164946	FREM1	158326	protein_coding	protein_coding	FRAS1 related extracellular matrix 1 [Source:HGNC Symbol;Acc:HGNC:23399]	9	14734666	14910995	-1
ENSG00000122417.15	-0.0686659	4.29035	11.1387	0.000845453	0.0110691	ENSG00000122417	ODF2L	57489	protein_coding	protein_coding	outer dense fiber of sperm tails 2 like [Source:HGNC Symbol;Acc:HGNC:29225]	1	86346824	86396342	-1
ENSG00000133872.13	-0.0749823	7.98482	11.1339	0.000847634	0.0110914	ENSG00000133872	SARAF	51669	protein_coding	protein_coding	store-operated calcium entry associated regulatory factor [Source:HGNC Symbol;Acc:HGNC:28789]	8	30063012	30083208	-1
ENSG00000143742.12	-0.0657801	6.87898	11.1285	0.000850132	0.0111178	ENSG00000143742	SRP9	6726	protein_coding	protein_coding	signal recognition particle 9 [Source:HGNC Symbol;Acc:HGNC:11304]	1	225777813	225790466	1
ENSG00000225683.5	0.264613	0.401146	11.1264	0.000851064	0.0111237	ENSG00000225683	PACRG-AS3	NA	antisense_RNA	antisense_RNA	PACRG antisense RNA 3 [Source:HGNC Symbol;Acc:HGNC:52053]	6	163165414	163192002	-1
ENSG00000084676.15	0.0533067	6.59734	11.1224	0.00085293	0.0111354	ENSG00000084676	NCOA1	8648	protein_coding	processed_transcript	nuclear receptor coactivator 1 [Source:HGNC Symbol;Acc:HGNC:7668]	2	24491914	24770702	1
ENSG00000132639.12	-0.171306	10.0859	11.1226	0.000852833	0.0111354	ENSG00000132639	SNAP25	6616	protein_coding	protein_coding	synaptosome associated protein 25 [Source:HGNC Symbol;Acc:HGNC:11132]	20	10218830	10307418	1
ENSG00000017427.15	-0.154115	1.6606	11.1183	0.000854782	0.0111513	ENSG00000017427	IGF1	3479	protein_coding	protein_coding	insulin like growth factor 1 [Source:HGNC Symbol;Acc:HGNC:5464]	12	102395867	102480645	-1
ENSG00000042304.11	0.42938	-2.71953	11.1176	0.000855113	0.0111513	ENSG00000042304	C2orf83	56918	protein_coding	processed_transcript	chromosome 2 open reading frame 83 [Source:HGNC Symbol;Acc:HGNC:25344]	2	227610090	227648606	-1
ENSG00000278969.1	-0.192414	-0.969934	11.1164	0.000855678	0.0111524	ENSG00000278969		NA	TEC	TEC		12	24902309	24904681	1
ENSG00000101972.18	0.0796616	5.19304	11.113	0.000857261	0.0111667	ENSG00000101972	STAG2	10735	protein_coding	protein_coding	stromal antigen 2 [Source:HGNC Symbol;Acc:HGNC:11355]	X	123960212	124422664	1
ENSG00000123595.7	0.103513	3.37691	11.1103	0.000858502	0.0111765	ENSG00000123595	RAB9A	9367	protein_coding	protein_coding	RAB9A, member RAS oncogene family [Source:HGNC Symbol;Acc:HGNC:9792]	X	13689125	13710506	1
ENSG00000104998.3	0.0971122	2.52795	11.1087	0.000859223	0.0111796	ENSG00000104998	IL27RA	9466	protein_coding	protein_coding	interleukin 27 receptor subunit alpha [Source:HGNC Symbol;Acc:HGNC:17290]	19	14031748	14053216	1
ENSG00000105321.12	0.0845297	3.80069	11.1066	0.000860215	0.0111862	ENSG00000105321	CCDC9	26093	protein_coding	processed_transcript	coiled-coil domain containing 9 [Source:HGNC Symbol;Acc:HGNC:24560]	19	47255980	47271953	1
ENSG00000225953.2	-0.160305	1.45287	11.1052	0.000860852	0.0111882	ENSG00000225953	SATB2-AS1	150538	antisense_RNA	antisense_RNA	SATB2 antisense RNA 1 [Source:HGNC Symbol;Acc:HGNC:26490]	2	199457700	199476935	1
ENSG00000237399.7	0.377155	-2.3638	11.0982	0.000864117	0.0112243	ENSG00000237399	PITRM1-AS1	100507034	antisense_RNA	antisense_RNA	PITRM1 antisense RNA 1 [Source:HGNC Symbol;Acc:HGNC:44675]	10	3141632	3167972	1
ENSG00000160951.3	-0.357008	-0.716363	11.0911	0.000867443	0.0112611	ENSG00000160951	PTGER1	5731	protein_coding	protein_coding	prostaglandin E receptor 1 [Source:HGNC Symbol;Acc:HGNC:9593]	19	14472466	14475362	-1
ENSG00000164031.16	-0.0697171	5.22316	11.0879	0.00086894	0.0112742	ENSG00000164031	DNAJB14	79982	protein_coding	protein_coding	DnaJ heat shock protein family (Hsp40) member B14 [Source:HGNC Symbol;Acc:HGNC:25881]	4	99896248	99946726	-1
ENSG00000145248.6	-0.188779	0.194818	11.0867	0.000869479	0.0112749	ENSG00000145248	SLC10A4	201780	protein_coding	protein_coding	solute carrier family 10 member 4 [Source:HGNC Symbol;Acc:HGNC:22980]	4	48483343	48489196	1
ENSG00000104388.14	-0.065155	6.63186	11.0809	0.000872197	0.0113038	ENSG00000104388	RAB2A	5862	protein_coding	protein_coding	RAB2A, member RAS oncogene family [Source:HGNC Symbol;Acc:HGNC:9763]	8	60516857	60623627	1
ENSG00000151366.12	-0.0825004	6.20684	11.0797	0.000872762	0.0113047	ENSG00000151366	NDUFC2	4718	protein_coding	protein_coding	NADH:ubiquinone oxidoreductase subunit C2 [Source:HGNC Symbol;Acc:HGNC:7706]	11	78068304	78080219	-1
ENSG00000141367.11	-0.11189	7.68758	11.0782	0.000873487	0.0113078	ENSG00000141367	CLTC	1213	protein_coding	protein_coding	clathrin heavy chain [Source:HGNC Symbol;Acc:HGNC:2092]	17	59619689	59696956	1
ENSG00000106477.18	-0.0760808	3.92193	11.0747	0.000875144	0.0113229	ENSG00000106477	CEP41	95681	protein_coding	protein_coding	centrosomal protein 41 [Source:HGNC Symbol;Acc:HGNC:12370]	7	130393771	130442433	-1
ENSG00000114098.17	-0.0581938	4.75958	11.0733	0.000875807	0.0113251	ENSG00000114098	ARMC8	25852	protein_coding	protein_coding	armadillo repeat containing 8 [Source:HGNC Symbol;Acc:HGNC:24999]	3	138187248	138298389	1
ENSG00000231625.4	-0.204623	-1.6495	11.0655	0.000879511	0.0113666	ENSG00000231625		NA	transcribed_unprocessed_pseudogene	transcribed_unprocessed_pseudogene		17	19615789	19633825	1
ENSG00000087470.17	-0.0860858	6.27875	11.0625	0.000880927	0.0113721	ENSG00000087470	DNM1L	10059	protein_coding	protein_coding	dynamin 1 like [Source:HGNC Symbol;Acc:HGNC:2973]	12	32679200	32745650	1
ENSG00000105355.8	0.133913	4.19554	11.0633	0.00088052	0.0113721	ENSG00000105355	PLIN3	10226	protein_coding	protein_coding	perilipin 3 [Source:HGNC Symbol;Acc:HGNC:16893]	19	4838341	4867768	-1
ENSG00000275835.4	-0.122098	3.31786	11.058	0.000883058	0.0113933	ENSG00000275835	TUBGCP5	114791	protein_coding	nonsense_mediated_decay	tubulin gamma complex associated protein 5 [Source:HGNC Symbol;Acc:HGNC:18600]	15	22983192	23039673	-1
ENSG00000105227.14	0.185243	3.92226	11.0519	0.000885944	0.0114241	ENSG00000105227	PRX	57716	protein_coding	protein_coding	periaxin [Source:HGNC Symbol;Acc:HGNC:13797]	19	40393768	40413366	-1
ENSG00000078304.19	-0.0474656	6.22878	11.0495	0.000887131	0.011433	ENSG00000078304	PPP2R5C	5527	protein_coding	processed_transcript	protein phosphatase 2 regulatory subunit B'gamma [Source:HGNC Symbol;Acc:HGNC:9311]	14	101761798	101927989	1
ENSG00000225614.2	0.153785	3.06421	11.0482	0.000887721	0.0114342	ENSG00000225614	ZNF469	84627	protein_coding	protein_coding	zinc finger protein 469 [Source:HGNC Symbol;Acc:HGNC:23216]	16	88427471	88440757	1
ENSG00000198612.10	-0.0868125	5.21747	11.0427	0.000890379	0.0114621	ENSG00000198612	COPS8	10920	protein_coding	protein_coding	COP9 signalosome subunit 8 [Source:HGNC Symbol;Acc:HGNC:24335]	2	237085312	237100466	1
ENSG00000106633.15	0.109744	2.22686	11.0347	0.000894244	0.0115054	ENSG00000106633	GCK	2645	protein_coding	retained_intron	glucokinase [Source:HGNC Symbol;Acc:HGNC:4195]	7	44144271	44198170	-1
ENSG00000148824.18	0.0924996	4.30995	11.0301	0.000896457	0.0115172	ENSG00000148824	MTG1	92170	protein_coding	protein_coding	mitochondrial ribosome associated GTPase 1 [Source:HGNC Symbol;Acc:HGNC:32159]	10	133394094	133421307	1
ENSG00000177875.4	-0.171157	4.92582	11.0296	0.000896662	0.0115172	ENSG00000177875	CCDC184	387856	protein_coding	protein_coding	coiled-coil domain containing 184 [Source:HGNC Symbol;Acc:HGNC:33749]	12	48183584	48185926	1
ENSG00000221843.4	-0.226975	-0.820153	11.0315	0.000895769	0.0115172	ENSG00000221843	C2orf16	84226	protein_coding	protein_coding	chromosome 2 open reading frame 16 [Source:HGNC Symbol;Acc:HGNC:25275]	2	27537386	27582721	1
ENSG00000088826.17	0.146761	5.78206	11.0258	0.000898514	0.0115323	ENSG00000088826	SMOX	54498	protein_coding	processed_transcript	spermine oxidase [Source:HGNC Symbol;Acc:HGNC:15862]	20	4120980	4187747	1
ENSG00000228275.1	0.302516	-2.09241	11.0252	0.000898836	0.0115323	ENSG00000228275	ARMCX3-AS1	NA	antisense_RNA	antisense_RNA	ARMCX3 antisense RNA 1 [Source:HGNC Symbol;Acc:HGNC:41038]	X	101622983	101624164	-1
ENSG00000172460.16	-0.23801	0.214128	11.0135	0.000904528	0.0115989	ENSG00000172460	PRSS30P	124221	transcribed_unitary_pseudogene	transcribed_unitary_pseudogene	protease, serine, 30 pseudogene [Source:HGNC Symbol;Acc:HGNC:28753]	16	2839568	2842744	-1
ENSG00000069248.11	-0.0637344	4.44753	11.0096	0.000906423	0.0116167	ENSG00000069248	NUP133	55746	protein_coding	protein_coding	nucleoporin 133 [Source:HGNC Symbol;Acc:HGNC:18016]	1	229440260	229508341	-1
ENSG00000181090.20	0.075422	5.2093	11.0069	0.000907741	0.0116272	ENSG00000181090	EHMT1	79813	protein_coding	protein_coding	euchromatic histone lysine methyltransferase 1 [Source:HGNC Symbol;Acc:HGNC:24650]	9	137618963	137870016	1
ENSG00000164190.17	0.065471	5.16093	11.0039	0.000909213	0.0116395	ENSG00000164190	NIPBL	25836	protein_coding	protein_coding	NIPBL, cohesin loading factor [Source:HGNC Symbol;Acc:HGNC:28862]	5	36876759	37066413	1
ENSG00000116786.11	0.0900189	8.28425	10.9979	0.000912173	0.011671	ENSG00000116786	PLEKHM2	23207	protein_coding	protein_coding	pleckstrin homology and RUN domain containing M2 [Source:HGNC Symbol;Acc:HGNC:29131]	1	15684332	15734769	1
ENSG00000180198.15	0.154489	2.41697	10.9955	0.000913349	0.0116731	ENSG00000180198	RCC1	1104	protein_coding	protein_coding	regulator of chromosome condensation 1 [Source:HGNC Symbol;Acc:HGNC:1913]	1	28505943	28539300	1
ENSG00000186376.14	-0.0694461	2.5752	10.9957	0.000913229	0.0116731	ENSG00000186376	ZNF75D	7626	protein_coding	processed_transcript	zinc finger protein 75D [Source:HGNC Symbol;Acc:HGNC:13145]	X	135248920	135344087	-1
ENSG00000112992.16	-0.0818329	5.34616	10.9847	0.000918664	0.011728	ENSG00000112992	NNT	23530	protein_coding	protein_coding	nicotinamide nucleotide transhydrogenase [Source:HGNC Symbol;Acc:HGNC:7863]	5	43602692	43707405	1
ENSG00000126756.11	0.0598901	3.79374	10.9852	0.000918434	0.011728	ENSG00000126756	UXT	8409	protein_coding	protein_coding	ubiquitously expressed prefoldin like chaperone [Source:HGNC Symbol;Acc:HGNC:12641]	X	47651798	47659161	-1
ENSG00000279168.2	0.148213	2.53451	10.9831	0.000919447	0.0117315	ENSG00000279168		NA	sense_overlapping	sense_overlapping		7	102579104	102679295	-1
ENSG00000132664.11	-0.0735195	3.51505	10.9779	0.000922045	0.0117581	ENSG00000132664	POLR3F	10621	protein_coding	protein_coding	RNA polymerase III subunit F [Source:HGNC Symbol;Acc:HGNC:15763]	20	18467127	18484643	1
ENSG00000078319.9	-0.0943922	1.10403	10.9721	0.000924923	0.0117883	ENSG00000078319	PMS2P1	NA	unprocessed_pseudogene	unprocessed_pseudogene	PMS1 homolog 2, mismatch repair system component pseudogene 1 [Source:HGNC Symbol;Acc:HGNC:9123]	7	100320992	100341908	-1
ENSG00000073584.18	0.044027	4.92586	10.967	0.000927513	0.01181	ENSG00000073584	SMARCE1	6605	protein_coding	protein_coding	SWI/SNF related, matrix associated, actin dependent regulator of chromatin, subfamily e, member 1 [Source:HGNC Symbol;Acc:HGNC:11109]	17	40624962	40648508	-1
ENSG00000138722.9	0.43561	-0.487403	10.9667	0.00092765	0.01181	ENSG00000138722	MMRN1	22915	protein_coding	protein_coding	multimerin 1 [Source:HGNC Symbol;Acc:HGNC:7178]	4	89879532	89954629	1
ENSG00000040341.17	-0.0972968	5.72541	10.962	0.000930012	0.0118286	ENSG00000040341	STAU2	27067	protein_coding	protein_coding	staufen double-stranded RNA binding protein 2 [Source:HGNC Symbol;Acc:HGNC:11371]	8	73420369	73747708	-1
ENSG00000168569.7	-0.0728444	2.96491	10.9617	0.000930134	0.0118286	ENSG00000168569	TMEM223	79064	protein_coding	processed_transcript	transmembrane protein 223 [Source:HGNC Symbol;Acc:HGNC:28464]	11	62771629	62792021	-1
ENSG00000173039.18	0.101656	5.12038	10.9595	0.000931246	0.0118362	ENSG00000173039	RELA	5970	protein_coding	protein_coding	RELA proto-oncogene, NF-kB subunit [Source:HGNC Symbol;Acc:HGNC:9955]	11	65653596	65663094	-1
ENSG00000155367.15	-0.111526	2.62652	10.9534	0.000934331	0.0118688	ENSG00000155367	PPM1J	333926	protein_coding	nonsense_mediated_decay	protein phosphatase, Mg2+/Mn2+ dependent 1J [Source:HGNC Symbol;Acc:HGNC:20785]	1	112709994	112715477	-1
ENSG00000168476.11	0.110391	1.95813	10.946	0.000938078	0.0119099	ENSG00000168476	REEP4	80346	protein_coding	protein_coding	receptor accessory protein 4 [Source:HGNC Symbol;Acc:HGNC:26176]	8	22138020	22141951	-1
ENSG00000065150.18	-0.0600455	6.28436	10.9424	0.000939902	0.0119199	ENSG00000065150	IPO5	3843	protein_coding	retained_intron	importin 5 [Source:HGNC Symbol;Acc:HGNC:6402]	13	97953658	98024297	1
ENSG00000113593.11	-0.0796675	3.51979	10.9425	0.000939837	0.0119199	ENSG00000113593	PPWD1	23398	protein_coding	retained_intron	peptidylprolyl isomerase domain and WD repeat containing 1 [Source:HGNC Symbol;Acc:HGNC:28954]	5	65563236	65587549	1
ENSG00000109083.13	-0.056897	4.66811	10.9398	0.000941218	0.0119233	ENSG00000109083	IFT20	90410	protein_coding	retained_intron	intraflagellar transport 20 [Source:HGNC Symbol;Acc:HGNC:30989]	17	28328325	28335489	-1
ENSG00000128849.10	0.144398	5.44199	10.9392	0.000941491	0.0119233	ENSG00000128849	CGNL1	84952	protein_coding	protein_coding	cingulin like 1 [Source:HGNC Symbol;Acc:HGNC:25931]	15	57375967	57550727	1
ENSG00000196950.13	-0.14978	5.45104	10.9388	0.000941721	0.0119233	ENSG00000196950	SLC39A10	57181	protein_coding	protein_coding	solute carrier family 39 member 10 [Source:HGNC Symbol;Acc:HGNC:20861]	2	195575977	195737702	1
ENSG00000126778.8	0.260106	-1.26071	10.9373	0.000942492	0.0119265	ENSG00000126778	SIX1	6495	protein_coding	protein_coding	SIX homeobox 1 [Source:HGNC Symbol;Acc:HGNC:10887]	14	60643415	60658259	-1
ENSG00000186094.16	-0.128156	2.47939	10.9241	0.000949199	0.0120048	ENSG00000186094	AGBL4	84871	protein_coding	protein_coding	ATP/GTP binding protein like 4 [Source:HGNC Symbol;Acc:HGNC:25892]	1	48532855	50023913	-1
ENSG00000103316.10	-0.210839	6.08523	10.9174	0.00095264	0.0120417	ENSG00000103316	CRYM	1428	protein_coding	nonsense_mediated_decay	crystallin mu [Source:HGNC Symbol;Acc:HGNC:2418]	16	21238874	21303083	-1
ENSG00000144290.16	-0.126601	5.44836	10.9162	0.000953252	0.0120428	ENSG00000144290	SLC4A10	57282	protein_coding	processed_transcript	solute carrier family 4 member 10 [Source:HGNC Symbol;Acc:HGNC:13811]	2	161424332	161985282	1
ENSG00000108474.16	-0.0744844	2.70616	10.9092	0.000956868	0.012045	ENSG00000108474	PIGL	9487	protein_coding	retained_intron	phosphatidylinositol glycan anchor biosynthesis class L [Source:HGNC Symbol;Acc:HGNC:8966]	17	16217191	16351797	1
ENSG00000113851.14	-0.0629443	5.04621	10.9088	0.000957078	0.012045	ENSG00000113851	CRBN	51185	protein_coding	protein_coding	cereblon [Source:HGNC Symbol;Acc:HGNC:30185]	3	3144628	3179727	-1
ENSG00000119203.13	-0.0565102	3.54768	10.9125	0.000955189	0.012045	ENSG00000119203	CPSF3	51692	protein_coding	protein_coding	cleavage and polyadenylation specific factor 3 [Source:HGNC Symbol;Acc:HGNC:2326]	2	9423568	9473101	1
ENSG00000139625.12	-0.0632858	5.75899	10.9093	0.000956825	0.012045	ENSG00000139625	MAP3K12	7786	protein_coding	protein_coding	mitogen-activated protein kinase kinase kinase 12 [Source:HGNC Symbol;Acc:HGNC:6851]	12	53479669	53500063	-1
ENSG00000182759.3	0.294329	-2.15533	10.911	0.000955942	0.012045	ENSG00000182759	MAFA	389692	protein_coding	processed_transcript	MAF bZIP transcription factor A [Source:HGNC Symbol;Acc:HGNC:23145]	8	143419182	143430406	-1
ENSG00000204186.7	-0.0953151	3.93534	10.9102	0.000956348	0.012045	ENSG00000204186	ZDBF2	57683	protein_coding	protein_coding	zinc finger DBF-type containing 2 [Source:HGNC Symbol;Acc:HGNC:29313]	2	206274663	206314428	1
ENSG00000231419.6	0.248186	-1.12936	10.9091	0.000956936	0.012045	ENSG00000231419	LINC00689	154822	processed_transcript	lincRNA	long intergenic non-protein coding RNA 689 [Source:HGNC Symbol;Acc:HGNC:27217]	7	159006522	159030195	1
ENSG00000175387.15	0.0450114	5.24165	10.8935	0.000965027	0.0121384	ENSG00000175387	SMAD2	4087	protein_coding	protein_coding	SMAD family member 2 [Source:HGNC Symbol;Acc:HGNC:6768]	18	47808957	47931146	-1
ENSG00000071794.15	-0.109547	4.25693	10.8875	0.000968157	0.0121446	ENSG00000071794	HLTF	6596	protein_coding	protein_coding	helicase like transcription factor [Source:HGNC Symbol;Acc:HGNC:11099]	3	149030127	149086554	-1
ENSG00000131100.12	-0.108939	7.35506	10.8898	0.000966958	0.0121446	ENSG00000131100	ATP6V1E1	529	protein_coding	protein_coding	ATPase H+ transporting V1 subunit E1 [Source:HGNC Symbol;Acc:HGNC:857]	22	17592136	17628818	-1
ENSG00000136010.13	-0.114569	2.30839	10.8907	0.000966464	0.0121446	ENSG00000136010	ALDH1L2	160428	protein_coding	retained_intron	aldehyde dehydrogenase 1 family member L2 [Source:HGNC Symbol;Acc:HGNC:26777]	12	105019784	105084577	-1
ENSG00000163803.12	-0.110749	1.1899	10.8885	0.000967646	0.0121446	ENSG00000163803	PLB1	151056	protein_coding	protein_coding	phospholipase B1 [Source:HGNC Symbol;Acc:HGNC:30041]	2	28457145	28643788	1
ENSG00000198786.2	0.202114	13.4107	10.8895	0.000967109	0.0121446	ENSG00000198786	MT-ND5	4540	protein_coding	protein_coding	mitochondrially encoded NADH:ubiquinone oxidoreductase core subunit 5 [Source:HGNC Symbol;Acc:HGNC:7461]	MT	12337	14148	1
ENSG00000272017.1	0.209686	-0.836447	10.8855	0.000969221	0.0121514	ENSG00000272017		NA	antisense_RNA	antisense_RNA		6	99568097	99569096	1
ENSG00000095066.11	0.104664	5.25601	10.8835	0.000970227	0.0121574	ENSG00000095066	HOOK2	29911	protein_coding	protein_coding	hook microtubule tethering protein 2 [Source:HGNC Symbol;Acc:HGNC:19885]	19	12763003	12872740	-1
ENSG00000100227.17	0.0876756	5.66674	10.8819	0.000971108	0.0121602	ENSG00000100227	POLDIP3	84271	protein_coding	nonsense_mediated_decay	DNA polymerase delta interacting protein 3 [Source:HGNC Symbol;Acc:HGNC:23782]	22	42583721	42614962	-1
ENSG00000256618.2	0.338929	-1.11514	10.8811	0.000971506	0.0121602	ENSG00000256618	MTRNR2L1	100462977	protein_coding	protein_coding	MT-RNR2-like 1 [Source:HGNC Symbol;Acc:HGNC:37155]	17	22523111	22524663	1
ENSG00000149809.14	-0.0929826	5.12322	10.8798	0.000972171	0.0121619	ENSG00000149809	TM7SF2	7108	protein_coding	protein_coding	transmembrane 7 superfamily member 2 [Source:HGNC Symbol;Acc:HGNC:11863]	11	65111845	65116384	1
ENSG00000131899.10	0.102486	5.85819	10.8706	0.000977025	0.0121962	ENSG00000131899	LLGL1	3996	protein_coding	protein_coding	LLGL1, scribble cell polarity complex component [Source:HGNC Symbol;Acc:HGNC:6628]	17	18225587	18244875	1
ENSG00000136631.12	-0.0409461	5.08529	10.8735	0.000975515	0.0121962	ENSG00000136631	VPS45	11311	protein_coding	protein_coding	vacuolar protein sorting 45 homolog [Source:HGNC Symbol;Acc:HGNC:14579]	1	150067293	150145327	1
ENSG00000136699.19	0.0467925	5.39153	10.8716	0.000976513	0.0121962	ENSG00000136699	SMPD4	55627	protein_coding	nonsense_mediated_decay	sphingomyelin phosphodiesterase 4 [Source:HGNC Symbol;Acc:HGNC:32949]	2	130151392	130182750	-1
ENSG00000158246.7	0.166322	-0.347409	10.871	0.000976835	0.0121962	ENSG00000158246	FAM46B	115572	protein_coding	protein_coding	family with sequence similarity 46 member B [Source:HGNC Symbol;Acc:HGNC:28273]	1	27005020	27012836	-1
ENSG00000100554.11	-0.0943553	6.06285	10.8628	0.000981168	0.0122242	ENSG00000100554	ATP6V1D	51382	protein_coding	nonsense_mediated_decay	ATPase H+ transporting V1 subunit D [Source:HGNC Symbol;Acc:HGNC:13527]	14	67294371	67360265	-1
ENSG00000101958.13	-0.169514	0.661726	10.865	0.000979969	0.0122242	ENSG00000101958	GLRA2	2742	protein_coding	protein_coding	glycine receptor alpha 2 [Source:HGNC Symbol;Acc:HGNC:4327]	X	14529298	14731812	1
ENSG00000107929.14	-0.0409553	5.19049	10.8623	0.000981393	0.0122242	ENSG00000107929	LARP4B	23185	protein_coding	protein_coding	La ribonucleoprotein domain family member 4B [Source:HGNC Symbol;Acc:HGNC:28987]	10	806914	931705	-1
ENSG00000137727.12	-0.165578	2.66937	10.8634	0.000980833	0.0122242	ENSG00000137727	ARHGAP20	57569	protein_coding	protein_coding	Rho GTPase activating protein 20 [Source:HGNC Symbol;Acc:HGNC:18357]	11	110577042	110713189	-1
ENSG00000256422.5	-0.214257	-0.278464	10.8605	0.000982384	0.0122299	ENSG00000256422	LINC02552	102723895	lincRNA	lincRNA	long intergenic non-protein coding RNA 2552 [Source:HGNC Symbol;Acc:HGNC:53587]	11	104445868	104609321	-1
ENSG00000164100.8	-0.124666	2.91433	10.8591	0.000983104	0.0122323	ENSG00000164100	NDST3	9348	protein_coding	retained_intron	N-deacetylase and N-sulfotransferase 3 [Source:HGNC Symbol;Acc:HGNC:7682]	4	118033618	118258648	1
ENSG00000255545.7	-0.203883	1.91952	10.8572	0.000984112	0.0122382	ENSG00000255545		NA	processed_transcript	lincRNA		11	134436473	134505661	1
ENSG00000136541.14	0.148225	6.65476	10.8457	0.000990248	0.0123079	ENSG00000136541	ERMN	57471	protein_coding	protein_coding	ermin [Source:HGNC Symbol;Acc:HGNC:29208]	2	157318625	157327713	-1
ENSG00000280383.1	0.126726	2.25438	10.8437	0.000991346	0.0123149	ENSG00000280383		NA	sense_overlapping	sense_overlapping		22	45657019	45680130	1
ENSG00000197121.14	-0.0942897	3.97162	10.8357	0.0009956	0.0123611	ENSG00000197121	PGAP1	80055	protein_coding	protein_coding	post-GPI attachment to proteins 1 [Source:HGNC Symbol;Acc:HGNC:25712]	2	196833004	196927796	-1
ENSG00000109184.14	-0.0646018	5.06799	10.831	0.000998128	0.0123728	ENSG00000109184	DCUN1D4	23142	protein_coding	nonsense_mediated_decay	defective in cullin neddylation 1 domain containing 4 [Source:HGNC Symbol;Acc:HGNC:28998]	4	51843000	51916837	1
ENSG00000167548.14	0.0555141	6.24564	10.8325	0.000997315	0.0123728	ENSG00000167548	KMT2D	8085	protein_coding	protein_coding	lysine methyltransferase 2D [Source:HGNC Symbol;Acc:HGNC:7133]	12	49018975	49059774	-1
ENSG00000171960.10	-0.0818558	2.24742	10.8301	0.000998658	0.0123728	ENSG00000171960	PPIH	10465	protein_coding	protein_coding	peptidylprolyl isomerase H [Source:HGNC Symbol;Acc:HGNC:14651]	1	42658425	42676758	1
ENSG00000177551.5	0.170625	0.309648	10.83	0.000998687	0.0123728	ENSG00000177551	NHLH2	4808	protein_coding	protein_coding	nescient helix-loop-helix 2 [Source:HGNC Symbol;Acc:HGNC:7818]	1	115836377	115843917	-1
ENSG00000165185.14	0.110843	3.48984	10.8283	0.000999596	0.0123774	ENSG00000165185	KIAA1958	158405	protein_coding	protein_coding	KIAA1958 [Source:HGNC Symbol;Acc:HGNC:23427]	9	112486847	112669397	1
ENSG00000175582.19	-0.091764	7.23326	10.8263	0.00100071	0.0123845	ENSG00000175582	RAB6A	5870	protein_coding	protein_coding	RAB6A, member RAS oncogene family [Source:HGNC Symbol;Acc:HGNC:9786]	11	73675638	73761137	-1
ENSG00000148719.14	0.0341838	4.82461	10.824	0.00100193	0.0123872	ENSG00000148719	DNAJB12	54788	protein_coding	protein_coding	DnaJ heat shock protein family (Hsp40) member B12 [Source:HGNC Symbol;Acc:HGNC:14891]	10	72332830	72355230	-1
ENSG00000172346.14	0.147749	4.58465	10.8239	0.001002	0.0123872	ENSG00000172346	CSDC2	27254	protein_coding	protein_coding	cold shock domain containing C2 [Source:HGNC Symbol;Acc:HGNC:30359]	22	41560763	41577741	1
ENSG00000165973.18	-0.196602	3.17719	10.822	0.00100302	0.0123912	ENSG00000165973	NELL1	4745	protein_coding	protein_coding	neural EGFL like 1 [Source:HGNC Symbol;Acc:HGNC:7750]	11	20669551	21575681	1
ENSG00000186462.8	-0.120292	6.56407	10.8213	0.0010034	0.0123912	ENSG00000186462	NAP1L2	4674	protein_coding	protein_coding	nucleosome assembly protein 1 like 2 [Source:HGNC Symbol;Acc:HGNC:7638]	X	73212299	73214848	-1
ENSG00000102452.15	-0.0798992	4.68693	10.8196	0.00100432	0.0123959	ENSG00000102452	NALCN	259232	protein_coding	protein_coding	sodium leak channel, non-selective [Source:HGNC Symbol;Acc:HGNC:19082]	13	101053776	101416492	-1
ENSG00000123178.14	-0.0770924	4.55316	10.8127	0.00100805	0.0124354	ENSG00000123178	SPRYD7	57213	protein_coding	protein_coding	SPRY domain containing 7 [Source:HGNC Symbol;Acc:HGNC:14297]	13	49912706	49936490	-1
ENSG00000181444.12	0.13984	2.90586	10.8111	0.00100891	0.0124393	ENSG00000181444	ZNF467	168544	protein_coding	protein_coding	zinc finger protein 467 [Source:HGNC Symbol;Acc:HGNC:23154]	7	149764182	149773479	-1
ENSG00000101438.3	-0.239695	3.20009	10.8097	0.0010097	0.0124423	ENSG00000101438	SLC32A1	140679	protein_coding	protein_coding	solute carrier family 32 member 1 [Source:HGNC Symbol;Acc:HGNC:11018]	20	38724462	38729372	1
ENSG00000115282.19	0.0706681	3.43128	10.808	0.00101063	0.0124437	ENSG00000115282	TTC31	64427	protein_coding	retained_intron	tetratricopeptide repeat domain 31 [Source:HGNC Symbol;Acc:HGNC:25759]	2	74483073	74494886	1
ENSG00000180739.13	0.159663	3.49975	10.8075	0.00101089	0.0124437	ENSG00000180739	S1PR5	53637	protein_coding	protein_coding	sphingosine-1-phosphate receptor 5 [Source:HGNC Symbol;Acc:HGNC:14299]	19	10512742	10517931	-1
ENSG00000272505.1	-0.127831	3.0984	10.8049	0.00101234	0.0124549	ENSG00000272505		NA	lincRNA	lincRNA		8	10486807	10489666	1
ENSG00000083720.12	-0.124496	5.49575	10.8009	0.00101452	0.0124751	ENSG00000083720	OXCT1	5019	protein_coding	protein_coding	3-oxoacid CoA-transferase 1 [Source:HGNC Symbol;Acc:HGNC:8527]	5	41730065	41870519	-1
ENSG00000106852.15	-0.124857	3.38263	10.7963	0.00101703	0.0124905	ENSG00000106852	LHX6	26468	protein_coding	protein_coding	LIM homeobox 6 [Source:HGNC Symbol;Acc:HGNC:21735]	9	122202577	122229626	-1
ENSG00000130592.15	0.256529	1.19857	10.7947	0.00101794	0.0124905	ENSG00000130592	LSP1	4046	protein_coding	protein_coding	lymphocyte-specific protein 1 [Source:HGNC Symbol;Acc:HGNC:6707]	11	1852970	1892267	1
ENSG00000132635.16	0.0568855	4.89777	10.7947	0.00101793	0.0124905	ENSG00000132635	PCED1A	64773	protein_coding	protein_coding	PC-esterase domain containing 1A [Source:HGNC Symbol;Acc:HGNC:16212]	20	2835314	2841190	-1
ENSG00000225217.1	0.377477	0.803522	10.7962	0.00101708	0.0124905	ENSG00000225217	HSPA7	NA	unprocessed_pseudogene	unprocessed_pseudogene	heat shock protein family A (Hsp70) member 7 [Source:HGNC Symbol;Acc:HGNC:5240]	1	161606291	161608217	1
ENSG00000106993.11	-0.0733341	4.33468	10.7881	0.00102156	0.0125256	ENSG00000106993	CDC37L1	55664	protein_coding	protein_coding	cell division cycle 37 like 1 [Source:HGNC Symbol;Acc:HGNC:17179]	9	4679559	4708398	1
ENSG00000135457.9	-0.05561	4.25909	10.7865	0.00102243	0.0125256	ENSG00000135457	TFCP2	7024	protein_coding	protein_coding	transcription factor CP2 [Source:HGNC Symbol;Acc:HGNC:11748]	12	51093663	51173134	-1
ENSG00000175785.12	0.178568	2.26045	10.7871	0.00102207	0.0125256	ENSG00000175785	PRIMA1	145270	protein_coding	protein_coding	proline rich membrane anchor 1 [Source:HGNC Symbol;Acc:HGNC:18319]	14	93718298	93788481	-1
ENSG00000158373.8	0.20599	0.971076	10.7849	0.00102331	0.0125298	ENSG00000158373	HIST1H2BD	3017	protein_coding	protein_coding	histone cluster 1 H2B family member d [Source:HGNC Symbol;Acc:HGNC:4747]	6	26158146	26171349	1
ENSG00000174808.11	-0.147693	-0.298952	10.782	0.0010249	0.0125425	ENSG00000174808	BTC	685	protein_coding	protein_coding	betacellulin [Source:HGNC Symbol;Acc:HGNC:1121]	4	74744759	74794686	-1
ENSG00000058804.11	-0.0703089	2.55876	10.7802	0.00102592	0.0125483	ENSG00000058804	NDC1	55706	protein_coding	protein_coding	NDC1 transmembrane nucleoporin [Source:HGNC Symbol;Acc:HGNC:25525]	1	53765460	53838860	-1
ENSG00000174236.3	0.189213	0.470092	10.7792	0.00102649	0.0125487	ENSG00000174236	REP15	387849	protein_coding	protein_coding	RAB15 effector protein [Source:HGNC Symbol;Acc:HGNC:33748]	12	27696519	27697596	1
ENSG00000118162.13	0.0956249	3.34472	10.7717	0.00103065	0.0125928	ENSG00000118162	KPTN	11133	protein_coding	protein_coding	kaptin, actin binding protein [Source:HGNC Symbol;Acc:HGNC:6404]	19	47475144	47484268	-1
[truncated: 2,097 more rows]
