# Supplementary material for: The acute phase protein lactoferrin is a key feature of Alzheimer’s disease and predictor of Aβ burden through induction of APP amyloidogenic processing
Source: Mol Psychiatry. 2021 Aug 16;26(10):5516–31. doi: 10.1038/s41380-021-01248-1 (PMC8758478; doi:10.1038/s41380-021-01248-1)
Supplement: Supplementary file 15 — Supplementary Table 4 [file 41380_2021_1248_MOESM15_ESM.xlsx]

## Sheet: Gene Ontology on DEGs
geneSet	description	size	overlap	expect	enrichmentRatio	pValue	FDR
GO:0009150	purine ribonucleotide metabolic process	484	130	79.9794	1.62542	3.86341e-09	2.24458e-05
GO:0009259	ribonucleotide metabolic process	500	133	82.6233	1.60972	4.93803e-09	2.24458e-05
GO:0009161	ribonucleoside monophosphate metabolic process	299	88	49.4087	1.78106	1.45352e-08	2.7319e-05
GO:0009205	purine ribonucleoside triphosphate metabolic process	277	83	45.7733	1.81328	1.52237e-08	2.7319e-05
GO:0019693	ribose phosphate metabolic process	519	135	85.763	1.57411	1.70121e-08	2.7319e-05
GO:0009199	ribonucleoside triphosphate metabolic process	283	84	46.7648	1.79622	2.01436e-08	2.7319e-05
GO:0006163	purine nucleotide metabolic process	516	134	85.2673	1.57153	2.13975e-08	2.7319e-05
GO:0009144	purine nucleoside triphosphate metabolic process	284	84	46.93	1.7899	2.40405e-08	2.7319e-05
GO:0009167	purine ribonucleoside monophosphate metabolic process	285	84	47.0953	1.78362	2.86491e-08	2.81751e-05
GO:0007417	central nervous system development	949	220	156.819	1.40289	3.15947e-08	2.81751e-05
GO:0009126	purine nucleoside monophosphate metabolic process	286	84	47.2605	1.77738	3.40915e-08	2.81751e-05
GO:0022008	neurogenesis	1551	333	256.297	1.29927	5.63411e-08	4.26831e-05
GO:0009141	nucleoside triphosphate metabolic process	304	87	50.235	1.73186	7.20492e-08	5.03845e-05
GO:0009123	nucleoside monophosphate metabolic process	321	90	53.0442	1.6967	1.21141e-07	7.86638e-05
GO:0072521	purine-containing compound metabolic process	551	138	91.0509	1.51564	1.38689e-07	8.4055e-05
GO:0006753	nucleoside phosphate metabolic process	653	158	107.906	1.46424	1.88453e-07	0.000107077
GO:1903508	positive regulation of nucleic acid-templated transcription	1583	335	261.585	1.28065	2.33313e-07	0.000119111
GO:0046034	ATP metabolic process	248	73	40.9812	1.78131	2.40093e-07	0.000119111
GO:1902680	positive regulation of RNA biosynthetic process	1584	335	261.751	1.27984	2.4894e-07	0.000119111
GO:0009117	nucleotide metabolic process	647	156	106.915	1.45911	2.84332e-07	0.000129243
GO:0048699	generation of neurons	1454	308	240.269	1.2819	6.9515e-07	0.000300934
GO:0042063	gliogenesis	265	75	43.7904	1.71271	9.00006e-07	0.000371907
GO:0010557	positive regulation of macromolecule biosynthetic process	1826	375	301.74	1.24279	1.06633e-06	0.000421478
GO:0051254	positive regulation of RNA metabolic process	1668	346	275.631	1.2553	1.1198e-06	0.000424172
GO:0045893	positive regulation of transcription, DNA-templated	1499	314	247.705	1.26764	1.5364e-06	0.000558698
GO:0007010	cytoskeleton organization	1300	277	214.821	1.28945	1.62203e-06	0.000567149
GO:0055086	nucleobase-containing small molecule metabolic process	732	169	120.961	1.39715	1.72733e-06	0.000575301
GO:0060322	head development	758	174	125.257	1.38914	1.77191e-06	0.000575301
GO:0070727	cellular macromolecule localization	1825	373	301.575	1.23684	1.87464e-06	0.000575967
GO:0031328	positive regulation of cellular biosynthetic process	1919	390	317.108	1.22986	1.90067e-06	0.000575967
GO:0034613	cellular protein localization	1815	371	299.923	1.23699	1.98325e-06	0.000581604
GO:0051496	positive regulation of stress fiber assembly	52	23	8.59282	2.67665	2.43638e-06	0.00069216
GO:0006470	protein dephosphorylation	306	82	50.5655	1.62166	3.14125e-06	0.000865366
GO:0046907	intracellular transport	1803	367	297.94	1.23179	3.4507e-06	0.000922658
GO:0045935	positive regulation of nucleobase-containing compound metabolic process	1847	374	305.21	1.22538	4.60291e-06	0.00119557
GO:0009891	positive regulation of biosynthetic process	1949	392	322.066	1.21714	5.18476e-06	0.0013093
GO:0030030	cell projection organization	1522	313	251.505	1.24451	8.2947e-06	0.00203803
GO:0019637	organophosphate metabolic process	1148	244	189.703	1.28622	8.53917e-06	0.00204288
GO:0006325	chromatin organization	741	167	122.448	1.36385	8.89345e-06	0.00207309
GO:0010628	positive regulation of gene expression	1911	383	315.786	1.21285	9.57107e-06	0.00217527
GO:0120036	plasma membrane bounded cell projection organization	1488	306	245.887	1.24447	1.06016e-05	0.0023507
GO:0110020	regulation of actomyosin structure organization	87	31	14.3765	2.1563	1.20239e-05	0.00260261
GO:0007049	cell cycle	1739	351	287.364	1.22145	1.26748e-05	0.00267969
GO:0016570	histone modification	455	110	75.1872	1.46301	1.41157e-05	0.00291649
GO:0031503	protein-containing complex localization	280	74	46.2691	1.59934	1.57009e-05	0.00317193
GO:0033043	regulation of organelle organization	1246	260	205.897	1.26277	1.76549e-05	0.00341025
GO:0007017	microtubule-based process	729	163	120.465	1.35309	1.80375e-05	0.00341025
GO:0051726	regulation of cell cycle	1106	234	182.763	1.28035	1.82409e-05	0.00341025
GO:0030705	cytoskeleton-dependent intracellular transport	170	50	28.0919	1.77987	1.83811e-05	0.00341025
GO:1990778	protein localization to cell periphery	301	78	49.7392	1.56818	2.00243e-05	0.00364081
GO:0010720	positive regulation of cell development	515	121	85.102	1.42182	2.21304e-05	0.00394485
GO:0006108	malate metabolic process	8	7	1.32197	5.29512	2.28866e-05	0.00400119
GO:0032233	positive regulation of actin filament bundle assembly	62	24	10.2453	2.34254	2.36877e-05	0.0040631
GO:0048278	vesicle docking	66	25	10.9063	2.29226	2.49663e-05	0.00410092
GO:0007264	small GTPase mediated signal transduction	552	128	91.2161	1.40326	2.50164e-05	0.00410092
GO:0120031	plasma membrane bounded cell projection assembly	588	135	97.165	1.38939	2.52614e-05	0.00410092
GO:0016575	histone deacetylation	86	30	14.2112	2.11101	2.64945e-05	0.00418133
GO:0051492	regulation of stress fiber assembly	78	28	12.8892	2.17236	2.67338e-05	0.00418133
GO:0051642	centrosome localization	24	13	3.96592	3.27793	2.7186e-05	0.00418133
GO:0072659	protein localization to plasma membrane	251	67	41.4769	1.61536	2.75965e-05	0.00418133
GO:0007420	brain development	714	159	117.986	1.34762	2.86194e-05	0.00425298
GO:0030031	cell projection assembly	600	137	99.148	1.38177	2.92362e-05	0.00425298
GO:0030036	actin cytoskeleton organization	626	142	103.444	1.37272	2.96593e-05	0.00425298
GO:0045944	positive regulation of transcription by RNA polymerase II	1168	244	193.008	1.2642	2.99407e-05	0.00425298
GO:0030029	actin filament-based process	715	159	118.151	1.34573	3.09266e-05	0.00430254
GO:0016569	covalent chromatin modification	468	111	77.3354	1.43531	3.12361e-05	0.00430254
GO:0060284	regulation of cell development	895	193	147.896	1.30497	3.20469e-05	0.00434833
GO:0009260	ribonucleotide biosynthetic process	249	66	41.1464	1.60403	3.9986e-05	0.0053093
GO:0006904	vesicle docking involved in exocytosis	45	19	7.4361	2.5551	4.02971e-05	0.0053093
GO:0009152	purine ribonucleotide biosynthetic process	235	63	38.833	1.62233	4.10405e-05	0.00532999
GO:0030038	contractile actin filament bundle assembly	92	31	15.2027	2.03911	4.23945e-05	0.00535289
GO:0043149	stress fiber assembly	92	31	15.2027	2.03911	4.23945e-05	0.00535289
GO:0009156	ribonucleoside monophosphate biosynthetic process	153	45	25.2827	1.77987	4.70368e-05	0.00579364
GO:0046390	ribose phosphate biosynthetic process	255	67	42.1379	1.59002	4.71598e-05	0.00579364
GO:0061842	microtubule organizing center localization	25	13	4.13117	3.14681	4.80739e-05	0.0058272
GO:0030182	neuron differentiation	1313	269	216.969	1.23981	4.97426e-05	0.00595013
GO:0050767	regulation of neurogenesis	776	169	128.231	1.31793	5.76411e-05	0.0068054
GO:0022406	membrane docking	177	50	29.2486	1.70948	5.90101e-05	0.0068777
GO:0021782	glial cell development	98	32	16.1942	1.97602	6.45125e-05	0.00742383
GO:0043648	dicarboxylic acid metabolic process	107	34	17.6814	1.92293	7.19316e-05	0.00817413
GO:0043087	regulation of GTPase activity	472	110	77.9964	1.41032	7.32429e-05	0.00822038
GO:0006164	purine nucleotide biosynthetic process	254	66	41.9726	1.57245	7.69075e-05	0.00849511
GO:0009124	nucleoside monophosphate biosynthetic process	165	47	27.2657	1.72378	7.75596e-05	0.00849511
GO:0032231	regulation of actin filament bundle assembly	91	30	15.0374	1.99502	8.84961e-05	0.0095776
GO:0009127	purine nucleoside monophosphate biosynthetic process	139	41	22.9693	1.78499	9.3171e-05	0.00983352
GO:0009168	purine ribonucleoside monophosphate biosynthetic process	139	41	22.9693	1.78499	9.3171e-05	0.00983352
GO:0006099	tricarboxylic acid cycle	33	15	5.45314	2.75071	9.41058e-05	0.00983352
GO:0044281	small molecule metabolic process	1960	383	323.883	1.18252	9.68992e-05	0.0100079
GO:0006732	coenzyme metabolic process	354	86	58.4973	1.47015	9.7976e-05	0.0100079
GO:0009108	coenzyme biosynthetic process	218	58	36.0238	1.61005	0.000101902	0.0102933
GO:0007018	microtubule-based movement	271	69	44.7818	1.5408	0.000105115	0.0105011
GO:0048709	oligodendrocyte differentiation	88	29	14.5417	1.99426	0.000116053	0.011385
GO:0072522	purine-containing compound biosynthetic process	267	68	44.1208	1.54122	0.000116467	0.011385
GO:0015031	protein transport	1942	379	320.909	1.18102	0.000118001	0.0114122
GO:0051276	chromosome organization	1143	235	188.877	1.2442	0.000120861	0.0115657
GO:0006476	protein deacetylation	101	32	16.6899	1.91733	0.000123141	0.0115767
GO:0140056	organelle localization by membrane tethering	168	47	27.7614	1.693	0.000124864	0.0115767
GO:0009060	aerobic respiration	80	27	13.2197	2.0424	0.000125323	0.0115767
GO:0010001	glial cell differentiation	196	53	32.3883	1.63639	0.000126783	0.0115767
GO:0051094	positive regulation of developmental process	1314	266	217.134	1.22505	0.000127342	0.0115767
GO:0048666	neuron development	1068	221	176.483	1.25224	0.00013019	0.0115969
GO:0051147	regulation of muscle cell differentiation	150	43	24.787	1.73478	0.000130868	0.0115969
GO:0006928	movement of cell or subcellular component	1967	383	325.04	1.17832	0.000131391	0.0115969
GO:0007005	mitochondrion organization	515	117	85.102	1.37482	0.000135969	0.0118855
GO:0006101	citrate metabolic process	34	15	5.61838	2.66981	0.0001428	0.0123638
GO:0042692	muscle cell differentiation	338	82	55.8534	1.46813	0.000147578	0.0125562
GO:1901293	nucleoside phosphate biosynthetic process	343	83	56.6796	1.46437	0.000147784	0.0125562
GO:0072001	renal system development	289	72	47.7563	1.50766	0.000155447	0.0130849
GO:0051188	cofactor biosynthetic process	280	70	46.2691	1.51289	0.000170469	0.0142178
GO:0017144	drug metabolic process	760	163	125.587	1.2979	0.000173236	0.0143172
GO:0009165	nucleotide biosynthetic process	340	82	56.1838	1.45949	0.000181434	0.0148596
GO:0001655	urogenital system development	326	79	53.8704	1.46648	0.00020067	0.0161519
GO:0015833	peptide transport	1977	383	326.693	1.17236	0.000200766	0.0161519
GO:0008285	negative regulation of cell proliferation	667	145	110.219	1.31556	0.000207567	0.0165525
GO:0006665	sphingolipid metabolic process	153	43	25.2827	1.70077	0.000212266	0.0167801
GO:0051130	positive regulation of cellular component organization	1203	244	198.792	1.22742	0.000215919	0.0169217
GO:0006091	generation of precursor metabolites and energy	469	107	77.5007	1.38063	0.00021802	0.0169403
GO:0007006	mitochondrial membrane organization	126	37	20.8211	1.77705	0.00022068	0.0170017
GO:0010638	positive regulation of organelle organization	600	132	99.148	1.33134	0.000232592	0.0177688
GO:0045597	positive regulation of cell differentiation	933	194	154.175	1.25831	0.000256749	0.0194509
GO:0001822	kidney development	274	68	45.2776	1.50185	0.000262655	0.0197339
GO:0007612	learning	141	40	23.2998	1.71675	0.000280269	0.0207405
GO:1901135	carbohydrate derivative metabolic process	1175	238	194.165	1.22576	0.000280617	0.0207405
GO:0061024	membrane organization	773	164	127.736	1.2839	0.000286579	0.0210104
GO:0050769	positive regulation of neurogenesis	447	102	73.8652	1.38089	0.000300316	0.0218414
GO:0016192	vesicle-mediated transport	1942	375	320.909	1.16856	0.000305932	0.0220486
GO:0007265	Ras protein signal transduction	437	100	72.2128	1.3848	0.000308015	0.0220486
GO:0061572	actin filament bundle organization	151	42	24.9522	1.68322	0.000318365	0.0222635
GO:0010970	transport along microtubule	151	42	24.9522	1.68322	0.000318365	0.0222635
GO:0099111	microtubule-based transport	151	42	24.9522	1.68322	0.000318365	0.0222635
GO:0009206	purine ribonucleoside triphosphate biosynthetic process	124	36	20.4906	1.7569	0.000339996	0.0232495
GO:0006119	oxidative phosphorylation	124	36	20.4906	1.7569	0.000339996	0.0232495
GO:0035970	peptidyl-threonine dephosphorylation	16	9	2.64395	3.404	0.000340136	0.0232495
GO:0035601	protein deacylation	111	33	18.3424	1.79911	0.000367709	0.0248869
GO:0040008	regulation of growth	670	144	110.715	1.30063	0.000369567	0.0248869
GO:0007015	actin filament organization	388	90	64.1157	1.40371	0.000375591	0.0250657
GO:0120035	regulation of plasma membrane bounded cell projection organization	665	143	109.889	1.30131	0.000377737	0.0250657
GO:0031175	neuron projection development	940	194	155.332	1.24894	0.000385234	0.025378
GO:1903507	negative regulation of nucleic acid-templated transcription	1215	244	200.775	1.21529	0.000399723	0.0260102
GO:0009145	purine nucleoside triphosphate biosynthetic process	125	36	20.6558	1.74285	0.00040274	0.0260102
GO:0045333	cellular respiration	176	47	29.0834	1.61604	0.000403414	0.0260102
GO:0051017	actin filament bundle assembly	148	41	24.4565	1.67645	0.000408216	0.0261345
GO:0009201	ribonucleoside triphosphate biosynthetic process	130	37	21.4821	1.72237	0.000434062	0.0273118
GO:0014037	Schwann cell differentiation	37	15	6.11412	2.45334	0.000439795	0.0273118
GO:0060323	head morphogenesis	37	15	6.11412	2.45334	0.000439795	0.0273118
GO:0098732	macromolecule deacylation	112	33	18.5076	1.78305	0.000439868	0.0273118
GO:1902679	negative regulation of RNA biosynthetic process	1217	244	201.105	1.2133	0.000441627	0.0273118
GO:0051253	negative regulation of RNA metabolic process	1295	258	213.994	1.20564	0.000451253	0.0277185
GO:0045934	negative regulation of nucleobase-containing compound metabolic process	1418	280	234.32	1.19495	0.000464119	0.0283175
GO:0042127	regulation of cell proliferation	1564	306	258.446	1.184	0.000476833	0.0288993
GO:0031344	regulation of cell projection organization	674	144	111.376	1.29292	0.000483333	0.0290992
GO:0051960	regulation of nervous system development	879	182	145.252	1.253	0.000491492	0.0293957
GO:0042733	embryonic digit morphogenesis	61	21	10.08	2.08332	0.000505183	0.0300171
GO:0060324	face development	49	18	8.09708	2.22302	0.000514053	0.0303458
GO:0051640	organelle localization	686	146	113.359	1.28794	0.000526872	0.0309019
GO:0008283	cell proliferation	1986	380	328.18	1.1579	0.000570231	0.0330268
GO:0045892	negative regulation of transcription, DNA-templated	1167	234	192.843	1.21342	0.000574226	0.0330268
GO:0038127	ERBB signaling pathway	141	39	23.2998	1.67384	0.000576244	0.0330268
GO:0010558	negative regulation of macromolecule biosynthetic process	1434	282	236.964	1.19006	0.00057805	0.0330268
GO:0031058	positive regulation of histone modification	87	27	14.3765	1.87807	0.000581267	0.0330268
GO:0099638	endosome to plasma membrane protein transport	11	7	1.81771	3.85099	0.000593155	0.033493
GO:0007163	establishment or maintenance of cell polarity	203	52	33.5451	1.55015	0.00060358	0.0338713
GO:0072350	tricarboxylic acid metabolic process	38	15	6.27937	2.38877	0.000616604	0.0343086
GO:0016311	dephosphorylation	461	103	76.1787	1.35208	0.000619718	0.0343086
GO:0006754	ATP biosynthetic process	114	33	18.8381	1.75177	0.000622695	0.0343086
GO:0019752	carboxylic acid metabolic process	960	196	158.637	1.23553	0.000638352	0.0349594
GO:1903076	regulation of protein localization to plasma membrane	92	28	15.2027	1.84178	0.000657513	0.0357931
GO:0043524	negative regulation of neuron apoptotic process	142	39	23.465	1.66205	0.0006699	0.0359441
GO:0031056	regulation of histone modification	142	39	23.465	1.66205	0.0006699	0.0359441
GO:0034260	negative regulation of GTPase activity	46	17	7.60134	2.23645	0.000673276	0.0359441
GO:0009890	negative regulation of biosynthetic process	1516	296	250.514	1.18157	0.00067752	0.0359441
GO:1904375	regulation of protein localization to cell periphery	110	32	18.1771	1.76045	0.000680055	0.0359441
GO:0050890	cognition	283	68	46.7648	1.45409	0.000686871	0.0360242
GO:0061061	muscle structure development	610	131	100.8	1.2996	0.000689496	0.0360242
GO:0007167	enzyme linked receptor protein signaling pathway	989	201	163.429	1.22989	0.000695739	0.0361426
GO:0060325	face morphogenesis	31	13	5.12264	2.53775	0.000716156	0.0369919
GO:0044770	cell cycle phase transition	526	115	86.9197	1.32306	0.000727252	0.0373528
GO:0006090	pyruvate metabolic process	115	33	19.0034	1.73654	0.000737016	0.0376417
GO:0140029	exocytic process	84	26	13.8807	1.8731	0.000761443	0.0386719
GO:0021987	cerebral cortex development	111	32	18.3424	1.74459	0.000806575	0.0401645
GO:0022402	cell cycle process	1274	252	210.524	1.19701	0.000808098	0.0401645
GO:0006637	acyl-CoA metabolic process	102	30	16.8552	1.77987	0.000808503	0.0401645
GO:0035383	thioester metabolic process	102	30	16.8552	1.77987	0.000808503	0.0401645
GO:0000278	mitotic cell cycle	927	189	153.184	1.23381	0.00085067	0.0418593
GO:0014910	regulation of smooth muscle cell migration	59	20	9.74955	2.05138	0.000851828	0.0418593
GO:0097435	supramolecular fiber organization	640	136	105.758	1.28596	0.000858972	0.0419834
GO:0051153	regulation of striated muscle cell differentiation	98	29	16.1942	1.79077	0.000879901	0.0427764
GO:0035384	thioester biosynthetic process	51	18	8.42758	2.13585	0.000891267	0.0428704
GO:0071616	acyl-CoA biosynthetic process	51	18	8.42758	2.13585	0.000891267	0.0428704
GO:0043603	cellular amide metabolic process	1033	208	170.7	1.21851	0.000925649	0.0442899
GO:0044782	cilium organization	409	92	67.5859	1.36123	0.000940334	0.0447569
GO:0120032	regulation of plasma membrane bounded cell projection assembly	197	50	32.5536	1.53593	0.000947535	0.0448648
GO:0006643	membrane lipid metabolic process	202	51	33.3798	1.52787	0.000962606	0.0453423
GO:0051186	cofactor metabolic process	546	118	90.2246	1.30785	0.000976791	0.0457732
GO:0006839	mitochondrial transport	237	58	39.1634	1.48097	0.00102724	0.0478902
GO:0042776	mitochondrial ATP synthesis coupled proton transport	18	9	2.97444	3.02578	0.00105367	0.0488722
GO:0072384	organelle transport along microtubule	77	24	12.724	1.8862	0.00107074	0.0493494
GO:0006105	succinate metabolic process	9	6	1.48722	4.03437	0.00107952	0.0493494
GO:0006520	cellular amino acid metabolic process	318	74	52.5484	1.40822	0.00108025	0.0493494
