# Supplementary material for: The acute phase protein lactoferrin is a key feature of Alzheimer’s disease and predictor of Aβ burden through induction of APP amyloidogenic processing
Source: Mol Psychiatry. 2021 Aug 16;26(10):5516–31. doi: 10.1038/s41380-021-01248-1 (PMC8758478; doi:10.1038/s41380-021-01248-1)
Supplement: Supplementary file 16 — Supplementary Table 5 [file 41380_2021_1248_MOESM16_ESM.xlsx]

## Sheet: Sheet1
Gene Set	Description	Size	Expect	Ratio	P Value	FDR
hsa00190	Oxidative phosphorylation	133	21.226	2.1201	2.43e-07	7.91e-05
hsa01100	Metabolic pathways	1305	208.27	1.2868	7.81e-07	0.000127
hsa04722	Neurotrophin signaling pathway	119	18.992	2.0535	3.74e-06	0.000407
hsa04714	Thermogenesis	229	36.547	1.6965	9.53e-06	0.000777
hsa04721	Synaptic vesicle cycle	63	10.054	2.2876	5.58e-05	0.00364
hsa05012	Parkinson disease	142	22.662	1.7651	0.000143	0.00778
hsa05016	Huntington disease	193	30.801	1.6233	0.000226	0.0105
hsa04010	MAPK signaling pathway	295	47.08	1.4868	0.000263	0.0107
hsa00600	Sphingolipid metabolism	47	7.5009	2.2664	0.00058	0.021
hsa04110	Cell cycle	124	19.79	1.7181	0.000752	0.0245
hsa00020	Citrate cycle (TCA cycle)	30	4.7878	2.5064	0.00135	0.04
hsa04390	Hippo signaling pathway	154	24.577	1.5868	0.00169	0.0445
hsa04530	Tight junction	170	27.131	1.5481	0.00191	0.0445
hsa01200	Carbon metabolism	116	18.513	1.6745	0.00198	0.0445
hsa05100	Bacterial invasion of epithelial cells	74	11.81	1.8628	0.00205	0.0445
