# Supplementary material for: The acute phase protein lactoferrin is a key feature of Alzheimer’s disease and predictor of Aβ burden through induction of APP amyloidogenic processing
Source: Mol Psychiatry. 2021 Aug 16;26(10):5516–31. doi: 10.1038/s41380-021-01248-1 (PMC8758478; doi:10.1038/s41380-021-01248-1)
Supplement: Supplementary file 17 — Supplementary Table 6 [file 41380_2021_1248_MOESM17_ESM.xlsx]

## Sheet: Sheet1
target.gene_info.symbol	target.id	association_score.overall	association_score.datatypes.genetic_association	association_score.datatypes.somatic_mutation	association_score.datatypes.known_drug	association_score.datatypes.affected_pathway	association_score.datatypes.rna_expression	association_score.datatypes.literature	association_score.datatypes.animal_model	target.gene_info.name	DEG
MAFF	ENSG00000185022	0.0592007	0	0	0	0	0.0592007	0	0	MAF bZIP transcription factor F	TRUE
BBX	ENSG00000114439	0.0509069	0	0	0	0	0.0509069	0	0	BBX high mobility group box domain containing	TRUE
TNS1	ENSG00000079308	0.0484337	0	0	0	0	0.0484337	0	0	tensin 1	TRUE
ERBIN	ENSG00000112851	0.0476671	0	0	0	0	0.0476671	0	0	erbb2 interacting protein	TRUE
FAM107B	ENSG00000065809	0.0464664	0	0	0	0	0.0464664	0	0	family with sequence similarity 107 member B	TRUE
SELENOP	ENSG00000250722	0.0597954	0	0	0	0	0.0455595	0.0484056	0	selenoprotein P	TRUE
HIPK2	ENSG00000064393	0.0540522	0	0	0	0	0.0455022	0.0342	0	homeodomain interacting protein kinase 2	TRUE
KLC1	ENSG00000126214	0.0563519	0	0	0	0	0.0453894	0.04385	0	kinesin light chain 1	TRUE
STAT4	ENSG00000138378	1	0	0	0	1	0.0446092	0	0	signal transducer and activator of transcription 4	TRUE
AC245297.2	ENSG00000272755	0.0428526	0	0	0	0	0.0428526	0	0	novel transcript	TRUE
NMNAT2	ENSG00000157064	0.0481438	0	0	0	0	0.0423438	0.0232	0	nicotinamide nucleotide adenylyltransferase 2	TRUE
ZFHX3	ENSG00000140836	0.0457754	0	0	0	0	0.0414754	0.0172	0	zinc finger homeobox 3	TRUE
MDH1	ENSG00000014641	0.0409447	0	0	0	0	0.0409447	0	0	malate dehydrogenase 1	TRUE
ARHGEF40	ENSG00000165801	0.0406219	0	0	0	0	0.0406219	0	0	Rho guanine nucleotide exchange factor 40	TRUE
SMC3	ENSG00000108055	0.0433179	0	0	0	0	0.0397179	0.0144	0	structural maintenance of chromosomes 3	TRUE
MED25	ENSG00000104973	0.039553	0	0	0	0	0.039553	0	0	mediator complex subunit 25	TRUE
ATP5F1C	ENSG00000165629	0.440076	0.430353	0	0	0	0.038894	0	0	ATP synthase F1 subunit gamma	TRUE
NCALD	ENSG00000104490	0.043077	0	0	0	0	0.038677	0.0176	0	neurocalcin delta	TRUE
EZR	ENSG00000092820	0.0459454	0	0	0	0	0.0384454	0.03	0	ezrin	TRUE
GFAP	ENSG00000131095	0.0887298	0	0	0	0	0.0383405	0.0791446	0	glial fibrillary acidic protein	TRUE
DNAJC1	ENSG00000136770	0.0382782	0	0	0	0	0.0382782	0	0	DnaJ heat shock protein family (Hsp40) member C1	TRUE
MLIP	ENSG00000146147	0.0373343	0	0	0	0	0.0373343	0	0	muscular LMNA interacting protein	TRUE
PCSK1	ENSG00000175426	0.037027	0	0	0	0	0.037027	0	0	proprotein convertase subtilisin/kexin type 1	TRUE
ATP5F1B	ENSG00000110955	0.0366325	0	0	0	0	0.0366325	0	0	ATP synthase F1 subunit beta	TRUE
EPC1	ENSG00000120616	0.0364602	0	0	0	0	0.0364602	0	0	enhancer of polycomb homolog 1	TRUE
COL27A1	ENSG00000196739	0.0364528	0	0	0	0	0.0364528	0	0	collagen type XXVII alpha 1 chain	TRUE
AL583810.1	ENSG00000258593	0.0362207	0	0	0	0	0.0362207	0	0	novel transcript, antisense to KIAA0284	TRUE
ANP32B	ENSG00000136938	0.0360048	0	0	0	0	0.0360048	0	0	acidic nuclear phosphoprotein 32 family member B	TRUE
CHGB	ENSG00000089199	0.0471043	0	0	0	0	0.0354508	0.0382416	0	chromogranin B	TRUE
ATP6V1G2	ENSG00000213760	0.035265	0	0	0	0	0.035265	0	0	ATPase H+ transporting V1 subunit G2	TRUE
AC093535.2	ENSG00000279118	0.0348842	0	0	0	0	0.0348842	0	0	tec	TRUE
ASCL1	ENSG00000139352	0.0340509	0	0	0	0	0.0340509	0	0	achaete-scute family bHLH transcription factor 1	TRUE
EMX2	ENSG00000170370	0.034018	0	0	0	0	0.034018	0	0	empty spiracles homeobox 2	TRUE
HSPA2	ENSG00000126803	0.0361534	0	0	0	0	0.0337534	0.0096	0	heat shock protein family A (Hsp70) member 2	TRUE
STYK1	ENSG00000060140	0.0336662	0	0	0	0	0.0336662	0	0	serine/threonine/tyrosine kinase 1	TRUE
RBP4	ENSG00000138207	0.0533819	0	0	0	0	0.033589	0.0449846	0	retinol binding protein 4	TRUE
CRYM	ENSG00000103316	0.0327753	0	0	0	0	0.0327753	0	0	crystallin mu	TRUE
SRRM2	ENSG00000167978	0.0320137	0	0	0	0	0.0320137	0	0	serine/arginine repetitive matrix 2	TRUE
ATP6V1E1	ENSG00000131100	0.0319597	0	0	0	0	0.0319597	0	0	ATPase H+ transporting V1 subunit E1	TRUE
PART1	ENSG00000152931	0.0316368	0	0	0	0	0.0316368	0	0	prostate androgen-regulated transcript 1	TRUE
GNG3	ENSG00000162188	0.0312533	0	0	0	0	0.0312533	0	0	G protein subunit gamma 3	TRUE
TPGS2	ENSG00000134779	0.031161	0	0	0	0	0.031161	0	0	tubulin polyglutamylase complex subunit 2	TRUE
AIF1L	ENSG00000126878	0.0310592	0	0	0	0	0.0310592	0	0	allograft inflammatory factor 1 like	TRUE
NFKBIA	ENSG00000100906	0.0372499	0	0	0	0	0.0310499	0.0248	0	NFKB inhibitor alpha	TRUE
TAF1D	ENSG00000166012	0.0309771	0	0	0	0	0.0309771	0	0	TATA-box binding protein associated factor, RNA polymerase I subunit D	TRUE
ATP6V1B2	ENSG00000147416	0.0345324	0	0	0	0	0.0309324	0.0144	0	ATPase H+ transporting V1 subunit B2	TRUE
NEAT1	ENSG00000245532	0.0309231	0	0	0	0	0.0309231	0	0	nuclear paraspeckle assembly transcript 1	TRUE
SASH1	ENSG00000111961	0.0367057	0.0237516	0	0	0	0.0307678	0	0	SAM and SH3 domain containing 1	TRUE
RGS4	ENSG00000117152	0.0510782	0	0	0	0	0.0307128	0.0434	0	regulator of G protein signaling 4	TRUE
RPH3A	ENSG00000089169	0.0382435	0	0	0	0	0.0306435	0.0304	0	rabphilin 3A	TRUE
AMER2	ENSG00000165566	0.0304416	0	0	0	0	0.0304416	0	0	APC membrane recruitment protein 2	TRUE
ATP6V1H	ENSG00000047249	0.0303639	0	0	0	0	0.0303639	0	0	ATPase H+ transporting V1 subunit H	TRUE
ORAI2	ENSG00000160991	0.0337288	0	0	0	0	0.0301288	0.0144	0	ORAI calcium release-activated calcium modulator 2	TRUE
ESF1	ENSG00000089048	0.0301027	0	0	0	0	0.0301027	0	0	ESF1 nucleolar pre-rRNA processing protein homolog	TRUE
RAB3C	ENSG00000152932	0.0300938	0	0	0	0	0.0300938	0	0	RAB3C, member RAS oncogene family	TRUE
SLC12A7	ENSG00000113504	0.0300922	0	0	0	0	0.0300922	0	0	solute carrier family 12 member 7	TRUE
GOT1	ENSG00000120053	0.0299992	0	0	0	0	0.0299992	0	0	glutamic-oxaloacetic transaminase 1	TRUE
ATP5F1A	ENSG00000152234	0.0299817	0	0	0	0	0.0299817	0	0	ATP synthase F1 subunit alpha	TRUE
CLIP3	ENSG00000105270	0.0298733	0	0	0	0	0.0298733	0	0	CAP-Gly domain containing linker protein 3	TRUE
NFIC	ENSG00000141905	0.341089	0.333622	0	0	0	0.029869	0	0	nuclear factor I C	TRUE
TAX1BP3	ENSG00000213977	0.0298125	0	0	0	0	0.0298125	0	0	Tax1 binding protein 3	TRUE
NRN1	ENSG00000124785	0.0464685	0.0079813	0	0	0	0.0295269	0.0382	0	neuritin 1	TRUE
CALD1	ENSG00000122786	0.0417172	0	0	0	0	0.0292688	0.0344	0	caldesmon 1	TRUE
CREBBP	ENSG00000005339	0.387252	0	0	0	0.375	0.0292429	0.0360111	0	CREB binding protein	TRUE
KCNJ10	ENSG00000177807	0.0291798	0	0	0	0	0.0291798	0	0	potassium voltage-gated channel subfamily J member 10	TRUE
SLCO1A2	ENSG00000084453	0.0294117	0.00160335	0	0	0	0.0290109	0	0	solute carrier organic anion transporter family member 1A2	TRUE
SLC39A10	ENSG00000196950	0.0289505	0	0	0	0	0.0289505	0	0	solute carrier family 39 member 10	TRUE
GLO1	ENSG00000124767	0.0527843	0	0	0	0	0.0283373	0.0457	0	glyoxalase I	TRUE
TARBP1	ENSG00000059588	0.0283272	0	0	0	0	0.0283272	0	0	TAR (HIV-1) RNA binding protein 1	TRUE
NSF	ENSG00000073969	0.0281319	0	0	0	0	0.0281319	0	0	N-ethylmaleimide sensitive factor, vesicle fusing ATPase	TRUE
SLC25A3	ENSG00000075415	0.0279954	0	0	0	0	0.0279954	0	0	solute carrier family 25 member 3	TRUE
GLS2	ENSG00000135423	0.0279544	0	0	0	0	0.0279544	0	0	glutaminase 2	TRUE
MLLT11	ENSG00000213190	0.0279217	0	0	0	0	0.0279217	0	0	MLLT11 transcription factor 7 cofactor	TRUE
APOO	ENSG00000184831	0.0279117	0	0	0	0	0.0279117	0	0	apolipoprotein O	TRUE
RPL15	ENSG00000174748	0.0278955	0	0	0	0	0.0278955	0	0	ribosomal protein L15	TRUE
FAM162A	ENSG00000114023	0.0276842	0	0	0	0	0.0276842	0	0	family with sequence similarity 162 member A	TRUE
DLD	ENSG00000091140	0.0453768	0	0	0	0	0.027603	0.038476	0	dihydrolipoamide dehydrogenase	TRUE
PBXIP1	ENSG00000163346	0.0273493	0	0	0	0	0.0273493	0	0	PBX homeobox interacting protein 1	TRUE
COPG1	ENSG00000181789	0.027324	0	0	0	0	0.027324	0	0	coatomer protein complex subunit gamma 1	TRUE
PAK1	ENSG00000149269	0.0272833	0	0	0	0	0.0272833	0	0	p21 (RAC1) activated kinase 1	TRUE
GABRG2	ENSG00000113327	0.24917	0	0	0.242361	0	0.0272375	0	0	gamma-aminobutyric acid type A receptor gamma2 subunit	TRUE
ADAM23	ENSG00000114948	0.0272343	0	0	0	0	0.0272343	0	0	ADAM metallopeptidase domain 23	TRUE
AP3M2	ENSG00000070718	0.0272273	0	0	0	0	0.0272273	0	0	adaptor related protein complex 3 subunit mu 2	TRUE
PPP1R7	ENSG00000115685	0.0271648	0	0	0	0	0.0271648	0	0	protein phosphatase 1 regulatory subunit 7	TRUE
SOD1	ENSG00000142168	0.0582003	0	0	0	0	0.0271031	0.0514246	0	superoxide dismutase 1	TRUE
NSG1	ENSG00000168824	0.0270825	0	0	0	0	0.0270825	0	0	neuronal vesicle trafficking associated 1	TRUE
ITPKB	ENSG00000143772	0.0603653	0	0	0	0	0.0270612	0.0536	0	inositol-trisphosphate 3-kinase B	TRUE
KCNIP4	ENSG00000185774	0.0311533	0	0	0	0	0.0270533	0.0164	0	potassium voltage-gated channel interacting protein 4	TRUE
THYN1	ENSG00000151500	0.0269188	0	0	0	0	0.0269188	0	0	thymocyte nuclear protein 1	TRUE
NELL2	ENSG00000184613	0.0267952	0	0	0	0	0.0267952	0	0	neural EGFL like 2	TRUE
TUBB4B	ENSG00000188229	0.0267615	0	0	0	0	0.0267615	0	0	tubulin beta 4B class IVb	TRUE
PFKM	ENSG00000152556	0.0266686	0	0	0	0	0.0266686	0	0	phosphofructokinase, muscle	TRUE
SCN3B	ENSG00000166257	0.0266581	0	0	0	0	0.0266581	0	0	sodium voltage-gated channel beta subunit 3	TRUE
LPAR1	ENSG00000198121	0.186564	0.179931	0	0	0	0.0265303	0	0	lysophosphatidic acid receptor 1	TRUE
ITGB1	ENSG00000150093	0.0265217	0	0	0	0	0.0265217	0	0	integrin subunit beta 1	TRUE
HPRT1	ENSG00000165704	0.0526181	0	0	0	0	0.0265027	0.0459924	0	hypoxanthine phosphoribosyltransferase 1	TRUE
NPTX2	ENSG00000106236	0.0683702	0	0	0	0	0.0264557	0.0617562	0	neuronal pentraxin 2	TRUE
RTL8C	ENSG00000134590	0.0264469	0	0	0	0	0.0264469	0	0	retrotransposon Gag like 8C	TRUE
TCF3	ENSG00000071564	0.0264108	0	0	0	0	0.0264108	0	0	transcription factor 3	TRUE
EHMT1	ENSG00000181090	0.0421689	0	0	0	0	0.0262755	0.0356	0	euchromatic histone lysine methyltransferase 1	TRUE
ANLN	ENSG00000011426	0.0262485	0	0	0	0	0.0262485	0	0	anillin actin binding protein	TRUE
TUBG1	ENSG00000131462	0.026112	0	0	0	0	0.026112	0	0	tubulin gamma 1	TRUE
PCP4	ENSG00000183036	0.0259943	0	0	0	0	0.0259943	0	0	Purkinje cell protein 4	TRUE
TERF2IP	ENSG00000166848	0.0259175	0	0	0	0	0.0259175	0	0	TERF2 interacting protein	TRUE
TUBB	ENSG00000196230	0.0258068	0	0	0	0	0.0258068	0	0	tubulin beta class I	TRUE
PGLS	ENSG00000130313	0.0257827	0	0	0	0	0.0257827	0	0	6-phosphogluconolactonase	TRUE
AP4S1	ENSG00000100478	0.0257827	0	0	0	0	0.0257827	0	0	adaptor related protein complex 4 subunit sigma 1	TRUE
GUCY1B1	ENSG00000061918	0.0257621	0	0	0	0	0.0257621	0	0	guanylate cyclase 1 soluble subunit beta 1	TRUE
FGF1	ENSG00000113578	0.0637801	0	0	0	0	0.0255224	0.0573995	0	fibroblast growth factor 1	TRUE
SRGAP1	ENSG00000196935	0.0254928	0	0	0	0	0.0254928	0	0	SLIT-ROBO Rho GTPase activating protein 1	TRUE
TAFA1	ENSG00000183662	0.0254516	0	0	0	0	0.0254516	0	0	TAFA chemokine like family member 1	TRUE
RFFL	ENSG00000092871	0.0254072	0	0	0	0	0.0254072	0	0	ring finger and FYVE like domain containing E3 ubiquitin protein ligase	TRUE
SERPINI1	ENSG00000163536	0.0791046	0	0	0	0	0.0253904	0.072757	0	serpin family I member 1	TRUE
PSMD10	ENSG00000101843	0.0252404	0	0	0	0	0.0252404	0	0	proteasome 26S subunit, non-ATPase 10	TRUE
COPS5	ENSG00000121022	0.0251555	0	0	0	0	0.0251555	0	0	COP9 signalosome subunit 5	TRUE
FAM161B	ENSG00000156050	0.0251142	0	0	0	0	0.0251142	0	0	FAM161 centrosomal protein B	TRUE
MYO10	ENSG00000145555	0.0250963	0	0	0	0	0.0250963	0	0	myosin X	TRUE
MTX2	ENSG00000128654	0.0250687	0	0	0	0	0.0250687	0	0	metaxin 2	TRUE
RHOU	ENSG00000116574	0.024955	0	0	0	0	0.024955	0	0	ras homolog family member U	TRUE
MANBAL	ENSG00000101363	0.0246877	0	0	0	0	0.0246877	0	0	mannosidase beta like	TRUE
ATP2A2	ENSG00000174437	0.0288861	0	0	0	0	0.0246861	0.0168	0	ATPase sarcoplasmic/endoplasmic reticulum Ca2+ transporting 2	TRUE
SLC22A17	ENSG00000092096	0.0246617	0	0	0	0	0.0246617	0	0	solute carrier family 22 member 17	TRUE
KCTD13	ENSG00000174943	0.0246207	0	0	0	0	0.0246207	0	0	potassium channel tetramerization domain containing 13	TRUE
ATP5PB	ENSG00000116459	0.0246042	0	0	0	0	0.0246042	0	0	ATP synthase peripheral stalk-membrane subunit b	TRUE
NFIA	ENSG00000162599	0.0245285	0	0	0	0	0.0245285	0	0	nuclear factor I A	TRUE
ACTB	ENSG00000075624	0.0347904	0	0	0	0	0.0244709	0.0286727	0	actin beta	TRUE
USP11	ENSG00000102226	0.0244309	0	0	0	0	0.0244309	0	0	ubiquitin specific peptidase 11	TRUE
SLC25A5	ENSG00000005022	0.0243394	0	0	0	0	0.0243394	0	0	solute carrier family 25 member 5	TRUE
ATP5MC3	ENSG00000154518	0.0243308	0	0	0	0	0.0243308	0	0	ATP synthase membrane subunit c locus 3	TRUE
PCYOX1L	ENSG00000145882	0.0242258	0	0	0	0	0.0242258	0	0	prenylcysteine oxidase 1 like	TRUE
DOCK5	ENSG00000147459	0.0242093	0	0	0	0	0.0242093	0	0	dedicator of cytokinesis 5	TRUE
MSRB3	ENSG00000174099	0.0448614	0	0	0	0	0.0241568	0.0388222	0	methionine sulfoxide reductase B3	TRUE
SCRIB	ENSG00000180900	0.0240634	0	0	0	0	0.0240634	0	0	scribble planar cell polarity protein	TRUE
GPR158	ENSG00000151025	0.0239572	0	0	0	0	0.0239572	0	0	G protein-coupled receptor 158	TRUE
NRSN1	ENSG00000152954	0.0239271	0	0	0	0	0.0239271	0	0	neurensin 1	TRUE
CDC123	ENSG00000151465	0.0238551	0	0	0	0	0.0238551	0	0	cell division cycle 123	TRUE
CRMP1	ENSG00000072832	0.0237418	0	0	0	0	0.0237418	0	0	collapsin response mediator protein 1	TRUE
PACS2	ENSG00000179364	0.023723	0	0	0	0	0.023723	0	0	phosphofurin acidic cluster sorting protein 2	TRUE
TAF3	ENSG00000165632	0.0235985	0	0	0	0	0.0235985	0	0	TATA-box binding protein associated factor 3	TRUE
PSMA3	ENSG00000100567	0.0235927	0	0	0	0	0.0235927	0	0	proteasome subunit alpha 3	TRUE
WWTR1	ENSG00000018408	0.0234696	0	0	0	0	0.0234696	0	0	WW domain containing transcription regulator 1	TRUE
LAMB2	ENSG00000172037	0.0234618	0	0	0	0	0.0234618	0	0	laminin subunit beta 2	TRUE
NIT2	ENSG00000114021	0.0234577	0	0	0	0	0.0234577	0	0	nitrilase family member 2	TRUE
GAS2L1	ENSG00000185340	0.0233029	0	0	0	0	0.0233029	0	0	growth arrest specific 2 like 1	TRUE
ANKMY2	ENSG00000106524	0.0232448	0	0	0	0	0.0232448	0	0	ankyrin repeat and MYND domain containing 2	TRUE
KLHL5	ENSG00000109790	0.0230837	0	0	0	0	0.0230837	0	0	kelch like family member 5	TRUE
NDUFAB1	ENSG00000004779	0.0431697	0	0	0	0	0.0230787	0.0374	0	NADH:ubiquinone oxidoreductase subunit AB1	TRUE
ITGB5	ENSG00000082781	0.0230323	0	0	0	0	0.0230323	0	0	integrin subunit beta 5	TRUE
BCAS1	ENSG00000064787	0.0230204	0	0	0	0	0.0230204	0	0	breast carcinoma amplified sequence 1	TRUE
IARS	ENSG00000196305	0.0283545	0	0	0	0	0.0230108	0.021375	0	isoleucyl-tRNA synthetase	TRUE
KLF15	ENSG00000163884	0.023008	0	0	0	0	0.023008	0	0	Kruppel like factor 15	TRUE
CA10	ENSG00000154975	0.0229878	0	0	0	0	0.0229878	0	0	carbonic anhydrase 10	TRUE
ENO2	ENSG00000111674	0.130207	0	0	0	0	0.0229237	0.124477	0	enolase 2	TRUE
DDIT4	ENSG00000168209	0.0296621	0	0	0	0	0.0228705	0.0239444	0	DNA damage inducible transcript 4	TRUE
NDUFA10	ENSG00000130414	0.0227731	0	0	0	0	0.0227731	0	0	NADH:ubiquinone oxidoreductase subunit A10	TRUE
DYNC1I1	ENSG00000158560	0.0227718	0	0	0	0	0.0227718	0	0	dynein cytoplasmic 1 intermediate chain 1	TRUE
ZNHIT3	ENSG00000273611	0.0227674	0	0	0	0	0.0227674	0	0	zinc finger HIT-type containing 3	TRUE
ZNF462	ENSG00000148143	0.205685	0.2	0	0	0	0.0227413	0	0	zinc finger protein 462	TRUE
AL391807.1	ENSG00000230910	0.0227399	0	0	0	0	0.0227399	0	0	novel transcript	TRUE
LAMP2	ENSG00000005893	0.387994	0	0	0	0.375	0.0226685	0.0419	0	lysosomal associated membrane protein 2	TRUE
SST	ENSG00000157005	0.0940395	0	0	0	0	0.0225725	0.0883964	0	somatostatin	TRUE
PRMT8	ENSG00000111218	0.0225717	0	0	0	0	0.0225717	0	0	protein arginine methyltransferase 8	TRUE
PRR34-AS1	ENSG00000241990	0.0224035	0	0	0	0	0.0224035	0	0	PRR34 antisense RNA 1	TRUE
LPP	ENSG00000145012	0.022339	0	0	0	0	0.022339	0	0	LIM domain containing preferred translocation partner in lipoma	TRUE
NDUFV1	ENSG00000167792	0.0222893	0	0	0	0	0.0222893	0	0	NADH:ubiquinone oxidoreductase core subunit V1	TRUE
RNF165	ENSG00000141622	0.0248182	0.011031	0	0	0	0.0220605	0	0	ring finger protein 165	TRUE
UQCRC2	ENSG00000140740	0.0220004	0	0	0	0	0.0220004	0	0	ubiquinol-cytochrome c reductase core protein 2	TRUE
SRP54	ENSG00000100883	0.0219636	0	0	0	0	0.0219636	0	0	signal recognition particle 54	TRUE
AL138756.1	ENSG00000259953	0.0219283	0	0	0	0	0.0219283	0	0	novel transcript, overlapping SUSD1	TRUE
TIMM23	ENSG00000265354	0.0219032	0	0	0	0	0.0219032	0	0	translocase of inner mitochondrial membrane 23	TRUE
MRPS9	ENSG00000135972	0.0218432	0	0	0	0	0.0218432	0	0	mitochondrial ribosomal protein S9	TRUE
ZBTB7A	ENSG00000178951	0.0218393	0	0	0	0	0.0218393	0	0	zinc finger and BTB domain containing 7A	TRUE
SLAIN1	ENSG00000139737	0.0218007	0	0	0	0	0.0218007	0	0	SLAIN motif family member 1	TRUE
MEF2C	ENSG00000081189	0.331317	0.316847	0	0	0	0.0217937	0.0481931	0	myocyte enhancer factor 2C	TRUE
LINC00844	ENSG00000237949	0.0217467	0	0	0	0	0.0217467	0	0	long intergenic non-protein coding RNA 844	TRUE
ERLEC1	ENSG00000068912	0.0216283	0	0	0	0	0.0216283	0	0	endoplasmic reticulum lectin 1	TRUE
NSG2	ENSG00000170091	0.0215924	0	0	0	0	0.0215924	0	0	neuronal vesicle trafficking associated 2	TRUE
FAM181B	ENSG00000182103	0.0215876	0	0	0	0	0.0215876	0	0	family with sequence similarity 181 member B	TRUE
KDM2A	ENSG00000173120	0.0215187	0	0	0	0	0.0215187	0	0	lysine demethylase 2A	TRUE
PITRM1	ENSG00000107959	0.0530509	0	0	0	0	0.0215108	0.0476732	0	pitrilysin metallopeptidase 1	TRUE
TAF9	ENSG00000273841	0.0215079	0	0	0	0	0.0215079	0	0	TATA-box binding protein associated factor 9	TRUE
RNF135	ENSG00000181481	0.0214973	0	0	0	0	0.0214973	0	0	ring finger protein 135	TRUE
ACP1	ENSG00000143727	0.0214761	0	0	0	0	0.0214761	0	0	acid phosphatase 1	TRUE
TNS3	ENSG00000136205	0.0346146	0	0	0	0	0.0214653	0.0292482	0	tensin 3	TRUE
GLOD4	ENSG00000167699	0.0214621	0	0	0	0	0.0214621	0	0	glyoxalase domain containing 4	TRUE
PSMB2	ENSG00000126067	0.0214295	0	0	0	0	0.0214295	0	0	proteasome subunit beta 2	TRUE
BMPR1A	ENSG00000107779	0.0214059	0	0	0	0	0.0214059	0	0	bone morphogenetic protein receptor type 1A	TRUE
DGCR9	ENSG00000273032	0.0214043	0	0	0	0	0.0214043	0	0	DiGeorge syndrome critical region gene 9	TRUE
JUND	ENSG00000130522	0.021384	0	0	0	0	0.021384	0	0	JunD proto-oncogene, AP-1 transcription factor subunit	TRUE
TTC19	ENSG00000011295	0.0213122	0	0	0	0	0.0213122	0	0	tetratricopeptide repeat domain 19	TRUE
MALAT1	ENSG00000251562	0.0212988	0	0	0	0	0.0212988	0	0	metastasis associated lung adenocarcinoma transcript 1	TRUE
NEK7	ENSG00000151414	0.0212938	0	0	0	0	0.0212938	0	0	NIMA related kinase 7	TRUE
MSX1	ENSG00000163132	0.0212934	0	0	0	0	0.0212934	0	0	msh homeobox 1	TRUE
RAPGEF3	ENSG00000079337	0.0259801	0	0	0	0	0.0212051	0.0191	0	Rap guanine nucleotide exchange factor 3	TRUE
TSPAN7	ENSG00000156298	0.0292998	0	0	0	0	0.0211992	0.024	0	tetraspanin 7	TRUE
VSNL1	ENSG00000163032	0.304918	0.269613	0	0	0	0.0211165	0.131832	0	visinin like 1	TRUE
VDAC1	ENSG00000213585	0.0670893	0	0	0	0	0.021036	0.0618303	0	voltage dependent anion channel 1	TRUE
MAP4K3-DT	ENSG00000231312	0.0209779	0	0	0	0	0.0209779	0	0	MAP4K3 divergent transcript	TRUE
GRIK2	ENSG00000164418	0.0209072	0	0	0	0	0.0209072	0	0	glutamate ionotropic receptor kainate type subunit 2	TRUE
OTUD7B	ENSG00000264522	0.0208934	0	0	0	0	0.0208934	0	0	OTU deubiquitinase 7B	TRUE
TRIR	ENSG00000123144	0.0207257	0	0	0	0	0.0207257	0	0	telomerase RNA component interacting RNase	TRUE
BDH1	ENSG00000161267	0.0235639	0.0115833	0	0	0	0.020668	0	0	3-hydroxybutyrate dehydrogenase 1	TRUE
ZBTB20	ENSG00000181722	0.0241647	0	0	0	0	0.0206647	0.014	0	zinc finger and BTB domain containing 20	TRUE
PHYHD1	ENSG00000175287	0.0205778	0	0	0	0	0.0205778	0	0	phytanoyl-CoA dioxygenase domain containing 1	TRUE
IMMT	ENSG00000132305	0.0246637	0	0	0	0	0.0205637	0.0164	0	inner membrane mitochondrial protein	TRUE
OXCT1	ENSG00000083720	0.0205633	0	0	0	0	0.0205633	0	0	3-oxoacid CoA-transferase 1	TRUE
WDR45	ENSG00000196998	0.02426	0	0	0	0	0.02056	0.0148	0	WD repeat domain 45	TRUE
APLP2	ENSG00000084234	0.0660782	0	0	0	0	0.0204925	0.0609551	0	amyloid beta precursor like protein 2	TRUE
SGIP1	ENSG00000118473	0.0204919	0	0	0	0	0.0204919	0	0	SH3 domain GRB2 like endophilin interacting protein 1	TRUE
ANKRD9	ENSG00000156381	0.0204499	0	0	0	0	0.0204499	0	0	ankyrin repeat domain 9	TRUE
HECW1	ENSG00000002746	0.024338	0.015756	0	0	0	0.020399	0	0	HECT, C2 and WW domain containing E3 ubiquitin protein ligase 1	TRUE
FBXO16	ENSG00000214050	0.0203812	0	0	0	0	0.0203812	0	0	F-box protein 16	TRUE
SDHB	ENSG00000117118	0.0203758	0	0	0	0	0.0203758	0	0	succinate dehydrogenase complex iron sulfur subunit B	TRUE
CXCR4	ENSG00000121966	0.169728	0.157381	0	0	0	0.0203519	0.0403427	0	C-X-C motif chemokine receptor 4	TRUE
ORC5	ENSG00000164815	0.0203465	0	0	0	0	0.0203465	0	0	origin recognition complex subunit 5	TRUE
TRPS1	ENSG00000104447	0.0203048	0	0	0	0	0.0203048	0	0	transcriptional repressor GATA binding 1	TRUE
POU3F3	ENSG00000198914	0.174955	0.164453	0	0	0	0.0202634	0.033	0	POU class 3 homeobox 3	TRUE
P4HTM	ENSG00000178467	0.0201813	0	0	0	0	0.0201813	0	0	prolyl 4-hydroxylase, transmembrane	TRUE
PSMA5	ENSG00000143106	0.0201486	0	0	0	0	0.0201486	0	0	proteasome subunit alpha 5	TRUE
SCG5	ENSG00000166922	0.0201082	0	0	0	0	0.0201082	0	0	secretogranin V	TRUE
UNC13A	ENSG00000130477	0.0200781	0	0	0	0	0.0200781	0	0	unc-13 homolog A	TRUE
CDO1	ENSG00000129596	0.020058	0	0	0	0	0.020058	0	0	cysteine dioxygenase type 1	TRUE
HEY2	ENSG00000135547	0.0314073	0	0	0	0	0.0200291	0.0264	0	hes related family bHLH transcription factor with YRPW motif 2	TRUE
SMOX	ENSG00000088826	0.0199373	0	0	0	0	0.0199373	0	0	spermine oxidase	TRUE
IGFBP5	ENSG00000115461	0.0198954	0	0	0	0	0.0198954	0	0	insulin like growth factor binding protein 5	TRUE
NIPBL	ENSG00000164190	0.0198396	0	0	0	0	0.0198396	0	0	NIPBL cohesin loading factor	TRUE
CALM3	ENSG00000160014	0.0345592	0	0	0	0	0.0198367	0.0296	0	calmodulin 3	TRUE
NDUFA5	ENSG00000128609	0.0197951	0	0	0	0	0.0197951	0	0	NADH:ubiquinone oxidoreductase subunit A5	TRUE
CLTC	ENSG00000141367	0.0197833	0	0	0	0	0.0197833	0	0	clathrin heavy chain	TRUE
CTNNA3	ENSG00000183230	0.0537869	0	0	0	0	0.0197222	0.0488563	0	catenin alpha 3	TRUE
HIP1R	ENSG00000130787	0.0196775	0	0	0	0	0.0196775	0	0	huntingtin interacting protein 1 related	TRUE
KIF5B	ENSG00000170759	0.0196627	0	0	0	0	0.0196627	0	0	kinesin family member 5B	TRUE
CD200	ENSG00000091972	0.0623018	0	0	0	0	0.0196375	0.0573924	0	CD200 molecule	TRUE
PTPRR	ENSG00000153233	0.0196255	0	0	0	0	0.0196255	0	0	protein tyrosine phosphatase receptor type R	TRUE
SYT1	ENSG00000067715	0.152803	0	0	0	0	0.0196119	0.1479	0	synaptotagmin 1	TRUE
MAL2	ENSG00000147676	0.0195537	0	0	0	0	0.0195537	0	0	mal, T cell differentiation protein 2 (gene/pseudogene)	TRUE
EML6	ENSG00000214595	0.0195297	0	0	0	0	0.0195297	0	0	EMAP like 6	TRUE
UGP2	ENSG00000169764	0.0194954	0	0	0	0	0.0194954	0	0	UDP-glucose pyrophosphorylase 2	TRUE
BEX4	ENSG00000102409	0.0194588	0	0	0	0	0.0194588	0	0	brain expressed X-linked 4	TRUE
KYAT3	ENSG00000137944	0.0194326	0	0	0	0	0.0194326	0	0	kynurenine aminotransferase 3	TRUE
HOPX	ENSG00000171476	0.0194262	0	0	0	0	0.0194262	0	0	HOP homeobox	TRUE
KIF1A	ENSG00000130294	0.0193838	0	0	0	0	0.0193838	0	0	kinesin family member 1A	TRUE
KCNN3	ENSG00000143603	0.254106	0.246955	0	0	0	0.0193528	0.02	0	potassium calcium-activated channel subfamily N member 3	TRUE
VGLL3	ENSG00000206538	0.0192698	0	0	0	0	0.0192698	0	0	vestigial like family member 3	TRUE
ERMN	ENSG00000136541	0.0191083	0	0	0	0	0.0191083	0	0	ermin	TRUE
MTHFD1	ENSG00000100714	0.0441735	0	0	0	0	0.0190941	0.0394	0	methylenetetrahydrofolate dehydrogenase, cyclohydrolase and formyltetrahydrofolate synthetase 1	TRUE
VPS54	ENSG00000143952	0.0190676	0	0	0	0	0.0190676	0	0	VPS54 subunit of GARP complex	TRUE
RPS6KA2	ENSG00000071242	0.0190573	0	0	0	0	0.0190573	0	0	ribosomal protein S6 kinase A2	TRUE
MT2A	ENSG00000125148	0.0656972	0	0	0	0	0.0190279	0.0609402	0	metallothionein 2A	TRUE
CGREF1	ENSG00000138028	0.0189741	0	0	0	0	0.0189741	0	0	cell growth regulator with EF-hand domain 1	TRUE
LCOR	ENSG00000196233	0.0189432	0	0	0	0	0.0189432	0	0	ligand dependent nuclear receptor corepressor	TRUE
KCNK12	ENSG00000184261	0.0189326	0	0	0	0	0.0189326	0	0	potassium two pore domain channel subfamily K member 12	TRUE
KIF13A	ENSG00000137177	0.0189016	0	0	0	0	0.0189016	0	0	kinesin family member 13A	TRUE
RGS7	ENSG00000182901	0.0188207	0	0	0	0	0.0188207	0	0	regulator of G protein signaling 7	TRUE
PARP2	ENSG00000129484	0.0187673	0	0	0	0	0.0187673	0	0	poly(ADP-ribose) polymerase 2	TRUE
RALBP1	ENSG00000017797	0.0187228	0	0	0	0	0.0187228	0	0	ralA binding protein 1	TRUE
MIR7-3HG	ENSG00000176840	0.018708	0	0	0	0	0.018708	0	0	MIR7-3 host gene	TRUE
RAB11A	ENSG00000103769	0.0186944	0	0	0	0	0.0186944	0	0	RAB11A, member RAS oncogene family	TRUE
COG1	ENSG00000166685	0.0186709	0	0	0	0	0.0186709	0	0	component of oligomeric golgi complex 1	TRUE
CLMN	ENSG00000165959	0.0248511	0.0202175	0	0	0	0.0185344	0	0	calmin	TRUE
SCG2	ENSG00000171951	0.0224248	0	0	0	0	0.0185248	0.0156	0	secretogranin II	TRUE
ADAM33	ENSG00000149451	0.024628	0	0	0	0	0.0185122	0.02	0	ADAM metallopeptidase domain 33	TRUE
GPRASP1	ENSG00000198932	0.0185062	0	0	0	0	0.0185062	0	0	G protein-coupled receptor associated sorting protein 1	TRUE
NDUFB5	ENSG00000136521	0.0184666	0	0	0	0	0.0184666	0	0	NADH:ubiquinone oxidoreductase subunit B5	TRUE
GPRASP2	ENSG00000158301	0.0184395	0	0	0	0	0.0184395	0	0	G protein-coupled receptor associated sorting protein 2	TRUE
PGRMC1	ENSG00000101856	0.0694119	0	0	0	0	0.0184298	0.0648044	0	progesterone receptor membrane component 1	TRUE
CAPRIN2	ENSG00000110888	0.0183355	0	0	0	0	0.0183355	0	0	caprin family member 2	TRUE
DOP1A	ENSG00000083097	0.379576	0	0	0	0.375	0.018305	0	0	DOP1 leucine zipper like protein A	TRUE
SVOP	ENSG00000166111	0.0182628	0	0	0	0	0.0182628	0	0	SV2 related protein	TRUE
NECAP1	ENSG00000089818	0.0182212	0	0	0	0	0.0182212	0	0	NECAP endocytosis associated 1	TRUE
RIMS1	ENSG00000079841	0.0181751	0	0	0	0	0.0181751	0	0	regulating synaptic membrane exocytosis 1	TRUE
PARP11	ENSG00000111224	0.149124	0.144599	0	0	0	0.0181001	0	0	poly(ADP-ribose) polymerase family member 11	TRUE
SKI	ENSG00000157933	0.01807	0	0	0	0	0.01807	0	0	SKI proto-oncogene	TRUE
ANKRD11	ENSG00000167522	0.0180641	0	0	0	0	0.0180641	0	0	ankyrin repeat domain 11	TRUE
TMEM126A	ENSG00000171202	0.0180158	0	0	0	0	0.0180158	0	0	transmembrane protein 126A	TRUE
NAA20	ENSG00000173418	0.0179898	0	0	0	0	0.0179898	0	0	N(alpha)-acetyltransferase 20, NatB catalytic subunit	TRUE
CSRNP1	ENSG00000144655	0.017962	0	0	0	0	0.017962	0	0	cysteine and serine rich nuclear protein 1	TRUE
NDE1	ENSG00000072864	0.0179024	0	0	0	0	0.0179024	0	0	nudE neurodevelopment protein 1	TRUE
SMARCA2	ENSG00000080503	0.0213283	0	0	0	0	0.0178283	0.014	0	SWI/SNF related, matrix associated, actin dependent regulator of chromatin, subfamily a, member 2	TRUE
ATP2B1-AS1	ENSG00000271614	0.0178168	0	0	0	0	0.0178168	0	0	ATP2B1 antisense RNA 1	TRUE
IMPDH2	ENSG00000178035	0.017793	0	0	0	0	0.017793	0	0	inosine monophosphate dehydrogenase 2	TRUE
GPHN	ENSG00000171723	0.0530957	0	0	0	0	0.0177828	0.04865	0	gephyrin	TRUE
MAP4K4	ENSG00000071054	0.23415	0.229711	0	0	0	0.0177558	0	0	mitogen-activated protein kinase kinase kinase kinase 4	TRUE
SERTM1	ENSG00000180440	0.0177074	0	0	0	0	0.0177074	0	0	serine rich and transmembrane domain containing 1	TRUE
ME3	ENSG00000151376	0.0176689	0	0	0	0	0.0176689	0	0	malic enzyme 3	TRUE
KANK2	ENSG00000197256	0.0176674	0	0	0	0	0.0176674	0	0	KN motif and ankyrin repeat domains 2	TRUE
COPS4	ENSG00000138663	0.017647	0	0	0	0	0.017647	0	0	COP9 signalosome subunit 4	TRUE
ATP5PF	ENSG00000154723	0.0176452	0	0	0	0	0.0176452	0	0	ATP synthase peripheral stalk subunit F6	TRUE
TIGD7	ENSG00000140993	0.017644	0	0	0	0	0.017644	0	0	tigger transposable element derived 7	TRUE
INTS3	ENSG00000143624	0.01764	0	0	0	0	0.01764	0	0	integrator complex subunit 3	TRUE
PSMG1	ENSG00000183527	0.0197204	0	0	0	0	0.0176204	0.0084	0	proteasome assembly chaperone 1	TRUE
SNX10	ENSG00000086300	0.0175769	0	0	0	0	0.0175769	0	0	sorting nexin 10	TRUE
SMARCD3	ENSG00000082014	0.0175623	0	0	0	0	0.0175623	0	0	SWI/SNF related, matrix associated, actin dependent regulator of chromatin, subfamily d, member 3	TRUE
REEP1	ENSG00000068615	0.0175384	0	0	0	0	0.0175384	0	0	receptor accessory protein 1	TRUE
COA3	ENSG00000183978	0.0175318	0	0	0	0	0.0175318	0	0	cytochrome c oxidase assembly factor 3	TRUE
SLC25A18	ENSG00000182902	0.0175113	0	0	0	0	0.0175113	0	0	solute carrier family 25 member 18	TRUE
DAAM2	ENSG00000146122	0.0174419	0	0	0	0	0.0174419	0	0	dishevelled associated activator of morphogenesis 2	TRUE
SMYD3	ENSG00000185420	0.0173969	0	0	0	0	0.0173969	0	0	SET and MYND domain containing 3	TRUE
GABRA2	ENSG00000151834	0.390252	0.327732	0	0.242361	0	0.017364	0	0	gamma-aminobutyric acid type A receptor alpha2 subunit	TRUE
HSP90B1	ENSG00000166598	0.0173542	0	0	0	0	0.0173542	0	0	heat shock protein 90 beta family member 1	TRUE
MAPKBP1	ENSG00000137802	0.0173431	0	0	0	0	0.0173431	0	0	mitogen-activated protein kinase binding protein 1	TRUE
DNM3	ENSG00000197959	0.0173369	0	0	0	0	0.0173369	0	0	dynamin 3	TRUE
SYN3	ENSG00000185666	0.0172693	0	0	0	0	0.0172693	0	0	synapsin III	TRUE
ZBBX	ENSG00000169064	0.0172072	0	0	0	0	0.0172072	0	0	zinc finger B-box domain containing	TRUE
TAC1	ENSG00000006128	0.0196862	0	0	0	0	0.0171862	0.01	0	tachykinin precursor 1	TRUE
LYRM9	ENSG00000232859	0.0171623	0	0	0	0	0.0171623	0	0	LYR motif containing 9	TRUE
NRSN2	ENSG00000125841	0.0170949	0	0	0	0	0.0170949	0	0	neurensin 2	TRUE
POGK	ENSG00000143157	0.0170823	0	0	0	0	0.0170823	0	0	pogo transposable element derived with KRAB domain	TRUE
ATP5MPL	ENSG00000156411	0.0170728	0	0	0	0	0.0170728	0	0	ATP synthase membrane subunit 6.8PL	TRUE
ATP5IF1	ENSG00000130770	0.017036	0	0	0	0	0.017036	0	0	ATP synthase inhibitory factor subunit 1	TRUE
SERINC1	ENSG00000111897	0.0170014	0	0	0	0	0.0170014	0	0	serine incorporator 1	TRUE
ANGPT1	ENSG00000154188	0.0260499	0	0	0	0	0.0169995	0.0218	0	angiopoietin 1	TRUE
NAV3	ENSG00000067798	0.037946	0	0	0	0	0.0169839	0.0337	0	neuron navigator 3	TRUE
PLEKHB1	ENSG00000021300	0.0169775	0	0	0	0	0.0169775	0	0	pleckstrin homology domain containing B1	TRUE
SRSF2	ENSG00000161547	0.0204569	0	0	0	0	0.0169569	0.014	0	serine and arginine rich splicing factor 2	TRUE
PFN2	ENSG00000070087	0.0169306	0	0	0	0	0.0169306	0	0	profilin 2	TRUE
ATP6V1D	ENSG00000100554	0.0169283	0	0	0	0	0.0169283	0	0	ATPase H+ transporting V1 subunit D	TRUE
MTCL1	ENSG00000168502	0.0169229	0	0	0	0	0.0169229	0	0	microtubule crosslinking factor 1	TRUE
CCKBR	ENSG00000110148	0.0168523	0	0	0	0	0.0168523	0	0	cholecystokinin B receptor	TRUE
PREX1	ENSG00000124126	0.0168206	0	0	0	0	0.0168206	0	0	phosphatidylinositol-3,4,5-trisphosphate dependent Rac exchange factor 1	TRUE
TOMM20	ENSG00000173726	0.016807	0	0	0	0	0.016807	0	0	translocase of outer mitochondrial membrane 20	TRUE
SAMD4A	ENSG00000020577	0.0167208	0	0	0	0	0.0167208	0	0	sterile alpha motif domain containing 4A	TRUE
RIPOR3	ENSG00000042062	0.0167156	0	0	0	0	0.0167156	0	0	RIPOR family member 3	TRUE
SUCLA2	ENSG00000136143	0.0166418	0	0	0	0	0.0166418	0	0	succinate-CoA ligase ADP-forming beta subunit	TRUE
OGA	ENSG00000198408	0.0415026	0	0	0	0	0.0166052	0.0373513	0	O-GlcNAcase	TRUE
HMG20B	ENSG00000064961	0.0165741	0	0	0	0	0.0165741	0	0	high mobility group 20B	TRUE
CHCHD6	ENSG00000159685	0.016526	0	0	0	0	0.016526	0	0	coiled-coil-helix-coiled-coil-helix domain containing 6	TRUE
MACROD1	ENSG00000133315	0.016526	0	0	0	0	0.016526	0	0	mono-ADP ribosylhydrolase 1	TRUE
ST6GALNAC5	ENSG00000117069	0.0164077	0	0	0	0	0.0164077	0	0	ST6 N-acetylgalactosaminide alpha-2,6-sialyltransferase 5	TRUE
EXOC8	ENSG00000116903	0.0164011	0	0	0	0	0.0164011	0	0	exocyst complex component 8	TRUE
VPS29	ENSG00000111237	0.0163493	0	0	0	0	0.0163493	0	0	VPS29 retromer complex component	TRUE
MRPS22	ENSG00000175110	0.0163266	0	0	0	0	0.0163266	0	0	mitochondrial ribosomal protein S22	TRUE
AMD1	ENSG00000123505	0.0306636	0	0	0	0	0.0162542	0.0266	0	adenosylmethionine decarboxylase 1	TRUE
TSN	ENSG00000211460	0.0162317	0	0	0	0	0.0162317	0	0	translin	TRUE
MRPL15	ENSG00000137547	0.0162232	0	0	0	0	0.0162232	0	0	mitochondrial ribosomal protein L15	TRUE
ADAM22	ENSG00000008277	0.016191	0	0	0	0	0.016191	0	0	ADAM metallopeptidase domain 22	TRUE
DDIT4L	ENSG00000145358	0.0161445	0	0	0	0	0.0161445	0	0	DNA damage inducible transcript 4 like	TRUE
EXOC1	ENSG00000090989	0.0160893	0	0	0	0	0.0160893	0	0	exocyst complex component 1	TRUE
TM2D2	ENSG00000169490	0.0160767	0	0	0	0	0.0160767	0	0	TM2 domain containing 2	TRUE
TLN2	ENSG00000171914	0.041351	0.0322665	0	0	0	0.0160602	0.0292	0	talin 2	TRUE
H2AFV	ENSG00000105968	0.0160498	0	0	0	0	0.0160498	0	0	H2A histone family member V	TRUE
R3HDM1	ENSG00000048991	0.0160475	0	0	0	0	0.0160475	0	0	R3H domain containing 1	TRUE
UBN1	ENSG00000118900	0.0160457	0	0	0	0	0.0160457	0	0	ubinuclein 1	TRUE
PLXNC1	ENSG00000136040	0.0160431	0	0	0	0	0.0160431	0	0	plexin C1	TRUE
FAR2	ENSG00000064763	0.0159901	0	0	0	0	0.0159901	0	0	fatty acyl-CoA reductase 2	TRUE
KMT2D	ENSG00000167548	0.0159533	0	0	0	0	0.0159533	0	0	lysine methyltransferase 2D	TRUE
RIMBP2	ENSG00000060709	0.224844	0.220866	0	0	0	0.0159111	0	0	RIMS binding protein 2	TRUE
EFR3B	ENSG00000084710	0.0159096	0	0	0	0	0.0159096	0	0	EFR3 homolog B	TRUE
SCOC	ENSG00000153130	0.0159079	0	0	0	0	0.0159079	0	0	short coiled-coil protein	TRUE
MKNK1	ENSG00000079277	0.0159036	0	0	0	0	0.0159036	0	0	MAPK interacting serine/threonine kinase 1	TRUE
FOCAD	ENSG00000188352	0.0235693	0	0	0	0	0.015877	0.0196	0	focadhesin	TRUE
BAZ1B	ENSG00000009954	0.0158655	0	0	0	0	0.0158655	0	0	bromodomain adjacent to zinc finger domain 1B	TRUE
PHLPP1	ENSG00000081913	0.0185633	0	0	0	0	0.0158633	0.0108	0	PH domain and leucine rich repeat protein phosphatase 1	TRUE
CMAS	ENSG00000111726	0.0158616	0	0	0	0	0.0158616	0	0	cytidine monophosphate N-acetylneuraminic acid synthetase	TRUE
DNAH1	ENSG00000114841	0.0158453	0	0	0	0	0.0158453	0	0	dynein axonemal heavy chain 1	TRUE
SPCS1	ENSG00000114902	0.0158443	0	0	0	0	0.0158443	0	0	signal peptidase complex subunit 1	TRUE
SMIM3	ENSG00000256235	0.0158076	0	0	0	0	0.0158076	0	0	small integral membrane protein 3	TRUE
AP1S2	ENSG00000182287	0.0157919	0	0	0	0	0.0157919	0	0	adaptor related protein complex 1 subunit sigma 2	TRUE
PTPRN2	ENSG00000155093	0.0157853	0	0	0	0	0.0157853	0	0	protein tyrosine phosphatase receptor type N2	TRUE
COA1	ENSG00000106603	0.0157721	0	0	0	0	0.0157721	0	0	cytochrome c oxidase assembly factor 1 homolog	TRUE
PNMA2	ENSG00000240694	0.0157613	0	0	0	0	0.0157613	0	0	PNMA family member 2	TRUE
PCBP1-AS1	ENSG00000179818	0.0157151	0	0	0	0	0.0157151	0	0	PCBP1 antisense RNA 1	TRUE
PPP2CA	ENSG00000113575	0.0174005	0	0	0	0	0.0157005	0.0068	0	protein phosphatase 2 catalytic subunit alpha	TRUE
SORL1	ENSG00000137642	1	1	0	0	0	0.0156861	0.102575	0	sortilin related receptor 1	TRUE
BRAF	ENSG00000157764	0.204362	0	0	0	0	0.0156717	0.004	0.2	B-Raf proto-oncogene, serine/threonine kinase	TRUE
KCNJ16	ENSG00000153822	0.0156588	0	0	0	0	0.0156588	0	0	potassium voltage-gated channel subfamily J member 16	TRUE
CTDSP2	ENSG00000175215	0.0156563	0	0	0	0	0.0156563	0	0	CTD small phosphatase 2	TRUE
CHL1	ENSG00000134121	0.0156108	0	0	0	0	0.0156108	0	0	cell adhesion molecule L1 like	TRUE
ERBB3	ENSG00000065361	0.0155379	0	0	0	0	0.0155379	0	0	erb-b2 receptor tyrosine kinase 3	TRUE
GABRA4	ENSG00000109158	0.0154771	0	0	0	0	0.0154771	0	0	gamma-aminobutyric acid type A receptor alpha4 subunit	TRUE
ACTR10	ENSG00000131966	0.0154333	0	0	0	0	0.0154333	0	0	actin related protein 10	TRUE
IP6K2	ENSG00000068745	0.0154214	0	0	0	0	0.0154214	0	0	inositol hexakisphosphate kinase 2	TRUE
NDRG4	ENSG00000103034	0.0230493	0	0	0	0	0.0153972	0.0192	0	NDRG family member 4	TRUE
GSTA4	ENSG00000170899	0.378831	0	0	0	0.375	0.0153245	0	0	glutathione S-transferase alpha 4	TRUE
PAFAH1B3	ENSG00000079462	0.0153233	0	0	0	0	0.0153233	0	0	platelet activating factor acetylhydrolase 1b catalytic subunit 3	TRUE
BCAS2	ENSG00000116752	0.015281	0	0	0	0	0.015281	0	0	BCAS2 pre-mRNA processing factor	TRUE
ASTN1	ENSG00000152092	0.0152247	0	0	0	0	0.0152247	0	0	astrotactin 1	TRUE
RHOJ	ENSG00000126785	0.0152045	0	0	0	0	0.0152045	0	0	ras homolog family member J	TRUE
MAGED1	ENSG00000179222	0.0151666	0	0	0	0	0.0151666	0	0	MAGE family member D1	TRUE
NRXN3	ENSG00000021645	0.0415612	0.0327765	0	0	0	0.015162	0.0284	0	neurexin 3	TRUE
IKBKB	ENSG00000104365	0.0403876	0	0	0	0	0.0151505	0.0366	0	inhibitor of nuclear factor kappa B kinase subunit beta	TRUE
TMEM14A	ENSG00000096092	0.0151497	0	0	0	0	0.0151497	0	0	transmembrane protein 14A	TRUE
YES1	ENSG00000176105	0.0170257	0	0	0	0	0.0151257	0.0076	0	YES proto-oncogene 1, Src family tyrosine kinase	TRUE
GMPR2	ENSG00000100938	0.0151075	0	0	0	0	0.0151075	0	0	guanosine monophosphate reductase 2	TRUE
MITF	ENSG00000187098	0.015103	0	0	0	0	0.015103	0	0	melanocyte inducing transcription factor	TRUE
CLN8	ENSG00000182372	0.0150995	0	0	0	0	0.0150995	0	0	CLN8 transmembrane ER and ERGIC protein	TRUE
ZNF248	ENSG00000198105	0.015075	0	0	0	0	0.015075	0	0	zinc finger protein 248	TRUE
KDSR	ENSG00000119537	0.0150517	0	0	0	0	0.0150517	0	0	3-ketodihydrosphingosine reductase	TRUE
BABAM2	ENSG00000158019	0.0277608	0	0	0	0	0.0150431	0.024	0	BRISC and BRCA1 A complex member 2	TRUE
EBNA1BP2	ENSG00000117395	0.0150252	0	0	0	0	0.0150252	0	0	EBNA1 binding protein 2	TRUE
AL139393.2	ENSG00000272841	0.0150054	0	0	0	0	0.0150054	0	0	novel transcript, antisense to MAP3K4	TRUE
UQCR10	ENSG00000184076	0.0149952	0	0	0	0	0.0149952	0	0	ubiquinol-cytochrome c reductase, complex III subunit X	TRUE
LSM14A	ENSG00000257103	0.0149339	0	0	0	0	0.0149339	0	0	LSM14A mRNA processing body assembly factor	TRUE
PLCE1	ENSG00000138193	0.0149282	0	0	0	0	0.0149282	0	0	phospholipase C epsilon 1	TRUE
ELOC	ENSG00000154582	0.0149223	0	0	0	0	0.0149223	0	0	elongin C	TRUE
SLC35B1	ENSG00000121073	0.0148952	0	0	0	0	0.0148952	0	0	solute carrier family 35 member B1	TRUE
TM2D3	ENSG00000184277	0.19832	0.189966	0	0	0	0.0148874	0.0268	0	TM2 domain containing 3	TRUE
BCL2	ENSG00000171791	0.0237126	0	0	0	0	0.0148505	0.02	0	BCL2 apoptosis regulator	TRUE
BCKDK	ENSG00000103507	0.329698	0.325991	0	0	0	0.014828	0	0	branched chain keto acid dehydrogenase kinase	TRUE
SSBP1	ENSG00000106028	0.0165127	0	0	0	0	0.0148127	0.0068	0	single stranded DNA binding protein 1	TRUE
PDZD11	ENSG00000120509	0.0147868	0	0	0	0	0.0147868	0	0	PDZ domain containing 11	TRUE
SLC4A11	ENSG00000088836	0.0146405	0	0	0	0	0.0146405	0	0	solute carrier family 4 member 11	TRUE
TCEAL7	ENSG00000182916	0.0145947	0	0	0	0	0.0145947	0	0	transcription elongation factor A like 7	TRUE
PTPRO	ENSG00000151490	0.0145939	0	0	0	0	0.0145939	0	0	protein tyrosine phosphatase receptor type O	TRUE
HLTF	ENSG00000071794	0.0145907	0	0	0	0	0.0145907	0	0	helicase like transcription factor	TRUE
BTBD10	ENSG00000148925	0.014572	0	0	0	0	0.014572	0	0	BTB domain containing 10	TRUE
LDLRAD3	ENSG00000179241	0.0145605	0	0	0	0	0.0145605	0	0	low density lipoprotein receptor class A domain containing 3	TRUE
TRAP1	ENSG00000126602	0.014548	0	0	0	0	0.014548	0	0	TNF receptor associated protein 1	TRUE
PAAF1	ENSG00000175575	0.0145177	0	0	0	0	0.0145177	0	0	proteasomal ATPase associated factor 1	TRUE
PSMD14	ENSG00000115233	0.0144851	0	0	0	0	0.0144851	0	0	proteasome 26S subunit, non-ATPase 14	TRUE
TUBG2	ENSG00000037042	0.014469	0	0	0	0	0.014469	0	0	tubulin gamma 2	TRUE
CISD1	ENSG00000122873	0.0144555	0	0	0	0	0.0144555	0	0	CDGSH iron sulfur domain 1	TRUE
MRPS18A	ENSG00000096080	0.0144352	0	0	0	0	0.0144352	0	0	mitochondrial ribosomal protein S18A	TRUE
EPB41L4B	ENSG00000095203	0.0144091	0	0	0	0	0.0144091	0	0	erythrocyte membrane protein band 4.1 like 4B	TRUE
GATAD2A	ENSG00000167491	0.0144088	0	0	0	0	0.0144088	0	0	GATA zinc finger domain containing 2A	TRUE
COL5A3	ENSG00000080573	0.0143893	0	0	0	0	0.0143893	0	0	collagen type V alpha 3 chain	TRUE
RAD51C	ENSG00000108384	0.0143853	0	0	0	0	0.0143853	0	0	RAD51 paralog C	TRUE
NAPB	ENSG00000125814	0.0143768	0	0	0	0	0.0143768	0	0	NSF attachment protein beta	TRUE
PDE4DIP	ENSG00000178104	0.0143701	0	0	0	0	0.0143701	0	0	phosphodiesterase 4D interacting protein	TRUE
DMAC1	ENSG00000137038	0.0143582	0	0	0	0	0.0143582	0	0	distal membrane arm assembly complex 1	TRUE
STXBP5L	ENSG00000145087	0.0143081	0	0	0	0	0.0143081	0	0	syntaxin binding protein 5 like	TRUE
HEXB	ENSG00000049860	0.0143016	0	0	0	0	0.0143016	0	0	hexosaminidase subunit beta	TRUE
LMBRD2	ENSG00000164187	0.0142803	0	0	0	0	0.0142803	0	0	LMBR1 domain containing 2	TRUE
GSS	ENSG00000100983	0.0770257	0	0	0	0	0.0142511	0.0734629	0	glutathione synthetase	TRUE
ADAMTS2	ENSG00000087116	0.0159469	0	0	0	0	0.0142469	0.0068	0	ADAM metallopeptidase with thrombospondin type 1 motif 2	TRUE
TMEM126B	ENSG00000171204	0.0142306	0	0	0	0	0.0142306	0	0	transmembrane protein 126B	TRUE
SRPRA	ENSG00000182934	0.0142295	0	0	0	0	0.0142295	0	0	SRP receptor subunit alpha	TRUE
SMARCC1	ENSG00000173473	0.0142201	0	0	0	0	0.0142201	0	0	SWI/SNF related, matrix associated, actin dependent regulator of chromatin subfamily c member 1	TRUE
MYBPC1	ENSG00000196091	0.0141864	0	0	0	0	0.0141864	0	0	myosin binding protein C, slow type	TRUE
CTR9	ENSG00000198730	0.0141318	0	0	0	0	0.0141318	0	0	CTR9 homolog, Paf1/RNA polymerase II complex component	TRUE
CHP1	ENSG00000187446	0.0207329	0	0	0	0	0.0141318	0.0172	0	calcineurin like EF-hand protein 1	TRUE
CNRIP1	ENSG00000119865	0.0140451	0	0	0	0	0.0140451	0	0	cannabinoid receptor interacting protein 1	TRUE
ARID1A	ENSG00000117713	0.0140093	0	0	0	0	0.0140093	0	0	AT-rich interaction domain 1A	TRUE
MYSM1	ENSG00000162601	0.0140075	0	0	0	0	0.0140075	0	0	Myb like, SWIRM and MPN domains 1	TRUE
ENPP5	ENSG00000112796	0.0140073	0	0	0	0	0.0140073	0	0	ectonucleotide pyrophosphatase/phosphodiesterase family member 5	TRUE
FGF12	ENSG00000114279	0.0139938	0	0	0	0	0.0139938	0	0	fibroblast growth factor 12	TRUE
PPIH	ENSG00000171960	0.0139224	0	0	0	0	0.0139224	0	0	peptidylprolyl isomerase H	TRUE
MAGI3	ENSG00000081026	0.0139038	0	0	0	0	0.0139038	0	0	membrane associated guanylate kinase, WW and PDZ domain containing 3	TRUE
STXBP1	ENSG00000136854	0.0182713	0	0	0	0	0.0138852	0.0148	0	syntaxin binding protein 1	TRUE
ALDH5A1	ENSG00000112294	0.763459	0	0	0.76	0	0.0138358	0	0	aldehyde dehydrogenase 5 family member A1	TRUE
VPS50	ENSG00000004766	0.0138178	0	0	0	0	0.0138178	0	0	VPS50 subunit of EARP/GARPII complex	TRUE
OLIG1	ENSG00000184221	0.0138092	0	0	0	0	0.0138092	0	0	oligodendrocyte transcription factor 1	TRUE
MDH2	ENSG00000146701	0.0138024	0	0	0	0	0.0138024	0	0	malate dehydrogenase 2	TRUE
PORCN	ENSG00000102312	0.0137834	0	0	0	0	0.0137834	0	0	porcupine O-acyltransferase	TRUE
ADGRB3	ENSG00000135298	0.0137759	0	0	0	0	0.0137759	0	0	adhesion G protein-coupled receptor B3	TRUE
AC092140.2	ENSG00000274031	0.0137613	0	0	0	0	0.0137613	0	0	novel transcript, antisense to OGFOD1	TRUE
SGK1	ENSG00000118515	0.197246	0.190024	0	0	0	0.0137042	0.0228	0	serum/glucocorticoid regulated kinase 1	TRUE
ZCCHC24	ENSG00000165424	0.0136917	0	0	0	0	0.0136917	0	0	zinc finger CCHC-type containing 24	TRUE
U2AF2	ENSG00000063244	0.0136669	0	0	0	0	0.0136669	0	0	U2 small nuclear RNA auxiliary factor 2	TRUE
EEF1E1	ENSG00000124802	0.0136648	0	0	0	0	0.0136648	0	0	eukaryotic translation elongation factor 1 epsilon 1	TRUE
NRCAM	ENSG00000091129	0.0399161	0	0	0	0	0.0136645	0.0365	0	neuronal cell adhesion molecule	TRUE
NAP1L5	ENSG00000177432	0.0136332	0	0	0	0	0.0136332	0	0	nucleosome assembly protein 1 like 5	TRUE
AUP1	ENSG00000115307	0.0136302	0	0	0	0	0.0136302	0	0	AUP1 lipid droplet regulating VLDL assembly factor	TRUE
LETMD1	ENSG00000050426	0.0136218	0	0	0	0	0.0136218	0	0	LETM1 domain containing 1	TRUE
ITSN1	ENSG00000205726	0.0427604	0	0	0	0	0.0136194	0.0393556	0	intersectin 1	TRUE
MXI1	ENSG00000119950	0.0135834	0	0	0	0	0.0135834	0	0	MAX interactor 1, dimerization protein	TRUE
PGF	ENSG00000119630	0.0135796	0	0	0	0	0.0135796	0	0	placental growth factor	TRUE
SLC5A3	ENSG00000198743	0.0135775	0	0	0	0	0.0135775	0	0	solute carrier family 5 member 3	TRUE
RIDA	ENSG00000132541	0.0135753	0	0	0	0	0.0135753	0	0	reactive intermediate imine deaminase A homolog	TRUE
TBC1D9	ENSG00000109436	0.0135735	0	0	0	0	0.0135735	0	0	TBC1 domain family member 9	TRUE
MT1F	ENSG00000198417	0.0135656	0	0	0	0	0.0135656	0	0	metallothionein 1F	TRUE
ATP6V1C1	ENSG00000155097	0.0353019	0.03192	0	0	0	0.0135276	0	0	ATPase H+ transporting V1 subunit C1	TRUE
SLC20A1	ENSG00000144136	0.0135027	0	0	0	0	0.0135027	0	0	solute carrier family 20 member 1	TRUE
2008-03-01	ENSG00000165406	0.013502	0	0	0	0	0.013502	0	0	membrane associated ring-CH-type finger 8	TRUE
Z95115.1	ENSG00000261188	0.013499	0	0	0	0	0.013499	0	0	novel transcript, antisense to TFIP11	TRUE
ORC3	ENSG00000135336	0.0134741	0	0	0	0	0.0134741	0	0	origin recognition complex subunit 3	TRUE
PRKCE	ENSG00000171132	0.0189669	0	0	0	0	0.0134678	0.0156	0	protein kinase C epsilon	TRUE
UNC80	ENSG00000144406	0.0134583	0	0	0	0	0.0134583	0	0	unc-80 homolog, NALCN channel complex subunit	TRUE
MEST	ENSG00000106484	0.0134196	0	0	0	0	0.0134196	0	0	mesoderm specific transcript	TRUE
UGT8	ENSG00000174607	0.013415	0	0	0	0	0.013415	0	0	UDP glycosyltransferase 8	TRUE
KIF1BP	ENSG00000198954	0.0134142	0	0	0	0	0.0134142	0	0	KIF1 binding protein	TRUE
GFM2	ENSG00000164347	0.0133796	0	0	0	0	0.0133796	0	0	G elongation factor mitochondrial 2	TRUE
PLAAT3	ENSG00000176485	0.0133542	0	0	0	0	0.0133542	0	0	phospholipase A and acyltransferase 3	TRUE
MT1H	ENSG00000205358	0.0133422	0	0	0	0	0.0133422	0	0	metallothionein 1H	TRUE
NEFL	ENSG00000277586	0.0502985	0	0	0	0	0.0133384	0.0469639	0	neurofilament light	TRUE
GKAP1	ENSG00000165113	0.0133122	0	0	0	0	0.0133122	0	0	G kinase anchoring protein 1	TRUE
RGCC	ENSG00000102760	0.0341169	0	0	0	0	0.0132676	0.0308	0	regulator of cell cycle	TRUE
BRINP2	ENSG00000198797	0.0132463	0	0	0	0	0.0132463	0	0	BMP/retinoic acid inducible neural specific 2	TRUE
KIF9	ENSG00000088727	0.0132337	0	0	0	0	0.0132337	0	0	kinesin family member 9	TRUE
FIBP	ENSG00000172500	0.0132031	0	0	0	0	0.0132031	0	0	FGF1 intracellular binding protein	TRUE
EFNB3	ENSG00000108947	0.0131685	0	0	0	0	0.0131685	0	0	ephrin B3	TRUE
NELL1	ENSG00000165973	0.0131564	0	0	0	0	0.0131564	0	0	neural EGFL like 1	TRUE
ERC2	ENSG00000187672	0.0131238	0	0	0	0	0.0131238	0	0	ELKS/RAB6-interacting/CAST family member 2	TRUE
GAD1	ENSG00000128683	0.276576	0	0	0	0	0.0130608	0.039625	0.265219	glutamate decarboxylase 1	TRUE
SLC16A6	ENSG00000108932	0.0130588	0	0	0	0	0.0130588	0	0	solute carrier family 16 member 6	TRUE
COG3	ENSG00000136152	0.0130158	0	0	0	0	0.0130158	0	0	component of oligomeric golgi complex 3	TRUE
ATL1	ENSG00000198513	0.0129992	0	0	0	0	0.0129992	0	0	atlastin GTPase 1	TRUE
FBXO3	ENSG00000110429	0.0129971	0	0	0	0	0.0129971	0	0	F-box protein 3	TRUE
TAF9B	ENSG00000187325	0.0129598	0	0	0	0	0.0129598	0	0	TATA-box binding protein associated factor 9b	TRUE
NAE1	ENSG00000159593	0.0461303	0	0	0	0	0.0128767	0.0429111	0	NEDD8 activating enzyme E1 subunit 1	TRUE
ACTG1	ENSG00000184009	0.378207	0	0	0	0.375	0.0128295	0	0	actin gamma 1	TRUE
WSCD1	ENSG00000179314	0.012826	0	0	0	0	0.012826	0	0	WSC domain containing 1	TRUE
ID3	ENSG00000117318	0.0127758	0	0	0	0	0.0127758	0	0	inhibitor of DNA binding 3, HLH protein	TRUE
SART1	ENSG00000175467	0.0127639	0	0	0	0	0.0127639	0	0	spliceosome associated factor 1, recruiter of U4/U6.U5 tri-snRNP	TRUE
PRDX3	ENSG00000165672	0.0239819	0	0	0	0	0.0127277	0.0208	0	peroxiredoxin 3	TRUE
OLA1	ENSG00000138430	0.171272	0.168092	0	0	0	0.01272	0	0	Obg like ATPase 1	TRUE
RTN3	ENSG00000133318	0.0678063	0	0	0	0	0.0127097	0.0646289	0	reticulon 3	TRUE
GJC1	ENSG00000182963	0.0127042	0	0	0	0	0.0127042	0	0	gap junction protein gamma 1	TRUE
MT1G	ENSG00000125144	0.0126628	0	0	0	0	0.0126628	0	0	metallothionein 1G	TRUE
CSPP1	ENSG00000104218	0.012662	0	0	0	0	0.012662	0	0	centrosome and spindle pole associated protein 1	TRUE
TRAPPC4	ENSG00000196655	0.0126602	0	0	0	0	0.0126602	0	0	trafficking protein particle complex 4	TRUE
TYRP1	ENSG00000107165	0.151195	0.148032	0	0	0	0.0126513	0	0	tyrosinase related protein 1	TRUE
TTL	ENSG00000114999	0.0126477	0	0	0	0	0.0126477	0	0	tubulin tyrosine ligase	TRUE
PAM	ENSG00000145730	0.0292137	0	0	0	0	0.0126325	0.0260556	0	peptidylglycine alpha-amidating monooxygenase	TRUE
DMXL2	ENSG00000104093	0.0126129	0	0	0	0	0.0126129	0	0	Dmx like 2	TRUE
RAB31	ENSG00000168461	0.0125942	0	0	0	0	0.0125942	0	0	RAB31, member RAS oncogene family	TRUE
KDM1A	ENSG00000004487	0.0163475	0	0	0	0	0.01259	0.0132	0	lysine demethylase 1A	TRUE
ZNF397	ENSG00000186812	0.0125382	0	0	0	0	0.0125382	0	0	zinc finger protein 397	TRUE
UBXN7	ENSG00000163960	0.0125332	0	0	0	0	0.0125332	0	0	UBX domain protein 7	TRUE
SRD5A1	ENSG00000145545	0.012522	0	0	0	0	0.012522	0	0	steroid 5 alpha-reductase 1	TRUE
LINC01094	ENSG00000251442	0.0124756	0	0	0	0	0.0124756	0	0	long intergenic non-protein coding RNA 1094	TRUE
DCLK1	ENSG00000133083	0.0124517	0	0	0	0	0.0124517	0	0	doublecortin like kinase 1	TRUE
MBTPS2	ENSG00000012174	0.0175065	0	0	0	0	0.0124261	0.0144	0	membrane bound transcription factor peptidase, site 2	TRUE
HACL1	ENSG00000131373	0.0123977	0	0	0	0	0.0123977	0	0	2-hydroxyacyl-CoA lyase 1	TRUE
PCCB	ENSG00000114054	0.0123955	0	0	0	0	0.0123955	0	0	propionyl-CoA carboxylase subunit beta	TRUE
ZNF184	ENSG00000096654	0.0123532	0	0	0	0	0.0123532	0	0	zinc finger protein 184	TRUE
VPS45	ENSG00000136631	0.0123179	0	0	0	0	0.0123179	0	0	vacuolar protein sorting 45 homolog	TRUE
ATAD1	ENSG00000138138	0.0122918	0	0	0	0	0.0122918	0	0	ATPase family AAA domain containing 1	TRUE
WDR54	ENSG00000005448	0.0122868	0	0	0	0	0.0122868	0	0	WD repeat domain 54	TRUE
LRPPRC	ENSG00000138095	0.0122815	0	0	0	0	0.0122815	0	0	leucine rich pentatricopeptide repeat containing	TRUE
C11orf58	ENSG00000110696	0.0122765	0	0	0	0	0.0122765	0	0	chromosome 11 open reading frame 58	TRUE
PTP4A2	ENSG00000184007	0.0122604	0	0	0	0	0.0122604	0	0	protein tyrosine phosphatase 4A2	TRUE
GHITM	ENSG00000165678	0.174582	0.171526	0	0	0	0.0122258	0	0	growth hormone inducible transmembrane protein	TRUE
GAB1	ENSG00000109458	0.0137229	0	0	0	0	0.0122229	0.006	0	GRB2 associated binding protein 1	TRUE
CSRP1	ENSG00000159176	0.0122088	0	0	0	0	0.0122088	0	0	cysteine and glycine rich protein 1	TRUE
TRIM56	ENSG00000169871	0.179744	0.176701	0	0	0	0.0121712	0	0	tripartite motif containing 56	TRUE
ATXN10	ENSG00000130638	0.0121415	0	0	0	0	0.0121415	0	0	ataxin 10	TRUE
TSPYL5	ENSG00000180543	0.0121274	0	0	0	0	0.0121274	0	0	TSPY like 5	TRUE
CHN1	ENSG00000128656	0.0121031	0	0	0	0	0.0121031	0	0	chimerin 1	TRUE
UBLCP1	ENSG00000164332	0.0121012	0	0	0	0	0.0121012	0	0	ubiquitin like domain containing CTD phosphatase 1	TRUE
OAT	ENSG00000065154	0.0120727	0	0	0	0	0.0120727	0	0	ornithine aminotransferase	TRUE
OGFOD1	ENSG00000087263	0.0120559	0	0	0	0	0.0120559	0	0	2-oxoglutarate and iron dependent oxygenase domain containing 1	TRUE
ACTR2	ENSG00000138071	0.0120534	0	0	0	0	0.0120534	0	0	actin related protein 2	TRUE
NHP2	ENSG00000145912	0.0119527	0	0	0	0	0.0119527	0	0	NHP2 ribonucleoprotein	TRUE
JAZF1	ENSG00000153814	0.0119459	0	0	0	0	0.0119459	0	0	JAZF zinc finger 1	TRUE
ST18	ENSG00000147488	0.0195069	0.0165465	0	0	0	0.0118415	0	0	ST18 C2H2C-type zinc finger transcription factor	TRUE
SGPL1	ENSG00000166224	0.0118327	0	0	0	0	0.0118327	0	0	sphingosine-1-phosphate lyase 1	TRUE
MRPL32	ENSG00000106591	0.011774	0	0	0	0	0.011774	0	0	mitochondrial ribosomal protein L32	TRUE
FUNDC1	ENSG00000069509	0.0117001	0	0	0	0	0.0117001	0	0	FUN14 domain containing 1	TRUE
RBMX	ENSG00000147274	0.0116707	0	0	0	0	0.0116707	0	0	RNA binding motif protein X-linked	TRUE
STARD10	ENSG00000214530	0.0116562	0	0	0	0	0.0116562	0	0	StAR related lipid transfer domain containing 10	TRUE
GDA	ENSG00000119125	0.0116431	0	0	0	0	0.0116431	0	0	guanine deaminase	TRUE
RAB27B	ENSG00000041353	0.0116236	0	0	0	0	0.0116236	0	0	RAB27B, member RAS oncogene family	TRUE
ARMCX2	ENSG00000184867	0.01158	0	0	0	0	0.01158	0	0	armadillo repeat containing X-linked 2	TRUE
GAS1	ENSG00000180447	0.0115788	0	0	0	0	0.0115788	0	0	growth arrest specific 1	TRUE
SLC16A14	ENSG00000163053	0.0115786	0	0	0	0	0.0115786	0	0	solute carrier family 16 member 14	TRUE
RCAN2	ENSG00000172348	0.0115605	0	0	0	0	0.0115605	0	0	regulator of calcineurin 2	TRUE
XRCC5	ENSG00000079246	0.0115497	0	0	0	0	0.0115497	0	0	X-ray repair cross complementing 5	TRUE
ZFP91	ENSG00000186660	0.0115346	0	0	0	0	0.0115346	0	0	ZFP91 zinc finger protein	TRUE
TMEM178A	ENSG00000152154	0.0115166	0	0	0	0	0.0115166	0	0	transmembrane protein 178A	TRUE
ADGRG1	ENSG00000205336	0.0114906	0	0	0	0	0.0114906	0	0	adhesion G protein-coupled receptor G1	TRUE
POLR3A	ENSG00000148606	0.0114733	0	0	0	0	0.0114733	0	0	RNA polymerase III subunit A	TRUE
ADIPOR2	ENSG00000006831	0.0114601	0	0	0	0	0.0114601	0	0	adiponectin receptor 2	TRUE
MPPED2	ENSG00000066382	0.0114346	0	0	0	0	0.0114346	0	0	metallophosphoesterase domain containing 2	TRUE
SLF1	ENSG00000133302	0.0114339	0	0	0	0	0.0114339	0	0	SMC5-SMC6 complex localization factor 1	TRUE
TRO	ENSG00000067445	0.0114291	0	0	0	0	0.0114291	0	0	trophinin	TRUE
UNC13C	ENSG00000137766	0.0113895	0	0	0	0	0.0113895	0	0	unc-13 homolog C	TRUE
PPP2R2B	ENSG00000156475	0.0376457	0	0	0	0	0.0113829	0.0348	0	protein phosphatase 2 regulatory subunit Bbeta	TRUE
OIP5-AS1	ENSG00000247556	0.0113784	0	0	0	0	0.0113784	0	0	OIP5 antisense RNA 1	TRUE
SPHKAP	ENSG00000153820	0.011374	0	0	0	0	0.011374	0	0	SPHK1 interactor, AKAP domain containing	TRUE
CPSF3	ENSG00000119203	0.0113579	0	0	0	0	0.0113579	0	0	cleavage and polyadenylation specific factor 3	TRUE
ARHGEF9	ENSG00000131089	0.0113237	0	0	0	0	0.0113237	0	0	Cdc42 guanine nucleotide exchange factor 9	TRUE
PSMC6	ENSG00000100519	0.206701	0.203876	0	0	0	0.0112987	0	0	proteasome 26S subunit, ATPase 6	TRUE
PRKDC	ENSG00000253729	0.022917	0	0	0	0	0.0112681	0.0201	0	protein kinase, DNA-activated, catalytic subunit	TRUE
PLXNB1	ENSG00000164050	0.018017	0	0	0	0	0.0112681	0.0152	0	plexin B1	TRUE
SLC30A9	ENSG00000014824	0.0112611	0	0	0	0	0.0112611	0	0	solute carrier family 30 member 9	TRUE
WDR60	ENSG00000126870	0.0112597	0	0	0	0	0.0112597	0	0	WD repeat domain 60	TRUE
TLE4	ENSG00000106829	0.0112507	0	0	0	0	0.0112507	0	0	TLE family member 4, transcriptional corepressor	TRUE
KAT6B	ENSG00000156650	0.0112501	0	0	0	0	0.0112501	0	0	lysine acetyltransferase 6B	TRUE
ATP8B1	ENSG00000081923	0.011247	0	0	0	0	0.011247	0	0	ATPase phospholipid transporting 8B1	TRUE
CRH	ENSG00000147571	0.0761001	0	0	0	0	0.0111087	0.0733229	0	corticotropin releasing hormone	TRUE
FH	ENSG00000091483	0.0110893	0	0	0	0	0.0110893	0	0	fumarate hydratase	TRUE
CAMK1G	ENSG00000008118	0.0110537	0	0	0	0	0.0110537	0	0	calcium/calmodulin dependent protein kinase IG	TRUE
PNMA1	ENSG00000176903	0.0110312	0	0	0	0	0.0110312	0	0	PNMA family member 1	TRUE
NUDT21	ENSG00000167005	0.0110241	0	0	0	0	0.0110241	0	0	nudix hydrolase 21	TRUE
SEPTIN8	ENSG00000164402	0.0243526	0	0	0	0	0.0110103	0.0216	0	septin 8	TRUE
CRY2	ENSG00000121671	0.0109611	0	0	0	0	0.0109611	0	0	cryptochrome circadian regulator 2	TRUE
CFAP20	ENSG00000070761	0.0109479	0	0	0	0	0.0109479	0	0	cilia and flagella associated protein 20	TRUE
ADCYAP1	ENSG00000141433	0.0518611	0	0	0	0	0.010907	0.0491343	0	adenylate cyclase activating polypeptide 1	TRUE
CSMD3	ENSG00000164796	0.160108	0.157381	0	0	0	0.0109064	0	0	CUB and Sushi multiple domains 3	TRUE
EMC4	ENSG00000128463	0.0108675	0	0	0	0	0.0108675	0	0	ER membrane protein complex subunit 4	TRUE
CDC42	ENSG00000070831	0.0279541	0	0	0	0	0.0108386	0.0252444	0	cell division cycle 42	TRUE
VMA21	ENSG00000160131	0.0107677	0	0	0	0	0.0107677	0	0	vacuolar ATPase assembly factor VMA21	TRUE
PLXDC2	ENSG00000120594	0.010736	0	0	0	0	0.010736	0	0	plexin domain containing 2	TRUE
HNRNPH2	ENSG00000126945	0.0106956	0	0	0	0	0.0106956	0	0	heterogeneous nuclear ribonucleoprotein H2	TRUE
RAB8A	ENSG00000167461	0.0257684	0	0	0	0	0.0106736	0.0231	0	RAB8A, member RAS oncogene family	TRUE
CAMK4	ENSG00000152495	0.0331606	0.0149655	0	0	0	0.010673	0.0282333	0	calcium/calmodulin dependent protein kinase IV	TRUE
MRPS30	ENSG00000112996	0.0106633	0	0	0	0	0.0106633	0	0	mitochondrial ribosomal protein S30	TRUE
BTF3L4	ENSG00000134717	0.0106442	0	0	0	0	0.0106442	0	0	basic transcription factor 3 like 4	TRUE
UTP18	ENSG00000011260	0.0106229	0	0	0	0	0.0106229	0	0	UTP18 small subunit processome component	TRUE
SLCO4A1	ENSG00000101187	0.0106015	0	0	0	0	0.0106015	0	0	solute carrier organic anion transporter family member 4A1	TRUE
SYNJ1	ENSG00000159082	0.272957	0.2603	0	0	0	0.0105789	0.0459254	0	synaptojanin 1	TRUE
ARV1	ENSG00000173409	0.0105404	0	0	0	0	0.0105404	0	0	ARV1 homolog, fatty acid homeostasis modulator	TRUE
ATP5MG	ENSG00000167283	0.0105307	0	0	0	0	0.0105307	0	0	ATP synthase membrane subunit g	TRUE
AASDHPPT	ENSG00000149313	0.0104984	0	0	0	0	0.0104984	0	0	aminoadipate-semialdehyde dehydrogenase-phosphopantetheinyl transferase	TRUE
KNOP1	ENSG00000103550	0.0104756	0	0	0	0	0.0104756	0	0	lysine rich nucleolar protein 1	TRUE
TRAPPC6B	ENSG00000182400	0.0104707	0	0	0	0	0.0104707	0	0	trafficking protein particle complex 6B	TRUE
ELOVL6	ENSG00000170522	0.0104685	0	0	0	0	0.0104685	0	0	ELOVL fatty acid elongase 6	TRUE
AL050341.2	ENSG00000259943	0.0104625	0	0	0	0	0.0104625	0	0	novel transcript, antisense to ZMPSTE24	TRUE
UBASH3B	ENSG00000154127	0.0104407	0	0	0	0	0.0104407	0	0	ubiquitin associated and SH3 domain containing B	TRUE
OLFM3	ENSG00000118733	0.0104314	0	0	0	0	0.0104314	0	0	olfactomedin 3	TRUE
DPP8	ENSG00000074603	0.0104279	0	0	0	0	0.0104279	0	0	dipeptidyl peptidase 8	TRUE
CYP4X1	ENSG00000186377	0.0104234	0	0	0	0	0.0104234	0	0	cytochrome P450 family 4 subfamily X member 1	TRUE
HINT1	ENSG00000169567	0.0104191	0	0	0	0	0.0104191	0	0	histidine triad nucleotide binding protein 1	TRUE
SLC44A1	ENSG00000070214	0.0103894	0	0	0	0	0.0103894	0	0	solute carrier family 44 member 1	TRUE
FREM3	ENSG00000183090	0.0103731	0	0	0	0	0.0103731	0	0	FRAS1 related extracellular matrix 3	TRUE
TRIM8	ENSG00000171206	0.0103615	0	0	0	0	0.0103615	0	0	tripartite motif containing 8	TRUE
AMN1	ENSG00000151743	0.0103591	0	0	0	0	0.0103591	0	0	antagonist of mitotic exit network 1 homolog	TRUE
PRMT2	ENSG00000160310	0.0103573	0	0	0	0	0.0103573	0	0	protein arginine methyltransferase 2	TRUE
FAM50A	ENSG00000071859	0.0103113	0	0	0	0	0.0103113	0	0	family with sequence similarity 50 member A	TRUE
ZDHHC23	ENSG00000184307	0.0102928	0	0	0	0	0.0102928	0	0	zinc finger DHHC-type containing 23	TRUE
ANKRD46	ENSG00000186106	0.0102832	0	0	0	0	0.0102832	0	0	ankyrin repeat domain 46	TRUE
SLC25A11	ENSG00000108528	0.0102823	0	0	0	0	0.0102823	0	0	solute carrier family 25 member 11	TRUE
DDX25	ENSG00000109832	0.195011	0.192442	0	0	0	0.0102763	0	0	DEAD-box helicase 25	TRUE
PREP	ENSG00000085377	0.0504042	0	0	0	0	0.0102351	0.0478454	0	prolyl endopeptidase	TRUE
NPTXR	ENSG00000221890	0.0377579	0	0	0	0	0.0102317	0.0352	0	neuronal pentraxin receptor	TRUE
PPM1E	ENSG00000175175	0.0111219	0.0036689	0	0	0	0.0102046	0	0	protein phosphatase, Mg2+/Mn2+ dependent 1E	TRUE
FIGNL1	ENSG00000132436	0.0101904	0	0	0	0	0.0101904	0	0	fidgetin like 1	TRUE
MRPL23	ENSG00000214026	0.0101511	0	0	0	0	0.0101511	0	0	mitochondrial ribosomal protein L23	TRUE
PPP1R2	ENSG00000184203	0.010149	0	0	0	0	0.010149	0	0	protein phosphatase 1 regulatory inhibitor subunit 2	TRUE
CNTN3	ENSG00000113805	0.0100828	0	0	0	0	0.0100828	0	0	contactin 3	TRUE
SYT16	ENSG00000139973	0.0100665	0	0	0	0	0.0100665	0	0	synaptotagmin 16	TRUE
SNAP25	ENSG00000132639	0.243685	0	0	0	0	0.0100567	0.241171	0	synaptosome associated protein 25	TRUE
SFRP2	ENSG00000145423	0.0100097	0	0	0	0	0.0100097	0	0	secreted frizzled related protein 2	TRUE
EFCAB7	ENSG00000203965	0.00995199	0	0	0	0	0.00995199	0	0	EF-hand calcium binding domain 7	TRUE
MT1E	ENSG00000169715	0.00994283	0	0	0	0	0.00994283	0	0	metallothionein 1E	TRUE
EFHD1	ENSG00000115468	0.00994283	0	0	0	0	0.00994283	0	0	EF-hand domain family member D1	TRUE
GPX3	ENSG00000211445	0.0340821	0	0	0	0	0.00992845	0.0316	0	glutathione peroxidase 3	TRUE
SDHC	ENSG00000143252	0.00992844	0	0	0	0	0.00992844	0	0	succinate dehydrogenase complex subunit C	TRUE
EIF2B1	ENSG00000111361	0.00989703	0	0	0	0	0.00989703	0	0	eukaryotic translation initiation factor 2B subunit alpha	TRUE
ATPAF1	ENSG00000123472	0.00989389	0	0	0	0	0.00989389	0	0	ATP synthase mitochondrial F1 complex assembly factor 1	TRUE
NAPG	ENSG00000134265	0.00984985	0	0	0	0	0.00984985	0	0	NSF attachment protein gamma	TRUE
GPER1	ENSG00000164850	0.0426569	0	0	0	0	0.0098276	0.0402	0	G protein-coupled estrogen receptor 1	TRUE
ELMOD1	ENSG00000110675	0.00977124	0	0	0	0	0.00977124	0	0	ELMO domain containing 1	TRUE
NRXN1	ENSG00000179915	0.227816	0.225381	0	0	0	0.00973643	0	0	neurexin 1	TRUE
TPK1	ENSG00000196511	0.00973232	0	0	0	0	0.00973232	0	0	thiamin pyrophosphokinase 1	TRUE
IER3IP1	ENSG00000134049	0.00972016	0	0	0	0	0.00972016	0	0	immediate early response 3 interacting protein 1	TRUE
SYTL4	ENSG00000102362	0.00966882	0	0	0	0	0.00966882	0	0	synaptotagmin like 4	TRUE
TRIM36	ENSG00000152503	0.00966851	0	0	0	0	0.00966851	0	0	tripartite motif containing 36	TRUE
DNAJC10	ENSG00000077232	0.00966573	0	0	0	0	0.00966573	0	0	DnaJ heat shock protein family (Hsp40) member C10	TRUE
SIDT1	ENSG00000072858	0.00965428	0	0	0	0	0.00965428	0	0	SID1 transmembrane family member 1	TRUE
TOMM70	ENSG00000154174	0.00964485	0	0	0	0	0.00964485	0	0	translocase of outer mitochondrial membrane 70	TRUE
ENOPH1	ENSG00000145293	0.00964153	0	0	0	0	0.00964153	0	0	enolase-phosphatase 1	TRUE
SLC25A46	ENSG00000164209	0.0168067	0	0	0	0	0.00962682	0.0144	0	solute carrier family 25 member 46	TRUE
HMGCLL1	ENSG00000146151	0.00962637	0	0	0	0	0.00962637	0	0	3-hydroxymethyl-3-methylglutaryl-CoA lyase like 1	TRUE
MTX3	ENSG00000177034	0.00960954	0	0	0	0	0.00960954	0	0	metaxin 3	TRUE
ACSL3	ENSG00000123983	0.00960583	0	0	0	0	0.00960583	0	0	acyl-CoA synthetase long chain family member 3	TRUE
OTOGL	ENSG00000165899	0.150433	0.148032	0	0	0	0.00960482	0	0	otogelin like	TRUE
OPA1	ENSG00000198836	0.0179985	0	0	0	0	0.00959393	0.0156	0	OPA1 mitochondrial dynamin like GTPase	TRUE
MRPL3	ENSG00000114686	0.00952802	0	0	0	0	0.00952802	0	0	mitochondrial ribosomal protein L3	TRUE
SLC38A2	ENSG00000134294	0.00952421	0	0	0	0	0.00952421	0	0	solute carrier family 38 member 2	TRUE
DCLRE1C	ENSG00000152457	0.00951635	0	0	0	0	0.00951635	0	0	DNA cross-link repair 1C	TRUE
PLEKHB2	ENSG00000115762	0.00950919	0	0	0	0	0.00950919	0	0	pleckstrin homology domain containing B2	TRUE
NWD2	ENSG00000174145	0.00944319	0	0	0	0	0.00944319	0	0	NACHT and WD repeat domain containing 2	TRUE
TXNDC9	ENSG00000115514	0.0232207	0	0	0	0	0.00938293	0.020875	0	thioredoxin domain containing 9	TRUE
NUP133	ENSG00000069248	0.00937074	0	0	0	0	0.00937074	0	0	nucleoporin 133	TRUE
RNFT2	ENSG00000135119	0.00934417	0	0	0	0	0.00934417	0	0	ring finger protein, transmembrane 2	TRUE
NUPR1	ENSG00000176046	0.00934175	0	0	0	0	0.00934175	0	0	nuclear protein 1, transcriptional regulator	TRUE
AL356599.1	ENSG00000235652	0.00931594	0	0	0	0	0.00931594	0	0	novel transcript, antisense to SHPRH	TRUE
PPM1G	ENSG00000115241	0.00930176	0	0	0	0	0.00930176	0	0	protein phosphatase, Mg2+/Mn2+ dependent 1G	TRUE
UBQLN1	ENSG00000135018	0.0773548	0	0	0	0	0.00928974	0.0750324	0	ubiquilin 1	TRUE
POU3F2	ENSG00000184486	0.0187163	0	0	0	0	0.00926524	0.0164	0	POU class 3 homeobox 2	TRUE
TSNAX	ENSG00000116918	0.00923834	0	0	0	0	0.00923834	0	0	translin associated factor X	TRUE
BDNF	ENSG00000176697	0.130727	0	0	0	0	0.00921999	0.128422	0	brain derived neurotrophic factor	TRUE
DCTN1-AS1	ENSG00000237737	0.00919493	0	0	0	0	0.00919493	0	0	DCTN1 antisense RNA 1	TRUE
HMGCS1	ENSG00000112972	0.0112809	0	0	0	0	0.00918089	0.0084	0	3-hydroxy-3-methylglutaryl-CoA synthase 1	TRUE
EPHA5	ENSG00000145242	0.00917313	0	0	0	0	0.00917313	0	0	EPH receptor A5	TRUE
PLXNB2	ENSG00000196576	0.00917193	0	0	0	0	0.00917193	0	0	plexin B2	TRUE
AUH	ENSG00000148090	0.00915198	0	0	0	0	0.00915198	0	0	AU RNA binding methylglutaconyl-CoA hydratase	TRUE
ME2	ENSG00000082212	0.00914725	0	0	0	0	0.00914725	0	0	malic enzyme 2	TRUE
ZNF540	ENSG00000171817	0.00914586	0	0	0	0	0.00914586	0	0	zinc finger protein 540	TRUE
GEM	ENSG00000164949	0.0306854	0	0	0	0	0.00914155	0.0284	0	GTP binding protein overexpressed in skeletal muscle	TRUE
PCDH8	ENSG00000136099	0.00911423	0	0	0	0	0.00911423	0	0	protocadherin 8	TRUE
PTHLH	ENSG00000087494	0.00907802	0	0	0	0	0.00907802	0	0	parathyroid hormone like hormone	TRUE
ATP5PD	ENSG00000167863	0.0238597	0	0	0	0	0.00903878	0.0216	0	ATP synthase peripheral stalk subunit d	TRUE
TENM2	ENSG00000145934	0.00903628	0	0	0	0	0.00903628	0	0	teneurin transmembrane protein 2	TRUE
SNAPC5	ENSG00000174446	0.00903535	0	0	0	0	0.00903535	0	0	small nuclear RNA activating complex polypeptide 5	TRUE
TTC14	ENSG00000163728	0.00900861	0	0	0	0	0.00900861	0	0	tetratricopeptide repeat domain 14	TRUE
H2AFY	ENSG00000113648	0.0106907	0	0	0	0	0.00899074	0.0068	0	H2A histone family member Y	TRUE
PLAGL1	ENSG00000118495	0.008988	0	0	0	0	0.008988	0	0	PLAG1 like zinc finger 1	TRUE
CERS1	ENSG00000223802	0.00897906	0	0	0	0	0.00897906	0	0	ceramide synthase 1	TRUE
TGFB1I1	ENSG00000140682	0.0182409	0	0	0	0	0.0089635	0.016	0	transforming growth factor beta 1 induced transcript 1	TRUE
MYOT	ENSG00000120729	0.00895645	0	0	0	0	0.00895645	0	0	myotilin	TRUE
M6PR	ENSG00000003056	0.0522345	0	0	0	0	0.0089382	0.05	0	mannose-6-phosphate receptor, cation dependent	TRUE
GGH	ENSG00000137563	0.00889801	0	0	0	0	0.00889801	0	0	gamma-glutamyl hydrolase	TRUE
RBM6	ENSG00000004534	0.00888733	0	0	0	0	0.00888733	0	0	RNA binding motif protein 6	TRUE
GNG2	ENSG00000186469	0.00888496	0	0	0	0	0.00888496	0	0	G protein subunit gamma 2	TRUE
LRRC49	ENSG00000137821	0.00881638	0	0	0	0	0.00881638	0	0	leucine rich repeat containing 49	TRUE
ANO3	ENSG00000134343	0.205028	0.202825	0	0	0	0.00881194	0	0	anoctamin 3	TRUE
GAD2	ENSG00000136750	0.28737	0	0	0	0	0.0087688	0.0342	0.277846	glutamate decarboxylase 2	TRUE
AVL9	ENSG00000105778	0.0087556	0	0	0	0	0.0087556	0	0	AVL9 cell migration associated	TRUE
CCNT2	ENSG00000082258	0.00870868	0	0	0	0	0.00870868	0	0	cyclin T2	TRUE
TMEM161B	ENSG00000164180	0.00868686	0	0	0	0	0.00868686	0	0	transmembrane protein 161B	TRUE
NKIRAS1	ENSG00000197885	0.00867493	0	0	0	0	0.00867493	0	0	NFKB inhibitor interacting Ras like 1	TRUE
HSPA14	ENSG00000187522	0.00866995	0	0	0	0	0.00866995	0	0	heat shock protein family A (Hsp70) member 14	TRUE
PPM1L	ENSG00000163590	0.0086373	0	0	0	0	0.0086373	0	0	protein phosphatase, Mg2+/Mn2+ dependent 1L	TRUE
DLX1	ENSG00000144355	0.00854229	0	0	0	0	0.00854229	0	0	distal-less homeobox 1	TRUE
MFN1	ENSG00000171109	0.00850732	0	0	0	0	0.00850732	0	0	mitofusin 1	TRUE
ACSL6	ENSG00000164398	0.292411	0.290289	0	0	0	0.00849091	0	0	acyl-CoA synthetase long chain family member 6	TRUE
ECM2	ENSG00000106823	0.00844653	0	0	0	0	0.00844653	0	0	extracellular matrix protein 2	TRUE
DHRS7	ENSG00000100612	0.00843967	0	0	0	0	0.00843967	0	0	dehydrogenase/reductase 7	TRUE
DVL1	ENSG00000107404	0.0305075	0	0	0	0	0.00842984	0.0284	0	dishevelled segment polarity protein 1	TRUE
WARS	ENSG00000140105	0.00838806	0	0	0	0	0.00838806	0	0	tryptophanyl-tRNA synthetase	TRUE
CD47	ENSG00000196776	0.00988703	0	0	0	0	0.00838703	0.006	0	CD47 molecule	TRUE
FYCO1	ENSG00000163820	0.00838478	0	0	0	0	0.00838478	0	0	FYVE and coiled-coil domain containing 1	TRUE
PJA2	ENSG00000198961	0.00835093	0	0	0	0	0.00835093	0	0	praja ring finger ubiquitin ligase 2	TRUE
RBM3	ENSG00000102317	0.0144855	0	0	0	0	0.00834188	0.0124	0	RNA binding motif protein 3	TRUE
ZNF529	ENSG00000186020	0.00833663	0	0	0	0	0.00833663	0	0	zinc finger protein 529	TRUE
HECA	ENSG00000112406	0.00832006	0	0	0	0	0.00832006	0	0	hdc homolog, cell cycle regulator	TRUE
MTERF2	ENSG00000120832	0.00831529	0	0	0	0	0.00831529	0	0	mitochondrial transcription termination factor 2	TRUE
NAP1L2	ENSG00000186462	0.00830833	0	0	0	0	0.00830833	0	0	nucleosome assembly protein 1 like 2	TRUE
ZBED1	ENSG00000214717	0.00827541	0	0	0	0	0.00827541	0	0	zinc finger BED-type containing 1	TRUE
AK4	ENSG00000162433	0.008273	0	0	0	0	0.008273	0	0	adenylate kinase 4	TRUE
CCDC113	ENSG00000103021	0.00826376	0	0	0	0	0.00826376	0	0	coiled-coil domain containing 113	TRUE
DCUN1D4	ENSG00000109184	0.00824793	0	0	0	0	0.00824793	0	0	defective in cullin neddylation 1 domain containing 4	TRUE
RARS	ENSG00000113643	0.00823869	0	0	0	0	0.00823869	0	0	arginyl-tRNA synthetase	TRUE
FGF13	ENSG00000129682	0.00823069	0	0	0	0	0.00823069	0	0	fibroblast growth factor 13	TRUE
TCTEX1D1	ENSG00000152760	0.00822157	0	0	0	0	0.00822157	0	0	Tctex1 domain containing 1	TRUE
PPT1	ENSG00000131238	0.204507	0	0	0	0	0.00816153	0.0144	0.2	palmitoyl-protein thioesterase 1	TRUE
NARS	ENSG00000134440	0.0081462	0	0	0	0	0.0081462	0	0	asparaginyl-tRNA synthetase	TRUE
DNM1L	ENSG00000087470	0.0526406	0	0	0	0	0.008142	0.0506051	0	dynamin 1 like	TRUE
USP15	ENSG00000135655	0.00813626	0	0	0	0	0.00813626	0	0	ubiquitin specific peptidase 15	TRUE
TRIP11	ENSG00000100815	0.00813626	0	0	0	0	0.00813626	0	0	thyroid hormone receptor interactor 11	TRUE
MYLIP	ENSG00000007944	0.00812224	0	0	0	0	0.00812224	0	0	myosin regulatory light chain interacting protein	TRUE
CDC42BPA	ENSG00000143776	0.00811585	0	0	0	0	0.00811585	0	0	CDC42 binding protein kinase alpha	TRUE
DYNC1LI1	ENSG00000144635	0.00811516	0	0	0	0	0.00811516	0	0	dynein cytoplasmic 1 light intermediate chain 1	TRUE
CADPS	ENSG00000163618	0.00808149	0	0	0	0	0.00808149	0	0	calcium dependent secretion activator	TRUE
GOLGB1	ENSG00000173230	0.00807884	0	0	0	0	0.00807884	0	0	golgin B1	TRUE
CPTP	ENSG00000224051	0.00804434	0	0	0	0	0.00804434	0	0	ceramide-1-phosphate transfer protein	TRUE
SARAF	ENSG00000133872	0.00798	0	0	0	0	0.00798	0	0	store-operated calcium entry associated regulatory factor	TRUE
FGF9	ENSG00000102678	0.025194	0	0	0	0	0.00797602	0.0232	0	fibroblast growth factor 9	TRUE
DYNC2LI1	ENSG00000138036	0.00795084	0	0	0	0	0.00795084	0	0	dynein cytoplasmic 2 light intermediate chain 1	TRUE
WDR36	ENSG00000134987	0.00789878	0	0	0	0	0.00789878	0	0	WD repeat domain 36	TRUE
NEUROD6	ENSG00000164600	0.180279	0.173802	0	0	0	0.00789151	0.0224	0	neuronal differentiation 6	TRUE
ZBTB21	ENSG00000173276	0.00781894	0	0	0	0	0.00781894	0	0	zinc finger and BTB domain containing 21	TRUE
ZWILCH	ENSG00000174442	0.00781113	0	0	0	0	0.00781113	0	0	zwilch kinetochore protein	TRUE
RPGRIP1L	ENSG00000103494	0.0078088	0	0	0	0	0.0078088	0	0	RPGRIP1 like	TRUE
GSKIP	ENSG00000100744	0.00780717	0	0	0	0	0.00780717	0	0	GSK3B interacting protein	TRUE
HACE1	ENSG00000085382	0.244356	0.23599	0	0	0	0.00779863	0.03	0	HECT domain and ankyrin repeat containing E3 ubiquitin protein ligase 1	TRUE
DCBLD1	ENSG00000164465	0.00777515	0	0	0	0	0.00777515	0	0	discoidin, CUB and LCCL domain containing 1	TRUE
IFT22	ENSG00000128581	0.00776938	0	0	0	0	0.00776938	0	0	intraflagellar transport 22	TRUE
TMEM163	ENSG00000152128	0.00775571	0	0	0	0	0.00775571	0	0	transmembrane protein 163	TRUE
PDE10A	ENSG00000112541	0.0199302	0	0	0	0	0.0077207	0.018	0	phosphodiesterase 10A	TRUE
NRG1	ENSG00000157168	0.035174	0	0	0	0	0.00771744	0.0332447	0	neuregulin 1	TRUE
SPRYD7	ENSG00000123178	0.00770388	0	0	0	0	0.00770388	0	0	SPRY domain containing 7	TRUE
CEP41	ENSG00000106477	0.00769382	0	0	0	0	0.00769382	0	0	centrosomal protein 41	TRUE
PRPS1	ENSG00000147224	0.00767585	0	0	0	0	0.00767585	0	0	phosphoribosyl pyrophosphate synthetase 1	TRUE
ATP6V1A	ENSG00000114573	0.007671	0	0	0	0	0.007671	0	0	ATPase H+ transporting V1 subunit A	TRUE
ABRACL	ENSG00000146386	0.00767014	0	0	0	0	0.00767014	0	0	ABRA C-terminal like	TRUE
PPEF1	ENSG00000086717	0.00766968	0	0	0	0	0.00766968	0	0	protein phosphatase with EF-hand domain 1	TRUE
SLC44A5	ENSG00000137968	0.0494805	0.0475636	0	0	0	0.00766773	0	0	solute carrier family 44 member 5	TRUE
NXPH1	ENSG00000122584	0.171805	0.169897	0	0	0	0.00763095	0	0	neurexophilin 1	TRUE
RAB3B	ENSG00000169213	0.00762223	0	0	0	0	0.00762223	0	0	RAB3B, member RAS oncogene family	TRUE
REPS1	ENSG00000135597	0.00759816	0	0	0	0	0.00759816	0	0	RALBP1 associated Eps domain containing 1	TRUE
LAMB1	ENSG00000091136	0.00756325	0	0	0	0	0.00756325	0	0	laminin subunit beta 1	TRUE
GLCE	ENSG00000138604	0.00753153	0	0	0	0	0.00753153	0	0	glucuronic acid epimerase	TRUE
LTF	ENSG00000012223	0.061557	0	0	0	0	0.00752973	0.0596746	0	lactotransferrin	TRUE
TJAP1	ENSG00000137221	0.00752092	0	0	0	0	0.00752092	0	0	tight junction associated protein 1	TRUE
SCML1	ENSG00000047634	0.00750392	0	0	0	0	0.00750392	0	0	Scm polycomb group protein like 1	TRUE
GRIA3	ENSG00000125675	0.254532	0	0	0.25	0	0.00749218	0.0148	0	glutamate ionotropic receptor AMPA type subunit 3	TRUE
SPIN3	ENSG00000204271	0.00749218	0	0	0	0	0.00749218	0	0	spindlin family member 3	TRUE
ADTRP	ENSG00000111863	0.00745151	0	0	0	0	0.00745151	0	0	androgen dependent TFPI regulating protein	TRUE
WDR19	ENSG00000157796	0.00744676	0	0	0	0	0.00744676	0	0	WD repeat domain 19	TRUE
ZSCAN18	ENSG00000121413	0.00736647	0	0	0	0	0.00736647	0	0	zinc finger and SCAN domain containing 18	TRUE
RPS6KA5	ENSG00000100784	0.00733886	0	0	0	0	0.00733886	0	0	ribosomal protein S6 kinase A5	TRUE
TTYH2	ENSG00000141540	0.00730374	0	0	0	0	0.00730374	0	0	tweety family member 2	TRUE
TH	ENSG00000180176	0.00727946	0	0	0	0	0.00727946	0	0	tyrosine hydroxylase	TRUE
RASGRF1	ENSG00000058335	0.0166166	0	0	0	0	0.00726631	0.0148	0	Ras protein specific guanine nucleotide releasing factor 1	TRUE
PKP4	ENSG00000144283	0.031408	0	0	0	0	0.00723217	0.0296	0	plakophilin 4	TRUE
IPO5	ENSG00000065150	0.00722642	0	0	0	0	0.00722642	0	0	importin 5	TRUE
PENK	ENSG00000181195	0.0182	0	0	0	0	0.00720011	0.0164	0	proenkephalin	TRUE
LAMTOR5	ENSG00000134248	0.00717422	0	0	0	0	0.00717422	0	0	late endosomal/lysosomal adaptor, MAPK and MTOR activator 5	TRUE
RPA3	ENSG00000106399	0.00716077	0	0	0	0	0.00716077	0	0	replication protein A3	TRUE
THOC7	ENSG00000163634	0.00712508	0	0	0	0	0.00712508	0	0	THO complex 7	TRUE
C3orf80	ENSG00000180044	0.0070849	0	0	0	0	0.0070849	0	0	chromosome 3 open reading frame 80	TRUE
TAFA5	ENSG00000219438	0.278672	0.276902	0	0	0	0.00707976	0	0	TAFA chemokine like family member 5	TRUE
BCAT1	ENSG00000060982	0.00706832	0	0	0	0	0.00706832	0	0	branched chain amino acid transaminase 1	TRUE
XK	ENSG00000047597	0.00702041	0	0	0	0	0.00702041	0	0	X-linked Kx blood group	TRUE
PHC1	ENSG00000111752	0.00690204	0	0	0	0	0.00690204	0	0	polyhomeotic homolog 1	TRUE
SDR16C5	ENSG00000170786	0.00689016	0	0	0	0	0.00689016	0	0	short chain dehydrogenase/reductase family 16C member 5	TRUE
RAF1	ENSG00000132155	0.0635852	0	0	0	0	0.00686318	0.0618694	0	Raf-1 proto-oncogene, serine/threonine kinase	TRUE
PRKX	ENSG00000183943	0.0068623	0	0	0	0	0.0068623	0	0	protein kinase X-linked	TRUE
TRAF7	ENSG00000131653	0.00684504	0	0	0	0	0.00684504	0	0	TNF receptor associated factor 7	TRUE
UBE2L3	ENSG00000185651	0.501865	0.493911	0	0	0	0.00679287	0.0288	0	ubiquitin conjugating enzyme E2 L3	TRUE
SEC22A	ENSG00000121542	0.00676501	0	0	0	0	0.00676501	0	0	SEC22 homolog A, vesicle trafficking protein	TRUE
RXFP1	ENSG00000171509	0.0328873	0	0	0	0	0.00674901	0.0312	0	relaxin family peptide receptor 1	TRUE
TPM1	ENSG00000140416	0.0312798	0	0	0	0	0.00671908	0.0296	0	tropomyosin 1	TRUE
PARD3	ENSG00000148498	0.00674452	0.000165117	0	0	0	0.00670324	0	0	par-3 family cell polarity regulator	TRUE
HSPB3	ENSG00000169271	0.0324495	0	0	0	0	0.00655337	0.0308111	0	heat shock protein family B (small) member 3	TRUE
GAREM2	ENSG00000157833	0.0064777	0	0	0	0	0.0064777	0	0	GRB2 associated regulator of MAPK1 subtype 2	TRUE
SUSD4	ENSG00000143502	0.00645245	0	0	0	0	0.00645245	0	0	sushi domain containing 4	TRUE
ENTPD3	ENSG00000168032	0.00643799	0	0	0	0	0.00643799	0	0	ectonucleoside triphosphate diphosphohydrolase 3	TRUE
EGR1	ENSG00000120738	0.0458466	0.00906288	0	0	0	0.00637966	0.042872	0	early growth response 1	TRUE
EID2B	ENSG00000176401	0.00631624	0	0	0	0	0.00631624	0	0	EP300 interacting inhibitor of differentiation 2B	TRUE
ARMCX4	ENSG00000196440	0.00631065	0	0	0	0	0.00631065	0	0	armadillo repeat containing X-linked 4	TRUE
IDI1	ENSG00000067064	0.00625798	0	0	0	0	0.00625798	0	0	isopentenyl-diphosphate delta isomerase 1	TRUE
DUSP5	ENSG00000138166	0.00625408	0	0	0	0	0.00625408	0	0	dual specificity phosphatase 5	TRUE
BPGM	ENSG00000172331	0.00621702	0	0	0	0	0.00621702	0	0	bisphosphoglycerate mutase	TRUE
SNX14	ENSG00000135317	0.0061943	0	0	0	0	0.0061943	0	0	sorting nexin 14	TRUE
LINC00507	ENSG00000256193	0.00617408	0	0	0	0	0.00617408	0	0	long intergenic non-protein coding RNA 507	TRUE
TRIM13	ENSG00000204977	0.00615916	0	0	0	0	0.00615916	0	0	tripartite motif containing 13	TRUE
NXPH2	ENSG00000144227	0.00614644	0	0	0	0	0.00614644	0	0	neurexophilin 2	TRUE
CREG1	ENSG00000143162	0.0061066	0	0	0	0	0.0061066	0	0	cellular repressor of E1A stimulated genes 1	TRUE
PPIP5K2	ENSG00000145725	0.00608435	0	0	0	0	0.00608435	0	0	diphosphoinositol pentakisphosphate kinase 2	TRUE
TRAPPC13	ENSG00000113597	0.00606496	0	0	0	0	0.00606496	0	0	trafficking protein particle complex 13	TRUE
SCG3	ENSG00000104112	0.0327063	0	0	0	0	0.0060253	0.0312	0	secretogranin III	TRUE
RNASEH2C	ENSG00000172922	0.00597023	0	0	0	0	0.00597023	0	0	ribonuclease H2 subunit C	TRUE
TTC8	ENSG00000165533	0.00595022	0	0	0	0	0.00595022	0	0	tetratricopeptide repeat domain 8	TRUE
THAP9-AS1	ENSG00000251022	0.00583941	0	0	0	0	0.00583941	0	0	THAP9 antisense RNA 1	TRUE
EIF2B3	ENSG00000070785	0.00579442	0	0	0	0	0.00579442	0	0	eukaryotic translation initiation factor 2B subunit gamma	TRUE
EEF1D	ENSG00000104529	0.00570592	0	0	0	0	0.00570592	0	0	eukaryotic translation elongation factor 1 delta	TRUE
CREG2	ENSG00000175874	0.00568979	0	0	0	0	0.00568979	0	0	cellular repressor of E1A stimulated genes 2	TRUE
FOXO6	ENSG00000204060	0.00567474	0	0	0	0	0.00567474	0	0	forkhead box O6	TRUE
ZNF449	ENSG00000173275	0.00564883	0	0	0	0	0.00564883	0	0	zinc finger protein 449	TRUE
WFS1	ENSG00000109501	0.00564678	0	0	0	0	0.00564678	0	0	wolframin ER transmembrane glycoprotein	TRUE
RLIM	ENSG00000131263	0.00551549	0	0	0	0	0.00551549	0	0	ring finger protein, LIM domain interacting	TRUE
DDOST	ENSG00000244038	0.00542043	0	0	0	0	0.00542043	0	0	dolichyl-diphosphooligosaccharide--protein glycosyltransferase non-catalytic subunit	TRUE
CDK2AP1	ENSG00000111328	0.00540737	0	0	0	0	0.00540737	0	0	cyclin dependent kinase 2 associated protein 1	TRUE
GNL3	ENSG00000163938	0.00539375	0	0	0	0	0.00539375	0	0	G protein nucleolar 3	TRUE
CHD7	ENSG00000171316	0.00538692	0	0	0	0	0.00538692	0	0	chromodomain helicase DNA binding protein 7	TRUE
PCMT1	ENSG00000120265	0.0081446	0	0	0	0	0.00537839	0.0068	0	protein-L-isoaspartate (D-aspartate) O-methyltransferase	TRUE
RFK	ENSG00000135002	0.00536675	0	0	0	0	0.00536675	0	0	riboflavin kinase	TRUE
NAP1L3	ENSG00000186310	0.00536602	0	0	0	0	0.00536602	0	0	nucleosome assembly protein 1 like 3	TRUE
EIF5B	ENSG00000158417	0.00533754	0	0	0	0	0.00533754	0	0	eukaryotic translation initiation factor 5B	TRUE
CCDC184	ENSG00000177875	0.00533138	0	0	0	0	0.00533138	0	0	coiled-coil domain containing 184	TRUE
PTCD2	ENSG00000049883	0.00532383	0	0	0	0	0.00532383	0	0	pentatricopeptide repeat domain 2	TRUE
SLC19A1	ENSG00000173638	0.0367223	0	0	0	0	0.00520013	0.0354222	0	solute carrier family 19 member 1	TRUE
LINC01088	ENSG00000249307	0.00519647	0	0	0	0	0.00519647	0	0	long intergenic non-protein coding RNA 1088	TRUE
KIAA0930	ENSG00000100364	0.00517753	0	0	0	0	0.00517753	0	0	KIAA0930	TRUE
CDK19	ENSG00000155111	0.00512072	0	0	0	0	0.00512072	0	0	cyclin dependent kinase 19	TRUE
DUSP6	ENSG00000139318	0.00510938	0	0	0	0	0.00510938	0	0	dual specificity phosphatase 6	TRUE
SRSF5	ENSG00000100650	0.00510665	0	0	0	0	0.00510665	0	0	serine and arginine rich splicing factor 5	TRUE
ZNF32	ENSG00000169740	0.00508144	0	0	0	0	0.00508144	0	0	zinc finger protein 32	TRUE
AC011676.5	ENSG00000280035	0.00502056	0	0	0	0	0.00502056	0	0	TEC	TRUE
RAB2A	ENSG00000104388	0.0050204	0	0	0	0	0.0050204	0	0	RAB2A, member RAS oncogene family	TRUE
B3GALNT1	ENSG00000169255	0.00500336	0	0	0	0	0.00500336	0	0	beta-1,3-N-acetylgalactosaminyltransferase 1 (globoside blood group)	TRUE
CLDN5	ENSG00000184113	0.0248386	0	0	0	0	0.00495438	0.0236	0	claudin 5	TRUE
GPCPD1	ENSG00000125772	0.00481524	0	0	0	0	0.00481524	0	0	glycerophosphocholine phosphodiesterase 1	TRUE
KHDRBS1	ENSG00000121774	0.00480567	0	0	0	0	0.00480567	0	0	KH RNA binding domain containing, signal transduction associated 1	TRUE
TASP1	ENSG00000089123	0.00480518	0	0	0	0	0.00480518	0	0	taspase 1	TRUE
NFIB	ENSG00000147862	0.0222864	0.0210862	0	0	0	0.00480085	0	0	nuclear factor I B	TRUE
AC022893.2	ENSG00000260838	0.00478217	0	0	0	0	0.00478217	0	0	novel transcript	TRUE
STAMBPL1	ENSG00000138134	0.00477892	0	0	0	0	0.00477892	0	0	STAM binding protein like 1	TRUE
HIGD1B	ENSG00000131097	0.00474892	0	0	0	0	0.00474892	0	0	HIG1 hypoxia inducible domain family member 1B	TRUE
C5orf22	ENSG00000082213	0.00884251	0.00765796	0	0	0	0.00473819	0	0	chromosome 5 open reading frame 22	TRUE
COL1A2	ENSG00000164692	0.00472156	0	0	0	0	0.00472156	0	0	collagen type I alpha 2 chain	TRUE
C9orf72	ENSG00000147894	0.174118	0.0331844	0	0	0	0.00468571	0.165301	0	C9orf72-SMCR8 complex subunit	TRUE
ZNF25	ENSG00000175395	0.00468571	0	0	0	0	0.00468571	0	0	zinc finger protein 25	TRUE
HS6ST2	ENSG00000171004	0.00465871	0	0	0	0	0.00465871	0	0	heparan sulfate 6-O-sulfotransferase 2	TRUE
CAP2	ENSG00000112186	0.0045813	0	0	0	0	0.0045813	0	0	cyclase associated actin cytoskeleton regulatory protein 2	TRUE
AMOTL2	ENSG00000114019	0.00453812	0	0	0	0	0.00453812	0	0	angiomotin like 2	TRUE
ACTR6	ENSG00000075089	0.00451257	0	0	0	0	0.00451257	0	0	actin related protein 6	TRUE
SOX8	ENSG00000005513	0.00446851	0	0	0	0	0.00446851	0	0	SRY-box 8	TRUE
MOXD1	ENSG00000079931	0.00444828	0	0	0	0	0.00444828	0	0	monooxygenase DBH like 1	TRUE
NUP93	ENSG00000102900	0.00432917	0	0	0	0	0.00432917	0	0	nucleoporin 93	TRUE
GDAP1	ENSG00000104381	0.0166697	0	0	0	0	0.00427895	0.0156	0	ganglioside induced differentiation associated protein 1	TRUE
INTU	ENSG00000164066	0.00424165	0	0	0	0	0.00424165	0	0	inturned planar cell polarity protein	TRUE
NDFIP1	ENSG00000131507	0.00423361	0	0	0	0	0.00423361	0	0	Nedd4 family interacting protein 1	TRUE
STMN1	ENSG00000117632	0.0509238	0	0	0	0	0.00419373	0.0498753	0	stathmin 1	TRUE
GSAP	ENSG00000186088	0.0523838	0	0	0	0	0.00416729	0.051342	0	gamma-secretase activating protein	TRUE
TRAPPC11	ENSG00000168538	0.00415086	0	0	0	0	0.00415086	0	0	trafficking protein particle complex 11	TRUE
YWHAZ	ENSG00000164924	0.00410769	0	0	0	0	0.00410769	0	0	tyrosine 3-monooxygenase/tryptophan 5-monooxygenase activation protein zeta	TRUE
RASL12	ENSG00000103710	0.00407888	0	0	0	0	0.00407888	0	0	RAS like family 12	TRUE
DNAJC6	ENSG00000116675	0.00406017	0	0	0	0	0.00406017	0	0	DnaJ heat shock protein family (Hsp40) member C6	TRUE
NPAS4	ENSG00000174576	0.0130146	0	0	0	0	0.00405857	0.012	0	neuronal PAS domain protein 4	TRUE
ITIH5	ENSG00000123243	0.00405055	0	0	0	0	0.00405055	0	0	inter-alpha-trypsin inhibitor heavy chain 5	TRUE
MT-ND5	ENSG00000198786	0.00402484	0	0	0	0	0.00402484	0	0	mitochondrially encoded NADH:ubiquinone oxidoreductase core subunit 5	TRUE
DOK3	ENSG00000146094	0.00402484	0	0	0	0	0.00402484	0	0	docking protein 3	TRUE
GSDME	ENSG00000105928	0.00402484	0	0	0	0	0.00402484	0	0	gasdermin E	TRUE
CHML	ENSG00000203668	0.00401538	0	0	0	0	0.00401538	0	0	CHM like Rab escort protein	TRUE
SLC22A8	ENSG00000149452	0.00401127	0	0	0	0	0.00401127	0	0	solute carrier family 22 member 8	TRUE
SCAI	ENSG00000173611	0.00400864	0	0	0	0	0.00400864	0	0	suppressor of cancer cell invasion	TRUE
CRISPLD1	ENSG00000121005	0.00399598	0	0	0	0	0.00399598	0	0	cysteine rich secretory protein LCCL domain containing 1	TRUE
ITFG1	ENSG00000129636	0.00399194	0	0	0	0	0.00399194	0	0	integrin alpha FG-GAP repeat containing 1	TRUE
TRUB1	ENSG00000165832	0.00397575	0	0	0	0	0.00397575	0	0	TruB pseudouridine synthase family member 1	TRUE
EIF5A2	ENSG00000163577	0.00396815	0	0	0	0	0.00396815	0	0	eukaryotic translation initiation factor 5A2	TRUE
GPR26	ENSG00000154478	0.00396575	0	0	0	0	0.00396575	0	0	G protein-coupled receptor 26	TRUE
ZFAND1	ENSG00000104231	0.0039606	0	0	0	0	0.0039606	0	0	zinc finger AN1-type containing 1	TRUE
ZCCHC12	ENSG00000174460	0.00395207	0	0	0	0	0.00395207	0	0	zinc finger CCHC-type containing 12	TRUE
PRKAR1A	ENSG00000108946	0.00394485	0	0	0	0	0.00394485	0	0	protein kinase cAMP-dependent type I regulatory subunit alpha	TRUE
CNTN1	ENSG00000018236	0.0194776	0	0	0	0	0.0039102	0.0185	0	contactin 1	TRUE
SYTL2	ENSG00000137501	0.0038877	0	0	0	0	0.0038877	0	0	synaptotagmin like 2	TRUE
RAB6A	ENSG00000175582	0.00387605	0	0	0	0	0.00387605	0	0	RAB6A, member RAS oncogene family	TRUE
ABCC8	ENSG00000006071	0.00386596	0	0	0	0	0.00386596	0	0	ATP binding cassette subfamily C member 8	TRUE
MIGA1	ENSG00000180488	0.00385322	0	0	0	0	0.00385322	0	0	mitoguardin 1	TRUE
ATR	ENSG00000175054	0.00382698	0	0	0	0	0.00382698	0	0	ATR serine/threonine kinase	TRUE
JAKMIP2	ENSG00000176049	0.00380238	0	0	0	0	0.00380238	0	0	janus kinase and microtubule interacting protein 2	TRUE
BEX2	ENSG00000133134	0.00380198	0	0	0	0	0.00380198	0	0	brain expressed X-linked 2	TRUE
SUPT7L	ENSG00000119760	0.00376538	0	0	0	0	0.00376538	0	0	SPT7 like, STAGA complex gamma subunit	TRUE
ZNF618	ENSG00000157657	0.00376393	0	0	0	0	0.00376393	0	0	zinc finger protein 618	TRUE
YPEL4	ENSG00000166793	0.00375991	0	0	0	0	0.00375991	0	0	yippee like 4	TRUE
MICU3	ENSG00000155970	0.00366631	0	0	0	0	0.00366631	0	0	mitochondrial calcium uptake family member 3	TRUE
TDRD9	ENSG00000156414	0.0036519	0	0	0	0	0.0036519	0	0	tudor domain containing 9	TRUE
FBXO32	ENSG00000156804	0.00363636	0	0	0	0	0.00363636	0	0	F-box protein 32	TRUE
KDM5A	ENSG00000073614	0.0036357	0	0	0	0	0.0036357	0	0	lysine demethylase 5A	TRUE
ZNF14	ENSG00000105708	0.00360725	0	0	0	0	0.00360725	0	0	zinc finger protein 14	TRUE
UBE2D1	ENSG00000072401	0.00360725	0	0	0	0	0.00360725	0	0	ubiquitin conjugating enzyme E2 D1	TRUE
NIPAL2	ENSG00000104361	0.00359793	0	0	0	0	0.00359793	0	0	NIPA like domain containing 2	TRUE
KMT2E	ENSG00000005483	0.00359744	0	0	0	0	0.00359744	0	0	lysine methyltransferase 2E	TRUE
S100A4	ENSG00000196154	0.00357459	0	0	0	0	0.00357459	0	0	S100 calcium binding protein A4	TRUE
PGAP1	ENSG00000197121	0.0035629	0	0	0	0	0.0035629	0	0	post-GPI attachment to proteins 1	TRUE
SLIT2	ENSG00000145147	0.0300849	0	0	0	0	0.0035398	0.0292	0	slit guidance ligand 2	TRUE
MOB4	ENSG00000115540	0.00353727	0	0	0	0	0.00353727	0	0	MOB family member 4, phocein	TRUE
LSM11	ENSG00000155858	0.00352121	0	0	0	0	0.00352121	0	0	LSM11, U7 small nuclear RNA associated	TRUE
GCA	ENSG00000115271	0.00351908	0	0	0	0	0.00351908	0	0	grancalcin	TRUE
CBLN4	ENSG00000054803	0.00351689	0	0	0	0	0.00351689	0	0	cerebellin 4 precursor	TRUE
SLC2A13	ENSG00000151229	0.0176642	0	0	0	0	0.00345674	0.0168	0	solute carrier family 2 member 13	TRUE
SLC32A1	ENSG00000101438	0.00344499	0	0	0	0	0.00344499	0	0	solute carrier family 32 member 1	TRUE
HCN1	ENSG00000164588	0.00340149	0	0	0	0	0.00340149	0	0	hyperpolarization activated cyclic nucleotide gated potassium channel 1	TRUE
C11orf87	ENSG00000185742	0.00340127	0	0	0	0	0.00340127	0	0	chromosome 11 open reading frame 87	TRUE
CAPS2	ENSG00000180881	0.0033683	0	0	0	0	0.0033683	0	0	calcyphosine 2	TRUE
NBEA	ENSG00000172915	0.0033683	0	0	0	0	0.0033683	0	0	neurobeachin	TRUE
MEAF6	ENSG00000163875	0.0033683	0	0	0	0	0.0033683	0	0	MYST/Esa1 associated factor 6	TRUE
HMBOX1	ENSG00000147421	0.00335216	0	0	0	0	0.00335216	0	0	homeobox containing 1	TRUE
ZUP1	ENSG00000153975	0.00334063	0	0	0	0	0.00334063	0	0	zinc finger containing ubiquitin peptidase 1	TRUE
RTCA	ENSG00000137996	0.00333273	0	0	0	0	0.00333273	0	0	RNA 3'-terminal phosphate cyclase	TRUE
TUBE1	ENSG00000074935	0.00328795	0	0	0	0	0.00328795	0	0	tubulin epsilon 1	TRUE
WDR47	ENSG00000085433	0.00327275	0	0	0	0	0.00327275	0	0	WD repeat domain 47	TRUE
PLPPR5	ENSG00000117598	0.00323569	0	0	0	0	0.00323569	0	0	phospholipid phosphatase related 5	TRUE
BCAP29	ENSG00000075790	0.00320749	0	0	0	0	0.00320749	0	0	B cell receptor associated protein 29	TRUE
CDC7	ENSG00000097046	0.00315861	0	0	0	0	0.00315861	0	0	cell division cycle 7	TRUE
LGMN	ENSG00000100600	0.0571161	0	0	0	0	0.00315589	0.0563271	0	legumain	TRUE
FAM174A	ENSG00000174132	0.00314742	0	0	0	0	0.00314742	0	0	family with sequence similarity 174 member A	TRUE
ZMYND8	ENSG00000101040	0.00314435	0	0	0	0	0.00314435	0	0	zinc finger MYND-type containing 8	TRUE
SMIM17	ENSG00000268182	0.00311457	0	0	0	0	0.00311457	0	0	small integral membrane protein 17	TRUE
CYP26B1	ENSG00000003137	0.210811	0.210034	0	0	0	0.00310576	0	0	cytochrome P450 family 26 subfamily B member 1	TRUE
TRIM37	ENSG00000108395	0.00310385	0	0	0	0	0.00310385	0	0	tripartite motif containing 37	TRUE
MTSS2	ENSG00000132613	0.00309746	0	0	0	0	0.00309746	0	0	MTSS I-BAR domain containing 2	TRUE
ITPR1	ENSG00000150995	0.00308087	0	0	0	0	0.00308087	0	0	inositol 1,4,5-trisphosphate receptor type 1	TRUE
SMIM10L2A	ENSG00000178947	0.00306553	0	0	0	0	0.00306553	0	0	small integral membrane protein 10 like 2A	TRUE
CNTNAP2	ENSG00000174469	0.455895	0.446858	0	0	0	0.00303563	0.0348	0	contactin associated protein like 2	TRUE
STXBP6	ENSG00000168952	0.00302893	0	0	0	0	0.00302893	0	0	syntaxin binding protein 6	TRUE
ASXL3	ENSG00000141431	0.00302831	0	0	0	0	0.00302831	0	0	ASXL transcriptional regulator 3	TRUE
AGL	ENSG00000162688	0.00300677	0	0	0	0	0.00300677	0	0	amylo-alpha-1, 6-glucosidase, 4-alpha-glucanotransferase	TRUE
SEC31A	ENSG00000138674	0.00298552	0	0	0	0	0.00298552	0	0	SEC31 homolog A, COPII coat complex component	TRUE
NIPSNAP3B	ENSG00000165028	0.00297411	0	0	0	0	0.00297411	0	0	nipsnap homolog 3B	TRUE
BEX1	ENSG00000133169	0.00295935	0	0	0	0	0.00295935	0	0	brain expressed X-linked 1	TRUE
ELAVL2	ENSG00000107105	0.00294387	0	0	0	0	0.00294387	0	0	ELAV like RNA binding protein 2	TRUE
ANO5	ENSG00000171714	0.00294241	0	0	0	0	0.00294241	0	0	anoctamin 5	TRUE
ZNF385B	ENSG00000144331	0.0029312	0	0	0	0	0.0029312	0	0	zinc finger protein 385B	TRUE
PLPPR4	ENSG00000117600	0.188676	0.187947	0	0	0	0.00291618	0	0	phospholipid phosphatase related 4	TRUE
CBX5	ENSG00000094916	0.00284315	0	0	0	0	0.00284315	0	0	chromobox 5	TRUE
SLC25A40	ENSG00000075303	0.00279512	0	0	0	0	0.00279512	0	0	solute carrier family 25 member 40	TRUE
EP400	ENSG00000183495	0.0544591	0	0	0	0	0.0544591	0	0	E1A binding protein p400	FALSE
CHRM1	ENSG00000168539	0.115365	0	0	0.1	0	0.0542584	0.0162	0	cholinergic receptor muscarinic 1	FALSE
IGFBP7	ENSG00000163453	0.0536781	0	0	0	0	0.0536781	0	0	insulin like growth factor binding protein 7	FALSE
RBMS3	ENSG00000144642	0.24508	0.23294	0	0	0	0.0485599	0	0	RNA binding motif single stranded interacting protein 3	FALSE
MSI2	ENSG00000153944	0.0481178	0	0	0	0	0.0481178	0	0	musashi RNA binding protein 2	FALSE
ACACB	ENSG00000076555	0.0479049	0	0	0	0	0.0479049	0	0	acetyl-CoA carboxylase beta	FALSE
PMP2	ENSG00000147588	0.0476206	0	0	0	0	0.0476206	0	0	peripheral myelin protein 2	FALSE
ZFP36L1	ENSG00000185650	0.0473847	0	0	0	0	0.0473847	0	0	ZFP36 ring finger protein like 1	FALSE
IQCA1	ENSG00000132321	0.045241	0	0	0	0	0.045241	0	0	IQ motif containing with AAA domain 1	FALSE
NASP	ENSG00000132780	0.0461067	0	0	0	0	0.0444067	0.0068	0	nuclear autoantigenic sperm protein	FALSE
PRDX2	ENSG00000167815	1	0	0	0	1	0.0422026	0.0213556	0	peroxiredoxin 2	FALSE
AP2M1	ENSG00000161203	0.041548	0	0	0	0	0.041548	0	0	adaptor related protein complex 2 subunit mu 1	FALSE
IRF2BP2	ENSG00000168264	0.0400618	0	0	0	0	0.0400618	0	0	interferon regulatory factor 2 binding protein 2	FALSE
SLC7A2	ENSG00000003989	0.0400136	0	0	0	0	0.0400136	0	0	solute carrier family 7 member 2	FALSE
UCHL1	ENSG00000154277	0.0656855	0	0	0	0	0.0396857	0.0557641	0	ubiquitin C-terminal hydrolase L1	FALSE
XAF1	ENSG00000132530	0.0394144	0	0	0	0	0.0394144	0	0	XIAP associated factor 1	FALSE
ANKRD13D	ENSG00000172932	0.0391311	0	0	0	0	0.0391311	0	0	ankyrin repeat domain 13D	FALSE
VPS28	ENSG00000160948	0.0386783	0	0	0	0	0.0386783	0	0	VPS28 subunit of ESCRT-I	FALSE
NFAT5	ENSG00000102908	0.0382642	0	0	0	0	0.0382642	0	0	nuclear factor of activated T cells 5	FALSE
EEF1A2	ENSG00000101210	0.0380401	0	0	0	0	0.0380401	0	0	eukaryotic translation elongation factor 1 alpha 2	FALSE
RFX4	ENSG00000111783	0.384484	0	0	0	0.375	0.0379377	0	0	regulatory factor X4	FALSE
GPI	ENSG00000105220	0.0441367	0	0	0	0	0.0378918	0.0249797	0	glucose-6-phosphate isomerase	FALSE
VCAN	ENSG00000038427	0.0378513	0	0	0	0	0.0378513	0	0	versican	FALSE
ARRB1	ENSG00000137486	0.0378243	0	0	0	0	0.0378243	0	0	arrestin beta 1	FALSE
NME7	ENSG00000143156	0.0376586	0	0	0	0	0.0376586	0	0	NME/NM23 family member 7	FALSE
GGA3	ENSG00000125447	0.0580075	0	0	0	0	0.0365079	0.0488806	0	golgi associated, gamma adaptin ear containing, ARF binding protein 3	FALSE
FXR1	ENSG00000114416	0.0363769	0	0	0	0	0.0363769	0	0	FMR1 autosomal homolog 1	FALSE
PSAT1	ENSG00000135069	0.0363148	0	0	0	0	0.0363148	0	0	phosphoserine aminotransferase 1	FALSE
TBL1X	ENSG00000101849	0.0362942	0	0	0	0	0.0362942	0	0	transducin beta like 1 X-linked	FALSE
MT1M	ENSG00000205364	0.384008	0	0	0	0.375	0.0360336	0	0	metallothionein 1M	FALSE
MRPL41	ENSG00000182154	0.0359815	0	0	0	0	0.0359815	0	0	mitochondrial ribosomal protein L41	FALSE
PLOD2	ENSG00000152952	0.0359783	0	0	0	0	0.0359783	0	0	procollagen-lysine,2-oxoglutarate 5-dioxygenase 2	FALSE
MEGF10	ENSG00000145794	0.0418171	0.0160105	0	0	0	0.0358381	0.0168	0	multiple EGF like domains 10	FALSE
ID4	ENSG00000172201	0.269683	0.260756	0	0	0	0.035708	0	0	inhibitor of DNA binding 4, HLH protein	FALSE
AJAP1	ENSG00000196581	0.035232	0	0	0	0	0.035232	0	0	adherens junctions associated protein 1	FALSE
RAB11FIP3	ENSG00000090565	0.035159	0	0	0	0	0.035159	0	0	RAB11 family interacting protein 3	FALSE
NDUFB7	ENSG00000099795	0.0350579	0	0	0	0	0.0350579	0	0	NADH:ubiquinone oxidoreductase subunit B7	FALSE
SYMPK	ENSG00000125755	0.0349146	0	0	0	0	0.0349146	0	0	symplekin	FALSE
CCK	ENSG00000187094	0.0688174	0	0	0	0	0.0346297	0.0601599	0	cholecystokinin	FALSE
DTNA	ENSG00000134769	0.0398187	0	0	0	0	0.0346187	0.0208	0	dystrobrevin alpha	FALSE
ARHGAP21	ENSG00000107863	0.0344559	0	0	0	0	0.0344559	0	0	Rho GTPase activating protein 21	FALSE
EIF3G	ENSG00000130811	0.0342776	0	0	0	0	0.0342776	0	0	eukaryotic translation initiation factor 3 subunit G	FALSE
AMPH	ENSG00000078053	0.0400767	0	0	0	0	0.0342767	0.0232	0	amphiphysin	FALSE
RBM25	ENSG00000119707	0.0342041	0	0	0	0	0.0342041	0	0	RNA binding motif protein 25	FALSE
NDUFS8	ENSG00000110717	0.0341918	0	0	0	0	0.0341918	0	0	NADH:ubiquinone oxidoreductase core subunit S8	FALSE
BMPR1B	ENSG00000138696	0.0337956	0	0	0	0	0.0337956	0	0	bone morphogenetic protein receptor type 1B	FALSE
FIG4	ENSG00000112367	0.0379815	0	0	0	0	0.0334815	0.018	0	FIG4 phosphoinositide 5-phosphatase	FALSE
PDK4	ENSG00000004799	0.0334797	0	0	0	0	0.0334797	0	0	pyruvate dehydrogenase kinase 4	FALSE
TUBB4A	ENSG00000104833	0.383358	0	0	0	0.375	0.0334322	0	0	tubulin beta 4A class IVa	FALSE
USP42	ENSG00000106346	0.0333359	0	0	0	0	0.0333359	0	0	ubiquitin specific peptidase 42	FALSE
ZIC1	ENSG00000152977	0.0351922	0	0	0	0	0.0330922	0.0084	0	Zic family member 1	FALSE
CDK13	ENSG00000065883	0.0330188	0	0	0	0	0.0330188	0	0	cyclin dependent kinase 13	FALSE
ACOT7	ENSG00000097021	0.0328931	0	0	0	0	0.0328931	0	0	acyl-CoA thioesterase 7	FALSE
INA	ENSG00000148798	0.0548454	0	0	0	0	0.0328927	0.0466222	0	internexin neuronal intermediate filament protein alpha	FALSE
YAP1	ENSG00000137693	0.0400696	0	0	0	0	0.0328696	0.0288	0	Yes associated protein 1	FALSE
YWHAH	ENSG00000128245	0.0328551	0	0	0	0	0.0328551	0	0	tyrosine 3-monooxygenase/tryptophan 5-monooxygenase activation protein eta	FALSE
PALLD	ENSG00000129116	0.032685	0	0	0	0	0.032685	0	0	palladin, cytoskeletal associated protein	FALSE
TOB1	ENSG00000141232	0.0326656	0	0	0	0	0.0326656	0	0	transducer of ERBB2, 1	FALSE
SOX2	ENSG00000181449	0.0378883	0	0	0	0	0.0326193	0.021076	0	SRY-box 2	FALSE
DPM3	ENSG00000179085	0.0325086	0	0	0	0	0.0325086	0	0	dolichyl-phosphate mannosyltransferase subunit 3, regulatory	FALSE
CHST11	ENSG00000171310	0.0324379	0	0	0	0	0.0324379	0	0	carbohydrate sulfotransferase 11	FALSE
PCSK5	ENSG00000099139	0.0445709	0.0350416	0	0	0	0.0324112	0.016	0	proprotein convertase subtilisin/kexin type 5	FALSE
YLPM1	ENSG00000119596	0.0323994	0	0	0	0	0.0323994	0	0	YLP motif containing 1	FALSE
GASK1B	ENSG00000164125	0.0323841	0	0	0	0	0.0323841	0	0	golgi associated kinase 1B	FALSE
SCN2B	ENSG00000149575	0.0323708	0	0	0	0	0.0323708	0	0	sodium voltage-gated channel beta subunit 2	FALSE
CALY	ENSG00000130643	0.0321775	0	0	0	0	0.0321775	0	0	calcyon neuron specific vesicular protein	FALSE
DCHS1	ENSG00000166341	0.0320684	0	0	0	0	0.0320684	0	0	dachsous cadherin-related 1	FALSE
FAIM2	ENSG00000135472	0.0320261	0	0	0	0	0.0320261	0	0	Fas apoptotic inhibitory molecule 2	FALSE
CORO1A	ENSG00000102879	0.0339441	0	0	0	0	0.0319441	0.008	0	coronin 1A	FALSE
SLC39A12	ENSG00000148482	0.0319162	0	0	0	0	0.0319162	0	0	solute carrier family 39 member 12	FALSE
TNPO1	ENSG00000083312	0.0317726	0	0	0	0	0.0317726	0	0	transportin 1	FALSE
MED16	ENSG00000175221	0.0317682	0	0	0	0	0.0317682	0	0	mediator complex subunit 16	FALSE
PCSK1N	ENSG00000102109	0.053897	0	0	0	0	0.0315881	0.046	0	proprotein convertase subtilisin/kexin type 1 inhibitor	FALSE
ATP5F1D	ENSG00000099624	0.0315768	0	0	0	0	0.0315768	0	0	ATP synthase F1 subunit delta	FALSE
SOX2-OT	ENSG00000242808	0.0315533	0	0	0	0	0.0315533	0	0	SOX2 overlapping transcript	FALSE
RABEP1	ENSG00000029725	0.0387615	0	0	0	0	0.0313615	0.0296	0	rabaptin, RAB GTPase binding effector protein 1	FALSE
PLSCR4	ENSG00000114698	0.0312313	0	0	0	0	0.0312313	0	0	phospholipid scramblase 4	FALSE
AUXG01000058.1	ENSG00000286214	0.0311512	0	0	0	0	0.0311512	0	0	COPG2 imprinted transcript 1	FALSE
NACC2	ENSG00000148411	0.0311474	0	0	0	0	0.0311474	0	0	NACC family member 2	FALSE
SMAD1	ENSG00000170365	0.0327277	0	0	0	0	0.0310277	0.0068	0	SMAD family member 1	FALSE
PRXL2B	ENSG00000157870	0.0308636	0	0	0	0	0.0308636	0	0	peroxiredoxin like 2B	FALSE
ZNF365	ENSG00000138311	0.0307607	0	0	0	0	0.0307607	0	0	zinc finger protein 365	FALSE
DNM1	ENSG00000106976	0.0467505	0	0	0	0	0.0307354	0.0390667	0	dynamin 1	FALSE
NOTCH2	ENSG00000134250	0.0307091	0	0	0	0	0.0307091	0	0	notch receptor 2	FALSE
ABHD14A	ENSG00000248487	0.0305332	0	0	0	0	0.0305332	0	0	abhydrolase domain containing 14A	FALSE
MKKS	ENSG00000125863	0.207609	0	0	0	0	0.0304348	0	0.2	McKusick-Kaufman syndrome	FALSE
HRK	ENSG00000135116	0.113961	0.106356	0	0	0	0.0304207	0	0	harakiri, BCL2 interacting protein	FALSE
ANKDD1A	ENSG00000166839	0.0304207	0	0	0	0	0.0304207	0	0	ankyrin repeat and death domain containing 1A	FALSE
ZHX2	ENSG00000178764	0.175663	0.168092	0	0	0	0.030283	0	0	zinc fingers and homeoboxes 2	FALSE
SLF2	ENSG00000119906	0.0302288	0	0	0	0	0.0302288	0	0	SMC5-SMC6 complex localization factor 2	FALSE
NOVA2	ENSG00000104967	0.0302288	0	0	0	0	0.0302288	0	0	NOVA alternative splicing regulator 2	FALSE
ALKBH6	ENSG00000239382	0.0301932	0	0	0	0	0.0301932	0	0	alkB homolog 6	FALSE
VGLL4	ENSG00000144560	0.030167	0	0	0	0	0.030167	0	0	vestigial like family member 4	FALSE
RELL1	ENSG00000181826	0.0301089	0	0	0	0	0.0301089	0	0	RELT like 1	FALSE
SRGN	ENSG00000122862	0.0300709	0	0	0	0	0.0300709	0	0	serglycin	FALSE
SFT2D2	ENSG00000213064	0.246835	0.239325	0	0	0	0.0300415	0	0	SFT2 domain containing 2	FALSE
MINK1	ENSG00000141503	0.0299891	0	0	0	0	0.0299891	0	0	misshapen like kinase 1	FALSE
DDR1	ENSG00000204580	0.0333471	0	0	0	0	0.0297471	0.0144	0	discoidin domain receptor tyrosine kinase 1	FALSE
AC127502.2	ENSG00000270055	0.0297105	0	0	0	0	0.0297105	0	0	novel transcript	FALSE
C21orf91	ENSG00000154642	0.0296762	0	0	0	0	0.0296762	0	0	chromosome 21 open reading frame 91	FALSE
PAIP2B	ENSG00000124374	0.0295884	0	0	0	0	0.0295884	0	0	poly(A) binding protein interacting protein 2B	FALSE
CDK5	ENSG00000164885	1	0	0	0	1	0.0295362	0.0602506	0	cyclin dependent kinase 5	FALSE
PPARD	ENSG00000112033	0.11656	0	0	0.1	0	0.0294727	0.0531423	0	peroxisome proliferator activated receptor delta	FALSE
NADK2	ENSG00000152620	0.0293615	0	0	0	0	0.0293615	0	0	NAD kinase 2, mitochondrial	FALSE
YBX3	ENSG00000060138	0.0293219	0	0	0	0	0.0293219	0	0	Y-box binding protein 3	FALSE
PRR36	ENSG00000183248	0.0293111	0	0	0	0	0.0293111	0	0	proline rich 36	FALSE
TOB2	ENSG00000183864	0.0292892	0	0	0	0	0.0292892	0	0	transducer of ERBB2, 2	FALSE
PDLIM5	ENSG00000163110	0.0292652	0	0	0	0	0.0292652	0	0	PDZ and LIM domain 5	FALSE
MAST3	ENSG00000099308	0.0291818	0	0	0	0	0.0291818	0	0	microtubule associated serine/threonine kinase 3	FALSE
NDUFS7	ENSG00000115286	0.0291456	0	0	0	0	0.0291456	0	0	NADH:ubiquinone oxidoreductase core subunit S7	FALSE
LSM7	ENSG00000130332	0.0291359	0	0	0	0	0.0291359	0	0	LSM7 homolog, U6 small nuclear RNA and mRNA degradation associated	FALSE
MSRB2	ENSG00000148450	0.0338014	0	0	0	0	0.0291014	0.0188	0	methionine sulfoxide reductase B2	FALSE
KANK1	ENSG00000107104	0.0290372	0	0	0	0	0.0290372	0	0	KN motif and ankyrin repeat domains 1	FALSE
PSMB7	ENSG00000136930	0.0288674	0	0	0	0	0.0288674	0	0	proteasome subunit beta 7	FALSE
APLNR	ENSG00000134817	0.0288345	0	0	0	0	0.0288345	0	0	apelin receptor	FALSE
GPATCH2L	ENSG00000089916	0.0288229	0	0	0	0	0.0288229	0	0	G-patch domain containing 2 like	FALSE
TAGLN3	ENSG00000144834	0.028813	0	0	0	0	0.028813	0	0	transgelin 3	FALSE
EIF3K	ENSG00000178982	0.0287028	0	0	0	0	0.0287028	0	0	eukaryotic translation initiation factor 3 subunit K	FALSE
EDF1	ENSG00000107223	0.0286591	0	0	0	0	0.0286591	0	0	endothelial differentiation related factor 1	FALSE
ERC2-IT1	ENSG00000281708	0.0285578	0	0	0	0	0.0285578	0	0	ERC2 intronic transcript 1	FALSE
MFHAS1	ENSG00000147324	0.0335574	0	0	0	0	0.0285574	0.02	0	malignant fibrous histiocytoma amplified sequence 1	FALSE
AFF1	ENSG00000172493	0.0345407	0.0175915	0	0	0	0.0285429	0.0144	0	AF4/FMR2 family member 1	FALSE
MRPL36	ENSG00000171421	0.0284769	0	0	0	0	0.0284769	0	0	mitochondrial ribosomal protein L36	FALSE
KIAA1211L	ENSG00000196872	0.0284217	0	0	0	0	0.0284217	0	0	KIAA1211 like	FALSE
EMC3	ENSG00000125037	0.0283295	0	0	0	0	0.0283295	0	0	ER membrane protein complex subunit 3	FALSE
TP53INP1	ENSG00000164938	0.0283291	0	0	0	0	0.0283291	0	0	tumor protein p53 inducible nuclear protein 1	FALSE
CA11	ENSG00000063180	0.0282845	0	0	0	0	0.0282845	0	0	carbonic anhydrase 11	FALSE
LDB3	ENSG00000122367	0.0281803	0	0	0	0	0.0281803	0	0	LIM domain binding 3	FALSE
GRAMD2B	ENSG00000155324	0.0281228	0	0	0	0	0.0281228	0	0	GRAM domain containing 2B	FALSE
CCT4	ENSG00000115484	0.030204	0	0	0	0	0.028079	0.0085	0	chaperonin containing TCP1 subunit 4	FALSE
TUB	ENSG00000166402	0.0280691	0	0	0	0	0.0280691	0	0	TUB bipartite transcription factor	FALSE
NECAB3	ENSG00000125967	0.039817	0	0	0	0	0.0280681	0.0328	0	N-terminal EF-hand calcium binding protein 3	FALSE
GSTO1	ENSG00000148834	0.0612078	0	0	0	0	0.028062	0.0541923	0	glutathione S-transferase omega 1	FALSE
MKNK2	ENSG00000099875	0.0280554	0	0	0	0	0.0280554	0	0	MAPK interacting serine/threonine kinase 2	FALSE
DPYSL4	ENSG00000151640	0.0280246	0	0	0	0	0.0280246	0	0	dihydropyrimidinase like 4	FALSE
LDOC1	ENSG00000182195	0.0279979	0	0	0	0	0.0279979	0	0	LDOC1 regulator of NFKB signaling	FALSE
GABRD	ENSG00000187730	0.0279488	0	0	0	0	0.0279488	0	0	gamma-aminobutyric acid type A receptor delta subunit	FALSE
OXLD1	ENSG00000204237	0.0278064	0	0	0	0	0.0278064	0	0	oxidoreductase like domain containing 1	FALSE
SNX21	ENSG00000124104	0.0278053	0	0	0	0	0.0278053	0	0	sorting nexin family member 21	FALSE
ENC1	ENSG00000171617	0.0276976	0	0	0	0	0.0276976	0	0	ectodermal-neural cortex 1	FALSE
HSP90AB1	ENSG00000096384	0.051308	0	0	0	0	0.0276585	0.0443933	0	heat shock protein 90 alpha family class B member 1	FALSE
MAP3K20	ENSG00000091436	0.0276463	0	0	0	0	0.0276463	0	0	mitogen-activated protein kinase kinase kinase 20	FALSE
EFS	ENSG00000100842	0.0275226	0	0	0	0	0.0275226	0	0	embryonal Fyn-associated substrate	FALSE
PPIB	ENSG00000166794	0.0309254	0	0	0	0	0.0273254	0.0144	0	peptidylprolyl isomerase B	FALSE
SLC16A9	ENSG00000165449	0.254054	0.247318	0	0	0	0.0271673	0	0	solute carrier family 16 member 9	FALSE
SV2B	ENSG00000185518	0.0271262	0	0	0	0	0.0271262	0	0	synaptic vesicle glycoprotein 2B	FALSE
SLIRP	ENSG00000119705	0.0271257	0	0	0	0	0.0271257	0	0	SRA stem-loop interacting RNA binding protein	FALSE
ASMTL	ENSG00000169093	0.0271256	0	0	0	0	0.0271256	0	0	acetylserotonin O-methyltransferase like	FALSE
ALDH6A1	ENSG00000119711	0.027111	0	0	0	0	0.027111	0	0	aldehyde dehydrogenase 6 family member A1	FALSE
AC004951.1	ENSG00000228434	0.0270995	0	0	0	0	0.0270995	0	0	novel transcript	FALSE
ENDOD1	ENSG00000149218	0.0270914	0	0	0	0	0.0270914	0	0	endonuclease domain containing 1	FALSE
FOXO1	ENSG00000150907	0.0328865	0	0	0	0	0.0270865	0.0232	0	forkhead box O1	FALSE
LMF1	ENSG00000103227	0.0270692	0	0	0	0	0.0270692	0	0	lipase maturation factor 1	FALSE
LRP4	ENSG00000134569	0.0270401	0	0	0	0	0.0270401	0	0	LDL receptor related protein 4	FALSE
CCDC88A	ENSG00000115355	0.0439535	0	0	0	0	0.0270141	0.0372	0	coiled-coil domain containing 88A	FALSE
MROH1	ENSG00000179832	0.0269037	0	0	0	0	0.0269037	0	0	maestro heat like repeat family member 1	FALSE
CCDC85B	ENSG00000175602	0.0269037	0	0	0	0	0.0269037	0	0	coiled-coil domain containing 85B	FALSE
DMAC2	ENSG00000105341	0.0269037	0	0	0	0	0.0269037	0	0	distal membrane arm assembly complex 2	FALSE
SDF4	ENSG00000078808	0.0269037	0	0	0	0	0.0269037	0	0	stromal cell derived factor 4	FALSE
SAP18	ENSG00000150459	0.0285007	0	0	0	0	0.0268007	0.0068	0	Sin3A associated protein 18	FALSE
VPS51	ENSG00000149823	0.0267575	0	0	0	0	0.0267575	0	0	VPS51 subunit of GARP complex	FALSE
TRIOBP	ENSG00000100106	0.0267366	0	0	0	0	0.0267366	0	0	TRIO and F-actin binding protein	FALSE
CCT2	ENSG00000166226	0.0267344	0	0	0	0	0.0267344	0	0	chaperonin containing TCP1 subunit 2	FALSE
TTBK2	ENSG00000128881	0.0296224	0	0	0	0	0.0266474	0.0119	0	tau tubulin kinase 2	FALSE
CPT1C	ENSG00000169169	0.0266421	0	0	0	0	0.0266421	0	0	carnitine palmitoyltransferase 1C	FALSE
XRCC6	ENSG00000196419	0.0266123	0	0	0	0	0.0266123	0	0	X-ray repair cross complementing 6	FALSE
ATP13A2	ENSG00000159363	0.0302141	0.00537967	0	0	0	0.0265164	0.0124	0	ATPase cation transporting 13A2	FALSE
PIN1	ENSG00000127445	0.0671944	0	0	0	0	0.0265152	0.0605656	0	peptidylprolyl cis/trans isomerase, NIMA-interacting 1	FALSE
GABRG1	ENSG00000163285	0.250583	0	0	0.242361	0	0.0264874	0.0144	0	gamma-aminobutyric acid type A receptor gamma1 subunit	FALSE
KRR1	ENSG00000111615	0.198203	0.191586	0	0	0	0.0264684	0	0	KRR1 small subunit processome component homolog	FALSE
NECAB2	ENSG00000103154	0.0264545	0	0	0	0	0.0264545	0	0	N-terminal EF-hand calcium binding protein 2	FALSE
KLF9	ENSG00000119138	0.0264081	0	0	0	0	0.0264081	0	0	Kruppel like factor 9	FALSE
ATP5MC1	ENSG00000159199	0.0263865	0	0	0	0	0.0263865	0	0	ATP synthase membrane subunit c locus 1	FALSE
AQP4	ENSG00000171885	0.394002	0	0	0	0.375	0.0263681	0.0642882	0	aquaporin 4	FALSE
PAX6	ENSG00000007372	0.0263484	0	0	0	0	0.0263484	0	0	paired box 6	FALSE
CECR2	ENSG00000099954	0.026346	0	0	0	0	0.026346	0	0	CECR2 histone acetyl-lysine reader	FALSE
FBXL17	ENSG00000145743	0.0262529	0	0	0	0	0.0262529	0	0	F-box and leucine rich repeat protein 17	FALSE
ATRNL1	ENSG00000107518	0.0261982	0	0	0	0	0.0261982	0	0	attractin like 1	FALSE
MOBP	ENSG00000168314	0.0381862	0.018382	0	0	0	0.0261752	0.0296	0	myelin associated oligodendrocyte basic protein	FALSE
ACTL6B	ENSG00000077080	0.0261569	0	0	0	0	0.0261569	0	0	actin like 6B	FALSE
DDX41	ENSG00000183258	0.0409347	0	0	0	0	0.0261388	0.0344	0	DEAD-box helicase 41	FALSE
RNF175	ENSG00000145428	0.0260936	0	0	0	0	0.0260936	0	0	ring finger protein 175	FALSE
STON2	ENSG00000140022	0.381523	0	0	0	0.375	0.0260928	0	0	stonin 2	FALSE
LINC00663	ENSG00000266904	0.0260889	0	0	0	0	0.0260889	0	0	long intergenic non-protein coding RNA 663	FALSE
PECAM1	ENSG00000261371	0.0331741	0	0	0	0	0.0259963	0.026675	0	platelet and endothelial cell adhesion molecule 1	FALSE
ZNF37A	ENSG00000075407	0.0259917	0	0	0	0	0.0259917	0	0	zinc finger protein 37A	FALSE
STOX2	ENSG00000173320	0.0258973	0	0	0	0	0.0258973	0	0	storkhead box 2	FALSE
CC2D1A	ENSG00000132024	0.0258541	0	0	0	0	0.0258541	0	0	coiled-coil and C2 domain containing 1A	FALSE
ZIC2	ENSG00000043355	0.38146	0	0	0	0.375	0.0258401	0	0	Zic family member 2	FALSE
HPCA	ENSG00000121905	0.0258041	0	0	0	0	0.0258041	0	0	hippocalcin	FALSE
PRR11	ENSG00000068489	0.0257584	0	0	0	0	0.0257584	0	0	proline rich 11	FALSE
DDX1	ENSG00000079785	0.0257543	0	0	0	0	0.0257543	0	0	DEAD-box helicase 1	FALSE
NDUFB4	ENSG00000065518	0.0257164	0	0	0	0	0.0257164	0	0	NADH:ubiquinone oxidoreductase subunit B4	FALSE
SALL1	ENSG00000103449	0.0257154	0	0	0	0	0.0257154	0	0	spalt like transcription factor 1	FALSE
UBE2W	ENSG00000104343	0.025703	0	0	0	0	0.025703	0	0	ubiquitin conjugating enzyme E2 W	FALSE
SMURF2	ENSG00000108854	0.0256676	0	0	0	0	0.0256676	0	0	SMAD specific E3 ubiquitin protein ligase 2	FALSE
C1QTNF4	ENSG00000172247	0.0256196	0	0	0	0	0.0256196	0	0	C1q and TNF related 4	FALSE
REEP6	ENSG00000115255	0.0255887	0	0	0	0	0.0255887	0	0	receptor accessory protein 6	FALSE
ARHGAP32	ENSG00000134909	0.0255806	0	0	0	0	0.0255806	0	0	Rho GTPase activating protein 32	FALSE
TBL3	ENSG00000183751	0.0255517	0	0	0	0	0.0255517	0	0	transducin beta like 3	FALSE
CAPNS1	ENSG00000126247	1	0	0	0	1	0.0255152	0	0	calpain small subunit 1	FALSE
SARS	ENSG00000031698	0.0441613	0	0	0	0	0.0254896	0.0377889	0	seryl-tRNA synthetase	FALSE
SSPN	ENSG00000123096	0.0254132	0	0	0	0	0.0254132	0	0	sarcospan	FALSE
SHFL	ENSG00000130813	0.025345	0	0	0	0	0.025345	0	0	shiftless antiviral inhibitor of ribosomal frameshifting	FALSE
RGPD5	ENSG00000015568	0.0252631	0	0	0	0	0.0252631	0	0	RANBP2 like and GRIP domain containing 5	FALSE
MIB2	ENSG00000197530	0.0251979	0	0	0	0	0.0251979	0	0	mindbomb E3 ubiquitin protein ligase 2	FALSE
PTRH2	ENSG00000141378	0.0251582	0	0	0	0	0.0251582	0	0	peptidyl-tRNA hydrolase 2	FALSE
SAT1	ENSG00000130066	0.025131	0	0	0	0	0.025131	0	0	spermidine/spermine N1-acetyltransferase 1	FALSE
KAT2B	ENSG00000114166	0.0429929	0	0	0	0	0.0251271	0.0367111	0	lysine acetyltransferase 2B	FALSE
RO60	ENSG00000116747	0.0250469	0	0	0	0	0.0250469	0	0	Ro60, Y RNA binding protein	FALSE
ZNF573	ENSG00000189144	0.0250464	0	0	0	0	0.0250464	0	0	zinc finger protein 573	FALSE
SLC7A14	ENSG00000013293	0.0250011	0	0	0	0	0.0250011	0	0	solute carrier family 7 member 14	FALSE
TMEM123	ENSG00000152558	0.0249737	0	0	0	0	0.0249737	0	0	transmembrane protein 123	FALSE
PPFIBP1	ENSG00000110841	0.0248866	0	0	0	0	0.0248866	0	0	PPFIA binding protein 1	FALSE
REPS2	ENSG00000169891	0.0247668	0	0	0	0	0.0247668	0	0	RALBP1 associated Eps domain containing 2	FALSE
POLR2I	ENSG00000105258	0.0247257	0	0	0	0	0.0247257	0	0	RNA polymerase II subunit I	FALSE
NKAIN4	ENSG00000101198	0.0246964	0	0	0	0	0.0246964	0	0	sodium/potassium transporting ATPase interacting 4	FALSE
MAP2K4	ENSG00000065559	0.0246862	0	0	0	0	0.0246862	0	0	mitogen-activated protein kinase kinase 4	FALSE
MMADHC	ENSG00000168288	0.0246525	0	0	0	0	0.0246525	0	0	metabolism of cobalamin associated D	FALSE
CUTA	ENSG00000112514	0.0288476	0	0	0	0	0.0246476	0.0168	0	cutA divalent cation tolerance homolog	FALSE
FAM98B	ENSG00000171262	0.0245998	0	0	0	0	0.0245998	0	0	family with sequence similarity 98 member B	FALSE
IK	ENSG00000113141	0.0296475	0	0	0	0	0.0245975	0.0202	0	IK cytokine	FALSE
ITGB8	ENSG00000105855	0.0245873	0	0	0	0	0.0245873	0	0	integrin subunit beta 8	FALSE
RGS11	ENSG00000076344	0.0245768	0	0	0	0	0.0245768	0	0	regulator of G protein signaling 11	FALSE
TSPAN31	ENSG00000135452	0.0245751	0	0	0	0	0.0245751	0	0	tetraspanin 31	FALSE
CPLX1	ENSG00000168993	0.0353437	0	0	0	0	0.0245749	0.0292	0	complexin 1	FALSE
CNST	ENSG00000162852	0.0245681	0	0	0	0	0.0245681	0	0	consortin, connexin sorting protein	FALSE
GOT2	ENSG00000125166	0.0546539	0	0	0	0	0.0245676	0.048512	0	glutamic-oxaloacetic transaminase 2	FALSE
FSD1	ENSG00000105255	0.0245647	0	0	0	0	0.0245647	0	0	fibronectin type III and SPRY domain containing 1	FALSE
JAK1	ENSG00000162434	0.0245533	0	0	0	0	0.0245533	0	0	Janus kinase 1	FALSE
GNB5	ENSG00000069966	0.0245275	0	0	0	0	0.0245275	0	0	G protein subunit beta 5	FALSE
DAAM1	ENSG00000100592	0.0244956	0	0	0	0	0.0244956	0	0	dishevelled associated activator of morphogenesis 1	FALSE
KLF3	ENSG00000109787	0.0244934	0	0	0	0	0.0244934	0	0	Kruppel like factor 3	FALSE
ZMAT4	ENSG00000165061	0.0244708	0	0	0	0	0.0244708	0	0	zinc finger matrin-type 4	FALSE
TMEM170A	ENSG00000166822	0.0244221	0	0	0	0	0.0244221	0	0	transmembrane protein 170A	FALSE
C1QBP	ENSG00000108561	0.0244209	0	0	0	0	0.0244209	0	0	complement C1q binding protein	FALSE
SNRNP48	ENSG00000168566	0.0244064	0	0	0	0	0.0244064	0	0	small nuclear ribonucleoprotein U11/U12 subunit 48	FALSE
ZNRF3	ENSG00000183579	0.0243766	0	0	0	0	0.0243766	0	0	zinc and ring finger 3	FALSE
C9orf64	ENSG00000165118	0.0243451	0	0	0	0	0.0243451	0	0	chromosome 9 open reading frame 64	FALSE
IFI6	ENSG00000126709	0.0243267	0	0	0	0	0.0243267	0	0	interferon alpha inducible protein 6	FALSE
GABARAPL2	ENSG00000034713	0.0280168	0	0	0	0	0.0243168	0.0148	0	GABA type A receptor associated protein like 2	FALSE
ATP6V0E1	ENSG00000113732	0.0243069	0	0	0	0	0.0243069	0	0	ATPase H+ transporting V0 subunit e1	FALSE
MRPL9	ENSG00000143436	0.0242876	0	0	0	0	0.0242876	0	0	mitochondrial ribosomal protein L9	FALSE
VTI1A	ENSG00000151532	0.0242741	0	0	0	0	0.0242741	0	0	vesicle transport through interaction with t-SNAREs 1A	FALSE
ZNF827	ENSG00000151612	0.0242389	0	0	0	0	0.0242389	0	0	zinc finger protein 827	FALSE
SEZ6L2	ENSG00000174938	0.0243357	0.000401131	0	0	0	0.0242355	0	0	seizure related 6 homolog like 2	FALSE
LATS2	ENSG00000150457	0.0242342	0	0	0	0	0.0242342	0	0	large tumor suppressor kinase 2	FALSE
CEP295	ENSG00000166004	0.0242076	0	0	0	0	0.0242076	0	0	centrosomal protein 295	FALSE
PSMD8	ENSG00000099341	0.0241954	0	0	0	0	0.0241954	0	0	proteasome 26S subunit, non-ATPase 8	FALSE
MEA1	ENSG00000124733	0.0241608	0	0	0	0	0.0241608	0	0	male-enhanced antigen 1	FALSE
RIN2	ENSG00000132669	0.0240572	0	0	0	0	0.0240572	0	0	Ras and Rab interactor 2	FALSE
RGS7BP	ENSG00000186479	0.0240443	0	0	0	0	0.0240443	0	0	regulator of G protein signaling 7 binding protein	FALSE
ARHGEF26	ENSG00000114790	0.0240126	0	0	0	0	0.0240126	0	0	Rho guanine nucleotide exchange factor 26	FALSE
ADGRL1	ENSG00000072071	0.0240108	0	0	0	0	0.0240108	0	0	adhesion G protein-coupled receptor L1	FALSE
RYR2	ENSG00000198626	0.0367915	0	0	0	0	0.0239661	0.0308	0	ryanodine receptor 2	FALSE
PSMB6	ENSG00000142507	0.0239652	0	0	0	0	0.0239652	0	0	proteasome subunit beta 6	FALSE
SILC1	ENSG00000232044	0.0239632	0	0	0	0	0.0239632	0	0	sciatic injury induced lincRNA upregulator of SOX11	FALSE
PHF24	ENSG00000122733	0.0238783	0	0	0	0	0.0238783	0	0	PHD finger protein 24	FALSE
NACA	ENSG00000196531	0.0238282	0	0	0	0	0.0238282	0	0	nascent polypeptide associated complex subunit alpha	FALSE
TPI1	ENSG00000111669	0.0541718	0	0	0	0	0.023826	0.0482153	0	triosephosphate isomerase 1	FALSE
MAML2	ENSG00000184384	0.0237666	0	0	0	0	0.0237666	0	0	mastermind like transcriptional coactivator 2	FALSE
SMYD2	ENSG00000143499	0.0237323	0	0	0	0	0.0237323	0	0	SET and MYND domain containing 2	FALSE
PSMB3	ENSG00000277791	0.0237319	0	0	0	0	0.0237319	0	0	proteasome subunit beta 3	FALSE
SOX9	ENSG00000125398	0.0237205	0	0	0	0	0.0237205	0	0	SRY-box 9	FALSE
SAMM50	ENSG00000100347	0.023709	0	0	0	0	0.023709	0	0	SAMM50 sorting and assembly machinery component	FALSE
SLC35G2	ENSG00000168917	0.0236843	0	0	0	0	0.0236843	0	0	solute carrier family 35 member G2	FALSE
TNFRSF10B	ENSG00000120889	0.0236491	0	0	0	0	0.0236491	0	0	TNF receptor superfamily member 10b	FALSE
EGFR	ENSG00000146648	0.0529444	0	0	0	0	0.0236315	0.0470365	0	epidermal growth factor receptor	FALSE
PRDX1	ENSG00000117450	1	0	0	0	1	0.0236209	0.0284	0	peroxiredoxin 1	FALSE
MRPS15	ENSG00000116898	0.0235803	0	0	0	0	0.0235803	0	0	mitochondrial ribosomal protein S15	FALSE
COX6B1	ENSG00000126267	0.0235789	0	0	0	0	0.0235789	0	0	cytochrome c oxidase subunit 6B1	FALSE
SALL3	ENSG00000256463	0.0238872	0.0012621	0	0	0	0.0235717	0	0	spalt like transcription factor 3	FALSE
CACNG3	ENSG00000006116	0.0234779	0	0	0	0	0.0234779	0	0	calcium voltage-gated channel auxiliary subunit gamma 3	FALSE
FRMD4A	ENSG00000151474	0.599855	0.589815	0	0	0	0.0234638	0.0297333	0	FERM domain containing 4A	FALSE
ATP6V0D1	ENSG00000159720	0.0234527	0	0	0	0	0.0234527	0	0	ATPase H+ transporting V0 subunit d1	FALSE
GATB	ENSG00000059691	0.205863	0.2	0	0	0	0.0234518	0	0	glutamyl-tRNA amidotransferase subunit B	FALSE
TCF7L2	ENSG00000148737	0.370661	0.359711	0	0	0	0.0233972	0.0334	0	transcription factor 7 like 2	FALSE
HEPH	ENSG00000089472	0.0233837	0	0	0	0	0.0233837	0	0	hephaestin	FALSE
RPS6KL1	ENSG00000198208	0.0233628	0	0	0	0	0.0233628	0	0	ribosomal protein S6 kinase like 1	FALSE
PTPRA	ENSG00000132670	0.0233596	0	0	0	0	0.0233596	0	0	protein tyrosine phosphatase receptor type A	FALSE
GPR37L1	ENSG00000170075	0.0233026	0	0	0	0	0.0233026	0	0	G protein-coupled receptor 37 like 1	FALSE
PRDM2	ENSG00000116731	0.0232662	0	0	0	0	0.0232662	0	0	PR/SET domain 2	FALSE
LIFR	ENSG00000113594	0.0426126	0	0	0	0	0.0232504	0.0368	0	LIF receptor subunit alpha	FALSE
MDM4	ENSG00000198625	0.0232483	0	0	0	0	0.0232483	0	0	MDM4 regulator of p53	FALSE
KCNG1	ENSG00000026559	0.0231952	0	0	0	0	0.0231952	0	0	potassium voltage-gated channel modifier subfamily G member 1	FALSE
NAA38	ENSG00000183011	0.0231843	0	0	0	0	0.0231843	0	0	N(alpha)-acetyltransferase 38, NatC auxiliary subunit	FALSE
WDR70	ENSG00000082068	0.0231785	0	0	0	0	0.0231785	0	0	WD repeat domain 70	FALSE
AHNAK	ENSG00000124942	0.372209	0.366415	0	0	0	0.0231756	0	0	AHNAK nucleoprotein	FALSE
MFSD14C	ENSG00000196312	0.0231398	0	0	0	0	0.0231398	0	0	major facilitator superfamily domain containing 14C	FALSE
EPS8	ENSG00000151491	0.0230789	0	0	0	0	0.0230789	0	0	epidermal growth factor receptor pathway substrate 8	FALSE
FGD4	ENSG00000139132	0.0230774	0	0	0	0	0.0230774	0	0	FYVE, RhoGEF and PH domain containing 4	FALSE
PDGFA	ENSG00000197461	0.0249762	0	0	0	0	0.0230762	0.0076	0	platelet derived growth factor subunit A	FALSE
COMMD9	ENSG00000110442	0.0230364	0	0	0	0	0.0230364	0	0	COMM domain containing 9	FALSE
CUL3	ENSG00000036257	0.0230108	0	0	0	0	0.0230108	0	0	cullin 3	FALSE
BMP2K	ENSG00000138756	0.0230091	0	0	0	0	0.0230091	0	0	BMP2 inducible kinase	FALSE
KLF4	ENSG00000136826	0.0413451	0	0	0	0	0.0229805	0.0356	0	Kruppel like factor 4	FALSE
GJA1	ENSG00000152661	0.39691	0	0	0	0.375	0.0229704	0.077432	0	gap junction protein alpha 1	FALSE
TESK1	ENSG00000107140	0.0227744	0	0	0	0	0.0227744	0	0	testis associated actin remodelling kinase 1	FALSE
PTN	ENSG00000105894	0.0522882	0	0	0	0	0.0227262	0.0466067	0	pleiotrophin	FALSE
TSC2	ENSG00000103197	0.0481536	0	0	0	0	0.0227144	0.042475	0	TSC complex subunit 2	FALSE
SECISBP2L	ENSG00000138593	0.0227039	0	0	0	0	0.0227039	0	0	SECIS binding protein 2 like	FALSE
EMX2OS	ENSG00000229847	0.0226935	0	0	0	0	0.0226935	0	0	EMX2 opposite strand/antisense RNA	FALSE
BRSK2	ENSG00000174672	0.0226924	0	0	0	0	0.0226924	0	0	BR serine/threonine kinase 2	FALSE
REEP3	ENSG00000165476	0.0226353	0	0	0	0	0.0226353	0	0	receptor accessory protein 3	FALSE
C2orf80	ENSG00000188674	0.0225933	0	0	0	0	0.0225933	0	0	chromosome 2 open reading frame 80	FALSE
HSPA1A	ENSG00000204389	0.382466	0	0	0	0.375	0.0225738	0.0164	0	heat shock protein family A (Hsp70) member 1A	FALSE
TUBA1C	ENSG00000167553	0.0225513	0	0	0	0	0.0225513	0	0	tubulin alpha 1c	FALSE
NAV2	ENSG00000166833	0.0416203	0	0	0	0	0.022481	0.036	0	neuron navigator 2	FALSE
PVALB	ENSG00000100362	0.0224693	0	0	0	0	0.0224693	0	0	parvalbumin	FALSE
ATP13A1	ENSG00000105726	0.0224414	0	0	0	0	0.0224414	0	0	ATPase 13A1	FALSE
PPDPF	ENSG00000125534	0.0224317	0	0	0	0	0.0224317	0	0	pancreatic progenitor cell differentiation and proliferation factor	FALSE
MRPL40	ENSG00000185608	0.02243	0	0	0	0	0.02243	0	0	mitochondrial ribosomal protein L40	FALSE
HIBCH	ENSG00000198130	0.022426	0	0	0	0	0.022426	0	0	3-hydroxyisobutyryl-CoA hydrolase	FALSE
VSIG10	ENSG00000176834	0.02241	0	0	0	0	0.02241	0	0	V-set and immunoglobulin domain containing 10	FALSE
ACSS3	ENSG00000111058	0.0224006	0	0	0	0	0.0224006	0	0	acyl-CoA synthetase short chain family member 3	FALSE
GLS	ENSG00000115419	0.380594	0	0	0	0.375	0.022377	0	0	glutaminase	FALSE
CD99L2	ENSG00000102181	0.0223677	0	0	0	0	0.0223677	0	0	CD99 molecule like 2	FALSE
DBT	ENSG00000137992	0.0223472	0	0	0	0	0.0223472	0	0	dihydrolipoamide branched chain transacylase E2	FALSE
OPTN	ENSG00000123240	0.0458959	0	0	0	0	0.0223342	0.0403123	0	optineurin	FALSE
RHOBTB3	ENSG00000164292	0.0223297	0	0	0	0	0.0223297	0	0	Rho related BTB domain containing 3	FALSE
PLCL2	ENSG00000154822	0.0223085	0	0	0	0	0.0223085	0	0	phospholipase C like 2	FALSE
FAM189A2	ENSG00000135063	0.0222163	0	0	0	0	0.0222163	0	0	family with sequence similarity 189 member A2	FALSE
HERC6	ENSG00000138642	0.022133	0	0	0	0	0.022133	0	0	HECT and RLD domain containing E3 ubiquitin protein ligase family member 6	FALSE
MCC	ENSG00000171444	0.0251256	0	0	0	0	0.0221256	0.012	0	MCC regulator of WNT signaling pathway	FALSE
CCDC92	ENSG00000119242	0.0221053	0	0	0	0	0.0221053	0	0	coiled-coil domain containing 92	FALSE
SYT13	ENSG00000019505	0.0220944	0	0	0	0	0.0220944	0	0	synaptotagmin 13	FALSE
ERICH3	ENSG00000178965	0.0220548	0	0	0	0	0.0220548	0	0	glutamate rich 3	FALSE
FHOD3	ENSG00000134775	0.0220465	0	0	0	0	0.0220465	0	0	formin homology 2 domain containing 3	FALSE
CUEDC2	ENSG00000107874	0.0220369	0	0	0	0	0.0220369	0	0	CUE domain containing 2	FALSE
PSMD4	ENSG00000159352	0.0220294	0	0	0	0	0.0220294	0	0	proteasome 26S subunit, non-ATPase 4	FALSE
SPP1	ENSG00000118785	0.0603833	0	0	0	0	0.022	0.0548833	0	secreted phosphoprotein 1	FALSE
MAP1LC3B	ENSG00000140941	0.0256874	0	0	0	0	0.0219874	0.0148	0	microtubule associated protein 1 light chain 3 beta	FALSE
ANK2	ENSG00000145362	0.0219304	0	0	0	0	0.0219304	0	0	ankyrin 2	FALSE
AKAP10	ENSG00000108599	0.0219264	0	0	0	0	0.0219264	0	0	A-kinase anchoring protein 10	FALSE
NIFK-AS1	ENSG00000236859	0.0219258	0	0	0	0	0.0219258	0	0	NIFK antisense RNA 1	FALSE
ZFP36L2	ENSG00000152518	0.021867	0	0	0	0	0.021867	0	0	ZFP36 ring finger protein like 2	FALSE
TPRG1L	ENSG00000158109	0.0218644	0	0	0	0	0.0218644	0	0	tumor protein p63 regulated 1 like	FALSE
SPON1	ENSG00000262655	0.0321293	0.0266668	0	0	0	0.0218502	0	0	spondin 1	FALSE
CAND2	ENSG00000144712	0.0218228	0	0	0	0	0.0218228	0	0	cullin associated and neddylation dissociated 2 (putative)	FALSE
TOP1	ENSG00000198900	0.0246412	0.0113213	0	0	0	0.0218109	0	0	DNA topoisomerase I	FALSE
EAPP	ENSG00000129518	0.0218057	0	0	0	0	0.0218057	0	0	E2F associated phosphoprotein	FALSE
MTUS1	ENSG00000129422	0.0218015	0	0	0	0	0.0218015	0	0	microtubule associated scaffold protein 1	FALSE
BCCIP	ENSG00000107949	0.0217783	0	0	0	0	0.0217783	0	0	BRCA2 and CDKN1A interacting protein	FALSE
CLDN11	ENSG00000013297	0.0217689	0	0	0	0	0.0217689	0	0	claudin 11	FALSE
MED21	ENSG00000152944	0.021713	0	0	0	0	0.021713	0	0	mediator complex subunit 21	FALSE
VAMP7	ENSG00000124333	0.021704	0	0	0	0	0.021704	0	0	vesicle associated membrane protein 7	FALSE
RBFOX1	ENSG00000078328	0.294318	0.287026	0	0	0	0.0217015	0.0168	0	RNA binding fox-1 homolog 1	FALSE
LEF1	ENSG00000138795	0.021649	0	0	0	0	0.021649	0	0	lymphoid enhancer binding factor 1	FALSE
COX4I1	ENSG00000131143	0.0216456	0	0	0	0	0.0216456	0	0	cytochrome c oxidase subunit 4I1	FALSE
LGALS8	ENSG00000116977	0.021588	0	0	0	0	0.021588	0	0	galectin 8	FALSE
SYNJ2	ENSG00000078269	0.0215677	0	0	0	0	0.0215677	0	0	synaptojanin 2	FALSE
CHMP2A	ENSG00000130724	0.0215666	0	0	0	0	0.0215666	0	0	charged multivesicular body protein 2A	FALSE
CEBPB	ENSG00000172216	0.04423	0	0	0	0	0.0215471	0.0388432	0	CCAAT enhancer binding protein beta	FALSE
SNRPN	ENSG00000128739	0.0215442	0	0	0	0	0.0215442	0	0	small nuclear ribonucleoprotein polypeptide N	FALSE
INAFM1	ENSG00000257704	0.0215344	0	0	0	0	0.0215344	0	0	InaF motif containing 1	FALSE
SYNGR3	ENSG00000127561	0.0215289	0	0	0	0	0.0215289	0	0	synaptogyrin 3	FALSE
OST4	ENSG00000228474	0.0214926	0	0	0	0	0.0214926	0	0	oligosaccharyltransferase complex subunit 4, non-catalytic	FALSE
NDUFA3	ENSG00000170906	0.0214926	0	0	0	0	0.0214926	0	0	NADH:ubiquinone oxidoreductase subunit A3	FALSE
CACNA2D3	ENSG00000157445	0.299999	0.292404	0	0	0	0.0214924	0.02	0	calcium voltage-gated channel auxiliary subunit alpha2delta 3	FALSE
PDK3	ENSG00000067992	0.0214681	0	0	0	0	0.0214681	0	0	pyruvate dehydrogenase kinase 3	FALSE
POLR2L	ENSG00000177700	0.0214568	0	0	0	0	0.0214568	0	0	RNA polymerase II subunit L	FALSE
KATNB1	ENSG00000140854	0.0243002	0	0	0	0	0.0214002	0.0116	0	katanin regulatory subunit B1	FALSE
L1CAM	ENSG00000198910	0.026592	0	0	0	0	0.021392	0.0208	0	L1 cell adhesion molecule	FALSE
ATP1A1	ENSG00000163399	0.0213879	0	0	0	0	0.0213879	0	0	ATPase Na+/K+ transporting subunit alpha 1	FALSE
AKAP13	ENSG00000170776	0.0213655	0	0	0	0	0.0213655	0	0	A-kinase anchoring protein 13	FALSE
ITGA7	ENSG00000135424	0.0213299	0	0	0	0	0.0213299	0	0	integrin subunit alpha 7	FALSE
NOC4L	ENSG00000184967	0.0213255	0	0	0	0	0.0213255	0	0	nucleolar complex associated 4 homolog	FALSE
NRXN2	ENSG00000110076	0.0213132	0	0	0	0	0.0213132	0	0	neurexin 2	FALSE
LNX1	ENSG00000072201	0.0213117	0	0	0	0	0.0213117	0	0	ligand of numb-protein X 1	FALSE
AHNAK2	ENSG00000185567	0.0212825	0	0	0	0	0.0212825	0	0	AHNAK nucleoprotein 2	FALSE
ANXA11	ENSG00000122359	0.0212821	0	0	0	0	0.0212821	0	0	annexin A11	FALSE
TXNIP	ENSG00000265972	0.0553387	0	0	0	0	0.0212438	0.0500278	0	thioredoxin interacting protein	FALSE
RPN1	ENSG00000163902	0.0212365	0	0	0	0	0.0212365	0	0	ribophorin I	FALSE
NTRK2	ENSG00000148053	0.0724089	0	0	0	0	0.0212175	0.0671045	0	neurotrophic receptor tyrosine kinase 2	FALSE
OPN3	ENSG00000054277	0.0212071	0	0	0	0	0.0212071	0	0	opsin 3	FALSE
PRDM16	ENSG00000142611	0.0212001	0	0	0	0	0.0212001	0	0	PR/SET domain 16	FALSE
G6PD	ENSG00000160211	0.0314638	0	0	0	0	0.0211998	0.0261639	0	glucose-6-phosphate dehydrogenase	FALSE
CYP46A1	ENSG00000036530	0.0703033	0	0	0	0	0.0211642	0.0650122	0	cytochrome P450 family 46 subfamily A member 1	FALSE
HDLBP	ENSG00000115677	0.0211528	0	0	0	0	0.0211528	0	0	high density lipoprotein binding protein	FALSE
SLC18B1	ENSG00000146409	0.0211421	0	0	0	0	0.0211421	0	0	solute carrier family 18 member B1	FALSE
MFSD6	ENSG00000151690	0.0211122	0	0	0	0	0.0211122	0	0	major facilitator superfamily domain containing 6	FALSE
C4orf48	ENSG00000243449	0.021099	0	0	0	0	0.021099	0	0	chromosome 4 open reading frame 48	FALSE
MAPRE2	ENSG00000166974	0.0210902	0	0	0	0	0.0210902	0	0	microtubule associated protein RP/EB family member 2	FALSE
SLC9A6	ENSG00000198689	0.039872	0	0	0	0	0.021088	0.0346	0	solute carrier family 9 member A6	FALSE
SERPINF1	ENSG00000132386	0.0429984	0	0	0	0	0.0210382	0.0377389	0	serpin family F member 1	FALSE
ZCCHC17	ENSG00000121766	0.0360561	0	0	0	0	0.0210242	0.0308	0	zinc finger CCHC-type containing 17	FALSE
AAK1	ENSG00000115977	0.0428524	0	0	0	0	0.0210095	0.0376	0	AP2 associated kinase 1	FALSE
RPL4	ENSG00000174444	0.0209999	0	0	0	0	0.0209999	0	0	ribosomal protein L4	FALSE
RASL10A	ENSG00000100276	0.0209611	0	0	0	0	0.0209611	0	0	RAS like family 10 member A	FALSE
CCNDBP1	ENSG00000166946	0.0209345	0	0	0	0	0.0209345	0	0	cyclin D1 binding protein 1	FALSE
RBM39	ENSG00000131051	0.0208977	0	0	0	0	0.0208977	0	0	RNA binding motif protein 39	FALSE
MGRN1	ENSG00000102858	0.0208882	0	0	0	0	0.0208882	0	0	mahogunin ring finger 1	FALSE
TMEM178B	ENSG00000261115	0.0208776	0	0	0	0	0.0208776	0	0	transmembrane protein 178B	FALSE
WDR7	ENSG00000091157	0.0237041	0.0113672	0	0	0	0.0208623	0	0	WD repeat domain 7	FALSE
TUBA4A	ENSG00000127824	0.0245948	0	0	0	0	0.0207948	0.0152	0	tubulin alpha 4a	FALSE
CDH18	ENSG00000145526	0.0207905	0	0	0	0	0.0207905	0	0	cadherin 18	FALSE
GPR88	ENSG00000181656	0.0207877	0	0	0	0	0.0207877	0	0	G protein-coupled receptor 88	FALSE
AC107993.1	ENSG00000267222	0.020779	0	0	0	0	0.020779	0	0	novel transcript	FALSE
PTPRN	ENSG00000054356	0.0207743	0	0	0	0	0.0207743	0	0	protein tyrosine phosphatase receptor type N	FALSE
LMBRD1	ENSG00000168216	0.0207447	0	0	0	0	0.0207447	0	0	LMBR1 domain containing 1	FALSE
SORBS1	ENSG00000095637	0.0234366	0	0	0	0	0.0207366	0.0108	0	sorbin and SH3 domain containing 1	FALSE
NAGPA	ENSG00000103174	0.0207316	0	0	0	0	0.0207316	0	0	N-acetylglucosamine-1-phosphodiester alpha-N-acetylglucosaminidase	FALSE
SPATA2L	ENSG00000158792	0.0207213	0	0	0	0	0.0207213	0	0	spermatogenesis associated 2 like	FALSE
SLC4A3	ENSG00000114923	0.171845	0.164453	0	0	0	0.0206786	0.02	0	solute carrier family 4 member 3	FALSE
HDDC2	ENSG00000111906	0.020658	0	0	0	0	0.020658	0	0	HD domain containing 2	FALSE
PDCD6IP	ENSG00000170248	0.020615	0	0	0	0	0.020615	0	0	programmed cell death 6 interacting protein	FALSE
DTNB	ENSG00000138101	0.0206107	0	0	0	0	0.0206107	0	0	dystrobrevin beta	FALSE
NUP50	ENSG00000093000	0.0206054	0	0	0	0	0.0206054	0	0	nucleoporin 50	FALSE
PSMD1	ENSG00000173692	0.0206049	0	0	0	0	0.0206049	0	0	proteasome 26S subunit, non-ATPase 1	FALSE
RPL28	ENSG00000108107	0.0205918	0	0	0	0	0.0205918	0	0	ribosomal protein L28	FALSE
TAF7	ENSG00000178913	0.0205897	0	0	0	0	0.0205897	0	0	TATA-box binding protein associated factor 7	FALSE
JAG1	ENSG00000101384	0.0307445	0	0	0	0	0.020578	0.0256	0	jagged canonical Notch ligand 1	FALSE
NPAS3	ENSG00000151322	0.0205715	0	0	0	0	0.0205715	0	0	neuronal PAS domain protein 3	FALSE
F3	ENSG00000117525	0.0466426	0	0	0	0	0.0205703	0.0415	0	coagulation factor III, tissue factor	FALSE
NDUFV3	ENSG00000160194	0.0205516	0	0	0	0	0.0205516	0	0	NADH:ubiquinone oxidoreductase subunit V3	FALSE
DHCR24	ENSG00000116133	0.0826247	0	0	0	0	0.0205487	0.0774875	0	24-dehydrocholesterol reductase	FALSE
RPL3	ENSG00000100316	0.0205465	0	0	0	0	0.0205465	0	0	ribosomal protein L3	FALSE
NT5C3B	ENSG00000141698	0.0205458	0	0	0	0	0.0205458	0	0	5'-nucleotidase, cytosolic IIIB	FALSE
HDAC1	ENSG00000116478	0.112716	0	0	0.1	0	0.0205439	0.0417333	0	histone deacetylase 1	FALSE
SLC25A4	ENSG00000151729	0.0241365	0	0	0	0	0.0205365	0.0144	0	solute carrier family 25 member 4	FALSE
DYNLRB1	ENSG00000125971	0.0219099	0	0	0	0	0.0205099	0.0056	0	dynein light chain roadblock-type 1	FALSE
SYN2	ENSG00000157152	0.0241041	0	0	0	0	0.0205041	0.0144	0	synapsin II	FALSE
SDC4	ENSG00000124145	0.0204554	0	0	0	0	0.0204554	0	0	syndecan 4	FALSE
LIPA	ENSG00000107798	0.0241591	0.00115031	0	0	0	0.0204313	0.0144	0	lipase A, lysosomal acid type	FALSE
PLXNA1	ENSG00000114554	0.0214149	0.00407913	0	0	0	0.0203951	0	0	plexin A1	FALSE
KITLG	ENSG00000049130	0.0492742	0	0	0	0	0.0203856	0.0441778	0	KIT ligand	FALSE
FAM174B	ENSG00000185442	0.0203812	0	0	0	0	0.0203812	0	0	family with sequence similarity 174 member B	FALSE
CASD1	ENSG00000127995	0.020361	0	0	0	0	0.020361	0	0	CAS1 domain containing 1	FALSE
CD44	ENSG00000026508	0.0773252	0	0	0	0	0.0202937	0.0722518	0	CD44 molecule (Indian blood group)	FALSE
GABRA1	ENSG00000022355	0.251715	0	0	0.242361	0	0.0202883	0.0284	0	gamma-aminobutyric acid type A receptor alpha1 subunit	FALSE
PCYT2	ENSG00000185813	0.0202193	0	0	0	0	0.0202193	0	0	phosphate cytidylyltransferase 2, ethanolamine	FALSE
CHCHD10	ENSG00000250479	0.0444512	0	0	0	0	0.0202048	0.0394	0	coiled-coil-helix-coiled-coil-helix domain containing 10	FALSE
TSC22D2	ENSG00000196428	0.0202017	0	0	0	0	0.0202017	0	0	TSC22 domain family member 2	FALSE
SULT4A1	ENSG00000130540	0.0244992	0	0	0	0	0.0201992	0.0172	0	sulfotransferase family 4A member 1	FALSE
SLCO1C1	ENSG00000139155	0.0201954	0	0	0	0	0.0201954	0	0	solute carrier organic anion transporter family member 1C1	FALSE
TXN	ENSG00000136810	0.0576259	0	0	0	0	0.0201899	0.0525784	0	thioredoxin	FALSE
DPP6	ENSG00000130226	0.0245864	0	0	0	0	0.0201864	0.0176	0	dipeptidyl peptidase like 6	FALSE
OCIAD2	ENSG00000145247	0.0201305	0	0	0	0	0.0201305	0	0	OCIA domain containing 2	FALSE
TENM3	ENSG00000218336	0.184963	0.179931	0	0	0	0.0201248	0	0	teneurin transmembrane protein 3	FALSE
LRIG1	ENSG00000144749	0.020121	0	0	0	0	0.020121	0	0	leucine rich repeats and immunoglobulin like domains 1	FALSE
PIP5K1C	ENSG00000186111	0.020111	0	0	0	0	0.020111	0	0	phosphatidylinositol-4-phosphate 5-kinase type 1 gamma	FALSE
MAP1S	ENSG00000130479	0.0200973	0	0	0	0	0.0200973	0	0	microtubule associated protein 1S	FALSE
SEMA6A	ENSG00000092421	0.162402	0.157381	0	0	0	0.0200821	0	0	semaphorin 6A	FALSE
RAP1GDS1	ENSG00000138698	0.0200812	0	0	0	0	0.0200812	0	0	Rap1 GTPase-GDP dissociation stimulator 1	FALSE
SELENOM	ENSG00000198832	0.0424557	0	0	0	0	0.0200783	0.0374361	0	selenoprotein M	FALSE
TMEM205	ENSG00000105518	0.0200581	0	0	0	0	0.0200581	0	0	transmembrane protein 205	FALSE
SEMA3F	ENSG00000001617	0.0236566	0	0	0	0	0.0200566	0.0144	0	semaphorin 3F	FALSE
ATP6V0B	ENSG00000117410	0.0200285	0	0	0	0	0.0200285	0	0	ATPase H+ transporting V0 subunit b	FALSE
CHERP	ENSG00000085872	0.0200001	0	0	0	0	0.0200001	0	0	calcium homeostasis endoplasmic reticulum protein	FALSE
PRDX6	ENSG00000117592	0.0509287	0	0	0	0	0.0199372	0.0459444	0	peroxiredoxin 6	FALSE
TBC1D7	ENSG00000145979	0.0199333	0	0	0	0	0.0199333	0	0	TBC1 domain family member 7	FALSE
GLG1	ENSG00000090863	0.0199297	0	0	0	0	0.0199297	0	0	golgi glycoprotein 1	FALSE
VTI1B	ENSG00000100568	0.0198986	0	0	0	0	0.0198986	0	0	vesicle transport through interaction with t-SNAREs 1B	FALSE
ACSS1	ENSG00000154930	0.0198834	0	0	0	0	0.0198834	0	0	acyl-CoA synthetase short chain family member 1	FALSE
SUPV3L1	ENSG00000156502	0.0198814	0	0	0	0	0.0198814	0	0	Suv3 like RNA helicase	FALSE
NDRG3	ENSG00000101079	0.0198792	0	0	0	0	0.0198792	0	0	NDRG family member 3	FALSE
SLC40A1	ENSG00000138449	0.0489375	0	0	0	0	0.0198459	0.043976	0	solute carrier family 40 member 1	FALSE
AMZ2	ENSG00000196704	0.0198093	0	0	0	0	0.0198093	0	0	archaelysin family metallopeptidase 2	FALSE
EFEMP2	ENSG00000172638	0.0198066	0	0	0	0	0.0198066	0	0	EGF containing fibulin extracellular matrix protein 2	FALSE
ELAVL3	ENSG00000196361	0.0197957	0	0	0	0	0.0197957	0	0	ELAV like RNA binding protein 3	FALSE
TAF13	ENSG00000197780	0.0197908	0	0	0	0	0.0197908	0	0	TATA-box binding protein associated factor 13	FALSE
B2M	ENSG00000166710	0.0422557	0	0	0	0	0.0197719	0.0373127	0	beta-2-microglobulin	FALSE
RASSF2	ENSG00000101265	0.0197701	0	0	0	0	0.0197701	0	0	Ras association domain family member 2	FALSE
ARHGAP5	ENSG00000100852	0.0197596	0	0	0	0	0.0197596	0	0	Rho GTPase activating protein 5	FALSE
SRD5A3	ENSG00000128039	0.0197206	0	0	0	0	0.0197206	0	0	steroid 5 alpha-reductase 3	FALSE
TMEM246	ENSG00000165152	0.0197086	0	0	0	0	0.0197086	0	0	transmembrane protein 246	FALSE
FRMD8	ENSG00000126391	0.0196793	0	0	0	0	0.0196793	0	0	FERM domain containing 8	FALSE
DPP7	ENSG00000176978	0.0315046	0	0	0	0	0.0196627	0.0265889	0	dipeptidyl peptidase 7	FALSE
FXYD6	ENSG00000137726	0.0196585	0	0	0	0	0.0196585	0	0	FXYD domain containing ion transport regulator 6	FALSE
TTLL5	ENSG00000119685	0.0196498	0	0	0	0	0.0196498	0	0	tubulin tyrosine ligase like 5	FALSE
NUDT9	ENSG00000170502	0.019639	0	0	0	0	0.019639	0	0	nudix hydrolase 9	FALSE
HSPA12A	ENSG00000165868	0.022926	0	0	0	0	0.019626	0.0132	0	heat shock protein family A (Hsp70) member 12A	FALSE
PREX2	ENSG00000046889	0.0196144	0	0	0	0	0.0196144	0	0	phosphatidylinositol-3,4,5-trisphosphate dependent Rac exchange factor 2	FALSE
PUM2	ENSG00000055917	0.0195911	0	0	0	0	0.0195911	0	0	pumilio RNA binding family member 2	FALSE
CRIM1-DT	ENSG00000260025	0.0195711	0	0	0	0	0.0195711	0	0	CRIM1 divergent transcript	FALSE
PODXL2	ENSG00000114631	0.0195493	0	0	0	0	0.0195493	0	0	podocalyxin like 2	FALSE
WASF2	ENSG00000158195	0.0195434	0	0	0	0	0.0195434	0	0	WASP family member 2	FALSE
TMX1	ENSG00000139921	0.0241293	0	0	0	0	0.0195293	0.0184	0	thioredoxin related transmembrane protein 1	FALSE
ANKRD34A	ENSG00000272031	0.0195194	0	0	0	0	0.0195194	0	0	ankyrin repeat domain 34A	FALSE
LRFN5	ENSG00000165379	0.0195014	0	0	0	0	0.0195014	0	0	leucine rich repeat and fibronectin type III domain containing 5	FALSE
COPS6	ENSG00000168090	0.01948	0	0	0	0	0.01948	0	0	COP9 signalosome subunit 6	FALSE
TESPA1	ENSG00000135426	0.0194777	0	0	0	0	0.0194777	0	0	thymocyte expressed, positive selection associated 1	FALSE
NDUFS3	ENSG00000213619	0.0194692	0	0	0	0	0.0194692	0	0	NADH:ubiquinone oxidoreductase core subunit S3	FALSE
BCS1L	ENSG00000074582	0.0194533	0	0	0	0	0.0194533	0	0	BCS1 homolog, ubiquinol-cytochrome c reductase complex chaperone	FALSE
PRUNE2	ENSG00000106772	0.0244617	0	0	0	0	0.0194469	0.0196	0	prune homolog 2 with BCH domain	FALSE
EPDR1	ENSG00000086289	0.457011	0.452151	0	0	0	0.0194402	0	0	ependymin related 1	FALSE
RAB6B	ENSG00000154917	0.0194014	0	0	0	0	0.0194014	0	0	RAB6B, member RAS oncogene family	FALSE
ATP5MF	ENSG00000241468	0.0193993	0	0	0	0	0.0193993	0	0	ATP synthase membrane subunit f	FALSE
HCFC1R1	ENSG00000103145	0.0193919	0	0	0	0	0.0193919	0	0	host cell factor C1 regulator 1	FALSE
SYN1	ENSG00000008056	0.0540463	0	0	0	0	0.0193862	0.0491998	0	synapsin I	FALSE
MRPL47	ENSG00000136522	0.0193585	0	0	0	0	0.0193585	0	0	mitochondrial ribosomal protein L47	FALSE
TMEM47	ENSG00000147027	0.0193561	0	0	0	0	0.0193561	0	0	transmembrane protein 47	FALSE
LRFN3	ENSG00000126243	0.0193473	0	0	0	0	0.0193473	0	0	leucine rich repeat and fibronectin type III domain containing 3	FALSE
CWC27	ENSG00000153015	0.0193402	0	0	0	0	0.0193402	0	0	CWC27 spliceosome associated cyclophilin	FALSE
CCNT1	ENSG00000129315	0.0229225	0	0	0	0	0.0193225	0.0144	0	cyclin T1	FALSE
RTN4R	ENSG00000040608	0.0616001	0	0	0	0	0.0193165	0.0567709	0	reticulon 4 receptor	FALSE
NDUFA8	ENSG00000119421	0.0193142	0	0	0	0	0.0193142	0	0	NADH:ubiquinone oxidoreductase subunit A8	FALSE
SH3BGRL2	ENSG00000198478	0.0193087	0	0	0	0	0.0193087	0	0	SH3 domain binding glutamate rich protein like 2	FALSE
GABPB1-AS1	ENSG00000244879	0.0193043	0	0	0	0	0.0193043	0	0	GABPB1 antisense RNA 1	FALSE
SLITRK5	ENSG00000165300	0.0193039	0	0	0	0	0.0193039	0	0	SLIT and NTRK like family member 5	FALSE
UTP4	ENSG00000141076	0.0192933	0	0	0	0	0.0192933	0	0	UTP4 small subunit processome component	FALSE
DNAJC4	ENSG00000110011	0.0192881	0	0	0	0	0.0192881	0	0	DnaJ heat shock protein family (Hsp40) member C4	FALSE
GLUD1	ENSG00000148672	0.0212656	0	0	0	0	0.0192656	0.008	0	glutamate dehydrogenase 1	FALSE
BOD1L1	ENSG00000038219	0.0192524	0	0	0	0	0.0192524	0	0	biorientation of chromosomes in cell division 1 like 1	FALSE
PAPLN	ENSG00000100767	0.0192377	0	0	0	0	0.0192377	0	0	papilin, proteoglycan like sulfated glycoprotein	FALSE
RNF123	ENSG00000164068	0.0192284	0	0	0	0	0.0192284	0	0	ring finger protein 123	FALSE
WSB1	ENSG00000109046	0.0192208	0	0	0	0	0.0192208	0	0	WD repeat and SOCS box containing 1	FALSE
FRMPD4	ENSG00000169933	0.0192117	0	0	0	0	0.0192117	0	0	FERM and PDZ domain containing 4	FALSE
FKBP1B	ENSG00000119782	0.0192033	0	0	0	0	0.0192033	0	0	FKBP prolyl isomerase 1B	FALSE
STAT3	ENSG00000168610	0.0601842	0	0	0	0	0.0191812	0.0553889	0	signal transducer and activator of transcription 3	FALSE
PLEKHH1	ENSG00000054690	0.0191787	0	0	0	0	0.0191787	0	0	pleckstrin homology, MyTH4 and FERM domain containing H1	FALSE
ZNF423	ENSG00000102935	0.0191692	0	0	0	0	0.0191692	0	0	zinc finger protein 423	FALSE
ACOT8	ENSG00000101473	0.0191665	0	0	0	0	0.0191665	0	0	acyl-CoA thioesterase 8	FALSE
CALB1	ENSG00000104327	0.067745	0	0	0	0	0.0191533	0.0629567	0	calbindin 1	FALSE
P2RY1	ENSG00000169860	0.0517526	0	0	0	0	0.0191104	0.046975	0	purinergic receptor P2Y1	FALSE
TALDO1	ENSG00000177156	0.0191034	0	0	0	0	0.0191034	0	0	transaldolase 1	FALSE
MIF-AS1	ENSG00000218537	0.019096	0	0	0	0	0.019096	0	0	MIF antisense RNA 1	FALSE
PSMD12	ENSG00000197170	0.0190805	0	0	0	0	0.0190805	0	0	proteasome 26S subunit, non-ATPase 12	FALSE
LRPAP1	ENSG00000163956	0.0740134	0	0	0	0	0.0190757	0.0692444	0	LDL receptor related protein associated protein 1	FALSE
ADGRA3	ENSG00000152990	0.0190581	0	0	0	0	0.0190581	0	0	adhesion G protein-coupled receptor A3	FALSE
THUMPD3	ENSG00000134077	0.0190342	0	0	0	0	0.0190342	0	0	THUMP domain containing 3	FALSE
PPA1	ENSG00000180817	0.0190261	0	0	0	0	0.0190261	0	0	pyrophosphatase (inorganic) 1	FALSE
HMOX2	ENSG00000103415	0.0265962	0	0	0	0	0.0190071	0.0218444	0	heme oxygenase 2	FALSE
GNB4	ENSG00000114450	0.019003	0	0	0	0	0.019003	0	0	G protein subunit beta 4	FALSE
YIF1B	ENSG00000167645	0.0189992	0	0	0	0	0.0189992	0	0	Yip1 interacting factor homolog B, membrane trafficking protein	FALSE
CUL1	ENSG00000055130	0.0189627	0	0	0	0	0.0189627	0	0	cullin 1	FALSE
SEZ6L	ENSG00000100095	0.0224384	0	0	0	0	0.0189384	0.014	0	seizure related 6 homolog like	FALSE
PON2	ENSG00000105854	0.0339707	0	0	0	0	0.0189034	0.0292449	0	paraoxonase 2	FALSE
STMN4	ENSG00000015592	0.0188797	0	0	0	0	0.0188797	0	0	stathmin 4	FALSE
STRAP	ENSG00000023734	0.0188421	0	0	0	0	0.0188421	0	0	serine/threonine kinase receptor associated protein	FALSE
PTGES3	ENSG00000110958	0.0220367	0	0	0	0	0.0188367	0.0128	0	prostaglandin E synthase 3	FALSE
ANO6	ENSG00000177119	0.0188304	0	0	0	0	0.0188304	0	0	anoctamin 6	FALSE
PARK7	ENSG00000116288	0.0645583	0	0	0	0	0.0188293	0.059851	0	Parkinsonism associated deglycase	FALSE
PXDC1	ENSG00000168994	0.0188134	0	0	0	0	0.0188134	0	0	PX domain containing 1	FALSE
ATP6V1F	ENSG00000128524	0.0187873	0	0	0	0	0.0187873	0	0	ATPase H+ transporting V1 subunit F	FALSE
AC021078.1	ENSG00000230551	0.0187739	0	0	0	0	0.0187739	0	0	novel transcript	FALSE
PRDX5	ENSG00000126432	0.0334919	0	0	0	0	0.0187674	0.0288	0	peroxiredoxin 5	FALSE
RTN4IP1	ENSG00000130347	0.0187627	0	0	0	0	0.0187627	0	0	reticulon 4 interacting protein 1	FALSE
PRDX4	ENSG00000123131	0.0187167	0	0	0	0	0.0187167	0	0	peroxiredoxin 4	FALSE
BEX5	ENSG00000184515	0.0187137	0	0	0	0	0.0187137	0	0	brain expressed X-linked 5	FALSE
INO80D	ENSG00000114933	0.0187128	0	0	0	0	0.0187128	0	0	INO80 complex subunit D	FALSE
PLK2	ENSG00000145632	0.039009	0	0	0	0	0.0187028	0.0343333	0	polo like kinase 2	FALSE
TIMM50	ENSG00000105197	0.0186963	0	0	0	0	0.0186963	0	0	translocase of inner mitochondrial membrane 50	FALSE
VPS16	ENSG00000215305	0.0186667	0	0	0	0	0.0186667	0	0	VPS16 core subunit of CORVET and HOPS complexes	FALSE
TANC1	ENSG00000115183	0.0186645	0	0	0	0	0.0186645	0	0	tetratricopeptide repeat, ankyrin repeat and coiled-coil containing 1	FALSE
GTF3A	ENSG00000122034	0.0186494	0	0	0	0	0.0186494	0	0	general transcription factor IIIA	FALSE
NADSYN1	ENSG00000172890	0.0186376	0	0	0	0	0.0186376	0	0	NAD synthetase 1	FALSE
ZDHHC16	ENSG00000171307	0.0186279	0	0	0	0	0.0186279	0	0	zinc finger DHHC-type containing 16	FALSE
SELENOI	ENSG00000138018	0.0186273	0	0	0	0	0.0186273	0	0	selenoprotein I	FALSE
ACD	ENSG00000102977	0.0490566	0	0	0	0	0.0186265	0.0444	0	ACD shelterin complex subunit and telomerase recruitment factor	FALSE
GARS	ENSG00000106105	0.0418527	0	0	0	0	0.0186108	0.0372	0	glycyl-tRNA synthetase	FALSE
TCF12	ENSG00000140262	0.0185996	0	0	0	0	0.0185996	0	0	transcription factor 12	FALSE
AGO3	ENSG00000126070	0.0185985	0	0	0	0	0.0185985	0	0	argonaute RISC catalytic component 3	FALSE
LINC00461	ENSG00000245526	0.0185967	0	0	0	0	0.0185967	0	0	long intergenic non-protein coding RNA 461	FALSE
MAST1	ENSG00000105613	0.0185826	0	0	0	0	0.0185826	0	0	microtubule associated serine/threonine kinase 1	FALSE
POP4	ENSG00000105171	0.0185717	0	0	0	0	0.0185717	0	0	POP4 homolog, ribonuclease P/MRP subunit	FALSE
DYNC1H1	ENSG00000197102	0.0185518	0	0	0	0	0.0185518	0	0	dynein cytoplasmic 1 heavy chain 1	FALSE
VTA1	ENSG00000009844	0.0185473	0	0	0	0	0.0185473	0	0	vesicle trafficking 1	FALSE
WDR11	ENSG00000120008	0.0185155	0	0	0	0	0.0185155	0	0	WD repeat domain 11	FALSE
KNDC1	ENSG00000171798	0.0185073	0	0	0	0	0.0185073	0	0	kinase non-catalytic C-lobe domain containing 1	FALSE
PNKP	ENSG00000039650	0.0185045	0	0	0	0	0.0185045	0	0	polynucleotide kinase 3'-phosphatase	FALSE
DCTN5	ENSG00000166847	0.0185023	0	0	0	0	0.0185023	0	0	dynactin subunit 5	FALSE
RUVBL2	ENSG00000183207	0.0184631	0	0	0	0	0.0184631	0	0	RuvB like AAA ATPase 2	FALSE
RRAGA	ENSG00000155876	0.0184318	0	0	0	0	0.0184318	0	0	Ras related GTP binding A	FALSE
SMCHD1	ENSG00000101596	0.0183966	0	0	0	0	0.0183966	0	0	structural maintenance of chromosomes flexible hinge domain containing 1	FALSE
STMN2	ENSG00000104435	0.0427429	0	0	0	0	0.0183938	0.0381444	0	stathmin 2	FALSE
AC036222.1	ENSG00000264451	0.018387	0	0	0	0	0.018387	0	0	novel transcript	FALSE
ETS1	ENSG00000134954	0.0321048	0.0276265	0	0	0	0.0183632	0	0	ETS proto-oncogene 1, transcription factor	FALSE
GATM	ENSG00000171766	0.0183469	0	0	0	0	0.0183469	0	0	glycine amidinotransferase	FALSE
MSN	ENSG00000147065	0.0183369	0	0	0	0	0.0183369	0	0	moesin	FALSE
ZNF326	ENSG00000162664	0.0183312	0	0	0	0	0.0183312	0	0	zinc finger protein 326	FALSE
COPS2	ENSG00000166200	0.0183296	0	0	0	0	0.0183296	0	0	COP9 signalosome subunit 2	FALSE
MAP4	ENSG00000047849	0.019917	0	0	0	0	0.018317	0.0064	0	microtubule associated protein 4	FALSE
PTPRZ1	ENSG00000106278	0.020016	0	0	0	0	0.018316	0.0068	0	protein tyrosine phosphatase receptor type Z1	FALSE
PSMD6	ENSG00000163636	0.0183156	0	0	0	0	0.0183156	0	0	proteasome 26S subunit, non-ATPase 6	FALSE
FLYWCH1	ENSG00000059122	0.0182913	0	0	0	0	0.0182913	0	0	FLYWCH-type zinc finger 1	FALSE
TCEA2	ENSG00000171703	0.0182754	0	0	0	0	0.0182754	0	0	transcription elongation factor A2	FALSE
ARHGAP31	ENSG00000031081	0.0182575	0	0	0	0	0.0182575	0	0	Rho GTPase activating protein 31	FALSE
CD9	ENSG00000010278	0.0182568	0	0	0	0	0.0182568	0	0	CD9 molecule	FALSE
ALDOC	ENSG00000109107	0.0182277	0	0	0	0	0.0182277	0	0	aldolase, fructose-bisphosphate C	FALSE
SRRM1	ENSG00000133226	0.0182198	0	0	0	0	0.0182198	0	0	serine and arginine repetitive matrix 1	FALSE
ACSBG1	ENSG00000103740	0.0182025	0	0	0	0	0.0182025	0	0	acyl-CoA synthetase bubblegum family member 1	FALSE
PLPBP	ENSG00000147471	0.0181921	0	0	0	0	0.0181921	0	0	pyridoxal phosphate binding protein	FALSE
PITHD1	ENSG00000057757	0.0181775	0	0	0	0	0.0181775	0	0	PITH domain containing 1	FALSE
LMTK2	ENSG00000164715	0.054743	0	0	0	0	0.0181721	0.0502	0	lemur tyrosine kinase 2	FALSE
IGSF21	ENSG00000117154	0.0181673	0	0	0	0	0.0181673	0	0	immunoglobin superfamily member 21	FALSE
ADARB1	ENSG00000197381	0.0181414	0	0	0	0	0.0181414	0	0	adenosine deaminase RNA specific B1	FALSE
MICU1	ENSG00000107745	0.0226207	0	0	0	0	0.0181207	0.018	0	mitochondrial calcium uptake 1	FALSE
ACO2	ENSG00000100412	0.0181026	0	0	0	0	0.0181026	0	0	aconitase 2	FALSE
NPTX1	ENSG00000171246	0.0775847	0	0	0	0	0.018091	0.0730619	0	neuronal pentraxin 1	FALSE
AASDH	ENSG00000157426	0.0180899	0	0	0	0	0.0180899	0	0	aminoadipate-semialdehyde dehydrogenase	FALSE
PTPRJ	ENSG00000149177	0.0180881	0	0	0	0	0.0180881	0	0	protein tyrosine phosphatase receptor type J	FALSE
EWSR1	ENSG00000182944	0.0180858	0	0	0	0	0.0180858	0	0	EWS RNA binding protein 1	FALSE
ZNRD2	ENSG00000173465	0.0180823	0	0	0	0	0.0180823	0	0	zinc ribbon domain containing 2	FALSE
EXOC3	ENSG00000180104	0.0180719	0	0	0	0	0.0180719	0	0	exocyst complex component 3	FALSE
TET2	ENSG00000168769	0.0180606	0	0	0	0	0.0180606	0	0	tet methylcytosine dioxygenase 2	FALSE
COPS3	ENSG00000141030	0.018052	0	0	0	0	0.018052	0	0	COP9 signalosome subunit 3	FALSE
TIGD1	ENSG00000221944	0.0180303	0	0	0	0	0.0180303	0	0	tigger transposable element derived 1	FALSE
ADGRA1	ENSG00000197177	0.0179931	0	0	0	0	0.0179931	0	0	adhesion G protein-coupled receptor A1	FALSE
IGF1R	ENSG00000140443	0.0797051	0	0	0	0	0.017993	0.0752069	0	insulin like growth factor 1 receptor	FALSE
SFXN4	ENSG00000183605	0.0179867	0	0	0	0	0.0179867	0	0	sideroflexin 4	FALSE
NDRG1	ENSG00000104419	0.0219774	0	0	0	0	0.0179774	0.016	0	N-myc downstream regulated 1	FALSE
CASP7	ENSG00000165806	0.0407943	0	0	0	0	0.0179773	0.0363	0	caspase 7	FALSE
DNAJA4	ENSG00000140403	0.0179556	0	0	0	0	0.0179556	0	0	DnaJ heat shock protein family (Hsp40) member A4	FALSE
NHSL1	ENSG00000135540	0.0179464	0	0	0	0	0.0179464	0	0	NHS like 1	FALSE
CSNK1A1	ENSG00000113712	0.0179433	0	0	0	0	0.0179433	0	0	casein kinase 1 alpha 1	FALSE
SEPTIN6	ENSG00000125354	0.017943	0	0	0	0	0.017943	0	0	septin 6	FALSE
MAP4K5	ENSG00000012983	0.0179008	0	0	0	0	0.0179008	0	0	mitogen-activated protein kinase kinase kinase kinase 5	FALSE
ERCC3	ENSG00000163161	0.0178913	0	0	0	0	0.0178913	0	0	ERCC excision repair 3, TFIIH core complex helicase subunit	FALSE
CENPT	ENSG00000102901	0.0178902	0	0	0	0	0.0178902	0	0	centromere protein T	FALSE
RASSF8	ENSG00000123094	0.238382	0.233911	0	0	0	0.017884	0	0	Ras association domain family member 8	FALSE
CMTM6	ENSG00000091317	0.0178663	0	0	0	0	0.0178663	0	0	CKLF like MARVEL transmembrane domain containing 6	FALSE
PWWP2B	ENSG00000171813	0.0178593	0	0	0	0	0.0178593	0	0	PWWP domain containing 2B	FALSE
KBTBD11	ENSG00000176595	0.0178592	0	0	0	0	0.0178592	0	0	kelch repeat and BTB domain containing 11	FALSE
EMP1	ENSG00000134531	0.0244599	0	0	0	0	0.0178397	0.02	0	epithelial membrane protein 1	FALSE
TSPAN3	ENSG00000140391	0.0178388	0	0	0	0	0.0178388	0	0	tetraspanin 3	FALSE
RYR3	ENSG00000198838	0.0485581	0	0	0	0	0.0178326	0.0441	0	ryanodine receptor 3	FALSE
FBXL15	ENSG00000107872	0.0178199	0	0	0	0	0.0178199	0	0	F-box and leucine rich repeat protein 15	FALSE
HIPK1	ENSG00000163349	0.0177985	0	0	0	0	0.0177985	0	0	homeodomain interacting protein kinase 1	FALSE
PAQR6	ENSG00000160781	0.0177823	0	0	0	0	0.0177823	0	0	progestin and adipoQ receptor family member 6	FALSE
CRB1	ENSG00000134376	0.017764	0	0	0	0	0.017764	0	0	crumbs cell polarity complex component 1	FALSE
UBAP2	ENSG00000137073	0.0177523	0	0	0	0	0.0177523	0	0	ubiquitin associated protein 2	FALSE
SNX18	ENSG00000178996	0.0177515	0	0	0	0	0.0177515	0	0	sorting nexin 18	FALSE
ANTXR1	ENSG00000169604	0.238343	0.233911	0	0	0	0.0177293	0	0	ANTXR cell adhesion molecule 1	FALSE
MAST2	ENSG00000086015	0.0177242	0	0	0	0	0.0177242	0	0	microtubule associated serine/threonine kinase 2	FALSE
UFC1	ENSG00000143222	0.0176897	0	0	0	0	0.0176897	0	0	ubiquitin-fold modifier conjugating enzyme 1	FALSE
PEX13	ENSG00000162928	0.0176876	0	0	0	0	0.0176876	0	0	peroxisomal biogenesis factor 13	FALSE
EMC7	ENSG00000134153	0.0176714	0	0	0	0	0.0176714	0	0	ER membrane protein complex subunit 7	FALSE
GPAM	ENSG00000119927	0.017619	0	0	0	0	0.017619	0	0	glycerol-3-phosphate acyltransferase, mitochondrial	FALSE
KHSRP	ENSG00000088247	0.0176046	0	0	0	0	0.0176046	0	0	KH-type splicing regulatory protein	FALSE
EIF3D	ENSG00000100353	0.0176037	0	0	0	0	0.0176037	0	0	eukaryotic translation initiation factor 3 subunit D	FALSE
AZIN1	ENSG00000155096	0.0175948	0	0	0	0	0.0175948	0	0	antizyme inhibitor 1	FALSE
ADRB1	ENSG00000043591	1	0	0	1	0	0.0175778	0.0508	0	adrenoceptor beta 1	FALSE
TMSB10	ENSG00000034510	0.0175778	0	0	0	0	0.0175778	0	0	thymosin beta 10	FALSE
C12orf10	ENSG00000139637	0.0175573	0	0	0	0	0.0175573	0	0	chromosome 12 open reading frame 10	FALSE
DCAF6	ENSG00000143164	0.0175496	0	0	0	0	0.0175496	0	0	DDB1 and CUL4 associated factor 6	FALSE
ROGDI	ENSG00000067836	0.0175399	0	0	0	0	0.0175399	0	0	rogdi atypical leucine zipper	FALSE
CDC40	ENSG00000168438	0.0175301	0	0	0	0	0.0175301	0	0	cell division cycle 40	FALSE
TRAPPC12	ENSG00000171853	0.0175282	0	0	0	0	0.0175282	0	0	trafficking protein particle complex 12	FALSE
ARFGEF3	ENSG00000112379	0.0175177	0	0	0	0	0.0175177	0	0	ARFGEF family member 3	FALSE
MIEN1	ENSG00000141741	0.0174968	0	0	0	0	0.0174968	0	0	migration and invasion enhancer 1	FALSE
INSIG2	ENSG00000125629	0.017493	0	0	0	0	0.017493	0	0	insulin induced gene 2	FALSE
ACAP3	ENSG00000131584	0.0174914	0	0	0	0	0.0174914	0	0	ArfGAP with coiled-coil, ankyrin repeat and PH domains 3	FALSE
KIFAP3	ENSG00000075945	0.379372	0	0	0	0.375	0.0174894	0	0	kinesin associated protein 3	FALSE
LHX2	ENSG00000106689	0.252846	0	0	0	0	0.0174481	0	0.248484	LIM homeobox 2	FALSE
LAMP5	ENSG00000125869	0.0174318	0	0	0	0	0.0174318	0	0	lysosomal associated membrane protein family member 5	FALSE
PFDN2	ENSG00000143256	0.0174262	0	0	0	0	0.0174262	0	0	prefoldin subunit 2	FALSE
TSTA3	ENSG00000104522	0.0174195	0	0	0	0	0.0174195	0	0	tissue specific transplantation antigen P35B	FALSE
SLC35E2A	ENSG00000215790	0.0174081	0	0	0	0	0.0174081	0	0	solute carrier family 35 member E2A	FALSE
JKAMP	ENSG00000050130	0.0174073	0	0	0	0	0.0174073	0	0	JNK1/MAPK8 associated membrane protein	FALSE
LIX1	ENSG00000145721	0.0173951	0	0	0	0	0.0173951	0	0	limb and CNS expressed 1	FALSE
VPS4A	ENSG00000132612	0.0173923	0	0	0	0	0.0173923	0	0	vacuolar protein sorting 4 homolog A	FALSE
STK17B	ENSG00000081320	0.0173921	0	0	0	0	0.0173921	0	0	serine/threonine kinase 17b	FALSE
PKIG	ENSG00000168734	0.0173886	0	0	0	0	0.0173886	0	0	cAMP-dependent protein kinase inhibitor gamma	FALSE
ENDOG	ENSG00000167136	0.0173865	0	0	0	0	0.0173865	0	0	endonuclease G	FALSE
ELOB	ENSG00000103363	0.0173749	0	0	0	0	0.0173749	0	0	elongin B	FALSE
FGFR3	ENSG00000068078	0.76188	0	0	0.75	0	0.0173731	0.0398	0	fibroblast growth factor receptor 3	FALSE
FAT1	ENSG00000083857	0.154652	0.150309	0	0	0	0.0173721	0	0	FAT atypical cadherin 1	FALSE
ARHGEF26-AS1	ENSG00000243069	0.017366	0	0	0	0	0.017366	0	0	ARHGEF26 antisense RNA 1	FALSE
TMEM151A	ENSG00000179292	0.017361	0	0	0	0	0.017361	0	0	transmembrane protein 151A	FALSE
YIF1A	ENSG00000174851	0.0173501	0	0	0	0	0.0173501	0	0	Yip1 interacting factor homolog A, membrane trafficking protein	FALSE
ACYP2	ENSG00000170634	0.0214191	0	0	0	0	0.0173191	0.0164	0	acylphosphatase 2	FALSE
ANXA6	ENSG00000197043	0.0516282	0	0	0	0	0.0173163	0.0472991	0	annexin A6	FALSE
EP300	ENSG00000100393	0.0272286	0	0	0	0	0.0173143	0.0229	0	E1A binding protein p300	FALSE
VPS13B	ENSG00000132549	0.0172997	0	0	0	0	0.0172997	0	0	vacuolar protein sorting 13 homolog B	FALSE
PHPT1	ENSG00000054148	0.0172513	0	0	0	0	0.0172513	0	0	phosphohistidine phosphatase 1	FALSE
MKRN1	ENSG00000133606	0.0172437	0	0	0	0	0.0172437	0	0	makorin ring finger protein 1	FALSE
MTURN	ENSG00000180354	0.0172136	0	0	0	0	0.0172136	0	0	maturin, neural progenitor differentiation regulator homolog	FALSE
BASP1	ENSG00000176788	0.017209	0	0	0	0	0.017209	0	0	brain abundant membrane attached signal protein 1	FALSE
CDC42EP4	ENSG00000179604	0.0171907	0	0	0	0	0.0171907	0	0	CDC42 effector protein 4	FALSE
GRAMD1C	ENSG00000178075	0.017186	0	0	0	0	0.017186	0	0	GRAM domain containing 1C	FALSE
SLC7A11	ENSG00000151012	0.0208843	0	0	0	0	0.0171843	0.0148	0	solute carrier family 7 member 11	FALSE
PLP1	ENSG00000123560	0.0504845	0	0	0	0	0.0171381	0.0462	0	proteolipid protein 1	FALSE
ATP9B	ENSG00000166377	0.0171213	0	0	0	0	0.0171213	0	0	ATPase phospholipid transporting 9B (putative)	FALSE
GABRB3	ENSG00000166206	0.204279	0	0	0.2	0	0.0171148	0	0	gamma-aminobutyric acid type A receptor beta3 subunit	FALSE
TMEM69	ENSG00000159596	0.0171141	0	0	0	0	0.0171141	0	0	transmembrane protein 69	FALSE
IQGAP1	ENSG00000140575	0.0170889	0	0	0	0	0.0170889	0	0	IQ motif containing GTPase activating protein 1	FALSE
PRSS3	ENSG00000010438	0.02098	0	0	0	0	0.01708	0.0156	0	serine protease 3	FALSE
DYNLL1	ENSG00000088986	0.0170771	0	0	0	0	0.0170771	0	0	dynein light chain LC8-type 1	FALSE
EIF4ENIF1	ENSG00000184708	0.0170648	0	0	0	0	0.0170648	0	0	eukaryotic translation initiation factor 4E nuclear import factor 1	FALSE
CCDC24	ENSG00000159214	0.0170623	0	0	0	0	0.0170623	0	0	coiled-coil domain containing 24	FALSE
SNAP47	ENSG00000143740	0.0170505	0	0	0	0	0.0170505	0	0	synaptosome associated protein 47	FALSE
JPT1	ENSG00000189159	0.0207499	0	0	0	0	0.0170499	0.0148	0	Jupiter microtubule associated homolog 1	FALSE
METTL5	ENSG00000138382	0.0170448	0	0	0	0	0.0170448	0	0	methyltransferase like 5	FALSE
LDHB	ENSG00000111716	0.0170444	0	0	0	0	0.0170444	0	0	lactate dehydrogenase B	FALSE
ACKR3	ENSG00000144476	0.0214605	0	0	0	0	0.0170418	0.0172	0	atypical chemokine receptor 3	FALSE
HERPUD2	ENSG00000122557	0.0170049	0	0	0	0	0.0170049	0	0	HERPUD family member 2	FALSE
FAM3A	ENSG00000071889	0.0169978	0	0	0	0	0.0169978	0	0	family with sequence similarity 3 member A	FALSE
SPTAN1	ENSG00000197694	0.0254467	0	0	0	0	0.0169866	0.0212	0	spectrin alpha, non-erythrocytic 1	FALSE
KCNQ2	ENSG00000075043	0.0206616	0	0	0	0	0.0169616	0.0148	0	potassium voltage-gated channel subfamily Q member 2	FALSE
PFKFB3	ENSG00000170525	0.0169551	0	0	0	0	0.0169551	0	0	6-phosphofructo-2-kinase/fructose-2,6-biphosphatase 3	FALSE
HLA-E	ENSG00000204592	0.0169668	0.000177128	0	0	0	0.0169225	0	0	major histocompatibility complex, class I, E	FALSE
ABHD17B	ENSG00000107362	0.0169182	0	0	0	0	0.0169182	0	0	abhydrolase domain containing 17B	FALSE
IFT122	ENSG00000163913	0.016907	0	0	0	0	0.016907	0	0	intraflagellar transport 122	FALSE
CST3	ENSG00000101439	0.398353	0	0	0	0.375	0.0169066	0.0858975	0	cystatin C	FALSE
MARK3	ENSG00000075413	0.0254236	0	0	0	0	0.0168943	0.0212	0	microtubule affinity regulating kinase 3	FALSE
RBX1	ENSG00000100387	0.204222	0	0	0.2	0	0.0168864	0	0	ring-box 1	FALSE
KLF2	ENSG00000127528	0.0505686	0	0	0	0	0.0168744	0.04635	0	Kruppel like factor 2	FALSE
BTF3	ENSG00000145741	0.0168484	0	0	0	0	0.0168484	0	0	basic transcription factor 3	FALSE
NFE2L2	ENSG00000116044	0.0581457	0	0	0	0	0.0168284	0.0539385	0	nuclear factor, erythroid 2 like 2	FALSE
ARF3	ENSG00000134287	0.0168253	0	0	0	0	0.0168253	0	0	ADP ribosylation factor 3	FALSE
DIP2B	ENSG00000066084	0.0168006	0	0	0	0	0.0168006	0	0	disco interacting protein 2 homolog B	FALSE
SOX5	ENSG00000134532	0.0221993	0	0	0	0	0.0167973	0.018	0	SRY-box 5	FALSE
CNPPD1	ENSG00000115649	0.0167954	0	0	0	0	0.0167954	0	0	cyclin Pas1/PHO80 domain containing 1	FALSE
BRD3OS	ENSG00000235106	0.0167933	0	0	0	0	0.0167933	0	0	BRD3 opposite strand	FALSE
SCD5	ENSG00000145284	0.02049	0	0	0	0	0.01679	0.0148	0	stearoyl-CoA desaturase 5	FALSE
ZDHHC2	ENSG00000104219	0.0205875	0	0	0	0	0.0167875	0.0152	0	zinc finger DHHC-type containing 2	FALSE
GABBR1	ENSG00000204681	1	0	0	1	0	0.0167808	0.028	0	gamma-aminobutyric acid type B receptor subunit 1	FALSE
MAP7D2	ENSG00000184368	0.0166938	0	0	0	0	0.0166938	0	0	MAP7 domain containing 2	FALSE
APOLD1	ENSG00000178878	0.0166917	0	0	0	0	0.0166917	0	0	apolipoprotein L domain containing 1	FALSE
TRMT1	ENSG00000104907	0.0166793	0	0	0	0	0.0166793	0	0	tRNA methyltransferase 1	FALSE
ADCY1	ENSG00000164742	0.0166625	0	0	0	0	0.0166625	0	0	adenylate cyclase 1	FALSE
ROBO4	ENSG00000154133	0.0166506	0	0	0	0	0.0166506	0	0	roundabout guidance receptor 4	FALSE
HUWE1	ENSG00000086758	0.0166489	0	0	0	0	0.0166489	0	0	HECT, UBA and WWE domain containing E3 ubiquitin protein ligase 1	FALSE
MLC1	ENSG00000100427	0.0166392	0	0	0	0	0.0166392	0	0	modulator of VRAC current 1	FALSE
AC120114.3	ENSG00000279789	0.0166375	0	0	0	0	0.0166375	0	0	novel transcript, sense intronic to KCTD13	FALSE
MED13L	ENSG00000123066	0.0166335	0	0	0	0	0.0166335	0	0	mediator complex subunit 13L	FALSE
DAD1	ENSG00000129562	0.016588	0	0	0	0	0.016588	0	0	defender against cell death 1	FALSE
IDH3A	ENSG00000166411	0.0165787	0	0	0	0	0.0165787	0	0	isocitrate dehydrogenase (NAD(+)) 3 alpha	FALSE
PTCD1	ENSG00000106246	0.0357398	0	0	0	0	0.0165593	0.0316	0	pentatricopeptide repeat domain 1	FALSE
PLD3	ENSG00000105223	0.124427	0	0	0	0	0.0165402	0.120292	0	phospholipase D family member 3	FALSE
NMT2	ENSG00000152465	0.0165295	0	0	0	0	0.0165295	0	0	N-myristoyltransferase 2	FALSE
IL1R1	ENSG00000115594	0.0165019	0	0	0	0	0.0165019	0	0	interleukin 1 receptor type 1	FALSE
CTIF	ENSG00000134030	0.0164946	0	0	0	0	0.0164946	0	0	cap binding complex dependent translation initiation factor	FALSE
AP1G2	ENSG00000213983	0.0164866	0	0	0	0	0.0164866	0	0	adaptor related protein complex 1 subunit gamma 2	FALSE
HGS	ENSG00000185359	0.0164866	0	0	0	0	0.0164866	0	0	hepatocyte growth factor-regulated tyrosine kinase substrate	FALSE
DCTN3	ENSG00000137100	0.0164766	0	0	0	0	0.0164766	0	0	dynactin subunit 3	FALSE
ETS2	ENSG00000157557	0.0495142	0	0	0	0	0.0164568	0.0454	0	ETS proto-oncogene 2, transcription factor	FALSE
ORMDL1	ENSG00000128699	0.0164476	0	0	0	0	0.0164476	0	0	ORMDL sphingolipid biosynthesis regulator 1	FALSE
RCOR3	ENSG00000117625	0.016445	0	0	0	0	0.016445	0	0	REST corepressor 3	FALSE
PPP2R1B	ENSG00000137713	0.01643	0	0	0	0	0.01643	0	0	protein phosphatase 2 scaffold subunit Abeta	FALSE
PSEN1	ENSG00000080815	1	1	0	1	0.375	0.0164101	0.141767	0.305484	presenilin 1	FALSE
MYL6B	ENSG00000196465	0.0164088	0	0	0	0	0.0164088	0	0	myosin light chain 6B	FALSE
METAP1	ENSG00000164024	0.192044	0.187947	0	0	0	0.0163907	0	0	methionyl aminopeptidase 1	FALSE
SLC39A3	ENSG00000141873	0.0163862	0	0	0	0	0.0163862	0	0	solute carrier family 39 member 3	FALSE
STS	ENSG00000101846	0.0163839	0	0	0	0	0.0163839	0	0	steroid sulfatase	FALSE
HNRNPDL	ENSG00000152795	0.0163781	0	0	0	0	0.0163781	0	0	heterogeneous nuclear ribonucleoprotein D like	FALSE
NDUFS5	ENSG00000168653	0.0163714	0	0	0	0	0.0163714	0	0	NADH:ubiquinone oxidoreductase subunit S5	FALSE
COL24A1	ENSG00000171502	0.0163666	0	0	0	0	0.0163666	0	0	collagen type XXIV alpha 1 chain	FALSE
RPL36AL	ENSG00000165502	0.0163448	0	0	0	0	0.0163448	0	0	ribosomal protein L36a like	FALSE
CSPG5	ENSG00000114646	0.0163392	0	0	0	0	0.0163392	0	0	chondroitin sulfate proteoglycan 5	FALSE
EIF4H	ENSG00000106682	0.0163337	0	0	0	0	0.0163337	0	0	eukaryotic translation initiation factor 4H	FALSE
MDN1	ENSG00000112159	0.0163259	0	0	0	0	0.0163259	0	0	midasin AAA ATPase 1	FALSE
AREL1	ENSG00000119682	0.0163211	0	0	0	0	0.0163211	0	0	apoptosis resistant E3 ubiquitin protein ligase 1	FALSE
PPP3CB	ENSG00000107758	0.0163109	0	0	0	0	0.0163109	0	0	protein phosphatase 3 catalytic subunit beta	FALSE
TSG101	ENSG00000074319	0.0163069	0	0	0	0	0.0163069	0	0	tumor susceptibility 101	FALSE
ERLIN2	ENSG00000147475	0.0163033	0	0	0	0	0.0163033	0	0	ER lipid raft associated 2	FALSE
GAN	ENSG00000261609	0.0256732	0	0	0	0	0.0162928	0.0216	0	gigaxonin	FALSE
TTC9B	ENSG00000174521	0.0162872	0	0	0	0	0.0162872	0	0	tetratricopeptide repeat domain 9B	FALSE
RF00019	ENSG00000200170	0.016287	0	0	0	0	0.016287	0	0		FALSE
EIF3H	ENSG00000147677	0.016277	0	0	0	0	0.016277	0	0	eukaryotic translation initiation factor 3 subunit H	FALSE
BLVRB	ENSG00000090013	0.0162643	0	0	0	0	0.0162643	0	0	biliverdin reductase B	FALSE
GOLGA2	ENSG00000167110	1	0	0	0	1	0.0162569	0	0	golgin A2	FALSE
KIAA0513	ENSG00000135709	0.0162505	0	0	0	0	0.0162505	0	0	KIAA0513	FALSE
DNAH9	ENSG00000007174	0.016204	0	0	0	0	0.016204	0	0	dynein axonemal heavy chain 9	FALSE
THY1	ENSG00000154096	0.016197	0	0	0	0	0.016197	0	0	Thy-1 cell surface antigen	FALSE
RASGRF2	ENSG00000113319	0.0161847	0	0	0	0	0.0161847	0	0	Ras protein specific guanine nucleotide releasing factor 2	FALSE
HTR2A	ENSG00000102468	1	0	0	1	0	0.0161726	0.0600226	0	5-hydroxytryptamine receptor 2A	FALSE
PRKAG2	ENSG00000106617	0.0161613	0	0	0	0	0.0161613	0	0	protein kinase AMP-activated non-catalytic subunit gamma 2	FALSE
EMC2	ENSG00000104412	0.0161536	0	0	0	0	0.0161536	0	0	ER membrane protein complex subunit 2	FALSE
PAIP2	ENSG00000120727	0.0178439	0	0	0	0	0.0161439	0.0068	0	poly(A) binding protein interacting protein 2	FALSE
SYNGR1	ENSG00000100321	0.0161253	0	0	0	0	0.0161253	0	0	synaptogyrin 1	FALSE
PSMC2	ENSG00000161057	0.0161252	0	0	0	0	0.0161252	0	0	proteasome 26S subunit, ATPase 2	FALSE
DUSP8	ENSG00000184545	0.0161204	0	0	0	0	0.0161204	0	0	dual specificity phosphatase 8	FALSE
MET	ENSG00000105976	0.0161175	0	0	0	0	0.0161175	0	0	MET proto-oncogene, receptor tyrosine kinase	FALSE
SOS2	ENSG00000100485	0.0384287	0	0	0	0	0.0161146	0.0344	0	SOS Ras/Rho guanine nucleotide exchange factor 2	FALSE
AP2S1	ENSG00000042753	0.0161051	0	0	0	0	0.0161051	0	0	adaptor related protein complex 2 subunit sigma 1	FALSE
TRPM3	ENSG00000083067	0.0160925	0	0	0	0	0.0160925	0	0	transient receptor potential cation channel subfamily M member 3	FALSE
EPM2AIP1	ENSG00000178567	0.0160704	0	0	0	0	0.0160704	0	0	EPM2A interacting protein 1	FALSE
DMAP1	ENSG00000178028	0.0160629	0	0	0	0	0.0160629	0	0	DNA methyltransferase 1 associated protein 1	FALSE
KHDRBS3	ENSG00000131773	0.0160602	0	0	0	0	0.0160602	0	0	KH RNA binding domain containing, signal transduction associated 3	FALSE
NOVA1	ENSG00000139910	0.0160543	0	0	0	0	0.0160543	0	0	NOVA alternative splicing regulator 1	FALSE
TIAM2	ENSG00000146426	0.0187155	0.0106899	0	0	0	0.016043	0	0	T cell lymphoma invasion and metastasis 2	FALSE
PPP1R11	ENSG00000204619	0.0160081	0	0	0	0	0.0160081	0	0	protein phosphatase 1 regulatory inhibitor subunit 11	FALSE
UBL7	ENSG00000138629	0.0159979	0	0	0	0	0.0159979	0	0	ubiquitin like 7	FALSE
FIS1	ENSG00000214253	0.015993	0	0	0	0	0.015993	0	0	fission, mitochondrial 1	FALSE
C12orf76	ENSG00000174456	0.0159718	0	0	0	0	0.0159718	0	0	chromosome 12 open reading frame 76	FALSE
OSMR	ENSG00000145623	0.0159567	0	0	0	0	0.0159567	0	0	oncostatin M receptor	FALSE
SNU13	ENSG00000100138	0.0159516	0	0	0	0	0.0159516	0	0	small nuclear ribonucleoprotein 13	FALSE
MZT2A	ENSG00000173272	0.0159314	0	0	0	0	0.0159314	0	0	mitotic spindle organizing protein 2A	FALSE
LRP10	ENSG00000197324	0.0515809	0	0	0	0	0.0159236	0.0476	0	LDL receptor related protein 10	FALSE
AP1M1	ENSG00000072958	0.0159171	0	0	0	0	0.0159171	0	0	adaptor related protein complex 1 subunit mu 1	FALSE
BSG	ENSG00000172270	0.243509	0.235469	0	0	0	0.015904	0.0250944	0	basigin (Ok blood group)	FALSE
BAIAP2-DT	ENSG00000226137	0.0159013	0	0	0	0	0.0159013	0	0	BAIAP2 divergent transcript	FALSE
NR2E1	ENSG00000112333	0.0158918	0	0	0	0	0.0158918	0	0	nuclear receptor subfamily 2 group E member 1	FALSE
GALC	ENSG00000054983	0.0447724	0	0	0	0	0.0158896	0.0408	0	galactosylceramidase	FALSE
CACNB3	ENSG00000167535	0.0158883	0	0	0	0	0.0158883	0	0	calcium voltage-gated channel auxiliary subunit beta 3	FALSE
NPL	ENSG00000135838	0.019971	0	0	0	0	0.0158841	0.016	0	N-acetylneuraminate pyruvate lyase	FALSE
CDC42SE2	ENSG00000158985	0.294253	0.290289	0	0	0	0.0158574	0	0	CDC42 small effector 2	FALSE
TCP1	ENSG00000120438	0.0158498	0	0	0	0	0.0158498	0	0	t-complex 1	FALSE
LYNX1	ENSG00000180155	0.0158453	0	0	0	0	0.0158453	0	0	Ly6/neurotoxin 1	FALSE
FAM149B1	ENSG00000138286	0.0158453	0	0	0	0	0.0158453	0	0	family with sequence similarity 149 member B1	FALSE
SPATA13	ENSG00000182957	0.015825	0	0	0	0	0.015825	0	0	spermatogenesis associated 13	FALSE
FMR1	ENSG00000102081	0.051763	0	0	0	0	0.0158246	0.0478069	0	fragile X mental retardation 1	FALSE
FAM210B	ENSG00000124098	0.0158194	0	0	0	0	0.0158194	0	0	family with sequence similarity 210 member B	FALSE
PRMT7	ENSG00000132600	0.0157589	0	0	0	0	0.0157589	0	0	protein arginine methyltransferase 7	FALSE
RAB3A	ENSG00000105649	0.0157493	0	0	0	0	0.0157493	0	0	RAB3A, member RAS oncogene family	FALSE
RTRAF	ENSG00000087302	0.0157274	0	0	0	0	0.0157274	0	0	RNA transcription, translation and transport factor	FALSE
VIM	ENSG00000026025	0.0661456	0	0	0	0	0.0157059	0.0622191	0	vimentin	FALSE
APMAP	ENSG00000101474	0.0542246	0	0	0	0	0.0156982	0.0503	0	adipocyte plasma membrane associated protein	FALSE
PGM2L1	ENSG00000165434	0.0156878	0	0	0	0	0.0156878	0	0	phosphoglucomutase 2 like 1	FALSE
PPP2CB	ENSG00000104695	0.0156841	0	0	0	0	0.0156841	0	0	protein phosphatase 2 catalytic subunit beta	FALSE
RUNDC1	ENSG00000198863	0.015683	0	0	0	0	0.015683	0	0	RUN domain containing 1	FALSE
HSPA4	ENSG00000170606	0.309405	0	0	0	0	0.0156822	0	0.305484	heat shock protein family A (Hsp70) member 4	FALSE
CUX1	ENSG00000257923	0.015666	0	0	0	0	0.015666	0	0	cut like homeobox 1	FALSE
NDUFA4	ENSG00000189043	0.0219135	0	0	0	0	0.0156541	0.018	0	NDUFA4 mitochondrial complex associated	FALSE
PM20D2	ENSG00000146281	0.0156411	0	0	0	0	0.0156411	0	0	peptidase M20 domain containing 2	FALSE
BSN	ENSG00000164061	0.37891	0	0	0	0.375	0.0156381	0	0	bassoon presynaptic cytomatrix protein	FALSE
NDUFA2	ENSG00000131495	0.0156283	0	0	0	0	0.0156283	0	0	NADH:ubiquinone oxidoreductase subunit A2	FALSE
BUD31	ENSG00000106245	0.0156283	0	0	0	0	0.0156283	0	0	BUD31 homolog	FALSE
MRPL55	ENSG00000162910	0.0156188	0	0	0	0	0.0156188	0	0	mitochondrial ribosomal protein L55	FALSE
PSMC5	ENSG00000087191	0.0156095	0	0	0	0	0.0156095	0	0	proteasome 26S subunit, ATPase 5	FALSE
CARTPT	ENSG00000164326	0.0155969	0	0	0	0	0.0155969	0	0	CART prepropeptide	FALSE
PPM1H	ENSG00000111110	0.015557	0	0	0	0	0.015557	0	0	protein phosphatase, Mg2+/Mn2+ dependent 1H	FALSE
PKM	ENSG00000067225	0.0265742	0	0	0	0	0.0155413	0.0226889	0	pyruvate kinase M1/2	FALSE
HEG1	ENSG00000173706	0.0155365	0	0	0	0	0.0155365	0	0	heart development protein with EGF like domains 1	FALSE
GRIA1	ENSG00000155511	0.269417	0	0	0.25	0	0.015504	0.0707758	0	glutamate ionotropic receptor AMPA type subunit 1	FALSE
SLITRK4	ENSG00000179542	0.0154978	0	0	0	0	0.0154978	0	0	SLIT and NTRK like family member 4	FALSE
CCSER2	ENSG00000107771	0.0154801	0	0	0	0	0.0154801	0	0	coiled-coil serine rich protein 2	FALSE
BEGAIN	ENSG00000183092	0.015474	0	0	0	0	0.015474	0	0	brain enriched guanylate kinase associated	FALSE
AL035252.4	ENSG00000279322	0.0154713	0	0	0	0	0.0154713	0	0	TEC	FALSE
ALS2	ENSG00000003393	0.0214673	0	0	0	0	0.0154693	0.0176	0	alsin Rho guanine nucleotide exchange factor ALS2	FALSE
AC007998.4	ENSG00000275512	0.0154558	0	0	0	0	0.0154558	0	0	novel transcript	FALSE
ATP1B1	ENSG00000143153	0.015455	0	0	0	0	0.015455	0	0	ATPase Na+/K+ transporting subunit beta 1	FALSE
PIK3C2A	ENSG00000011405	0.015427	0	0	0	0	0.015427	0	0	phosphatidylinositol-4-phosphate 3-kinase catalytic subunit type 2 alpha	FALSE
LAGE3	ENSG00000196976	0.0154195	0	0	0	0	0.0154195	0	0	L antigen family member 3	FALSE
CCT8	ENSG00000156261	0.0154113	0	0	0	0	0.0154113	0	0	chaperonin containing TCP1 subunit 8	FALSE
HCG18	ENSG00000231074	0.0154021	0	0	0	0	0.0154021	0	0	HLA complex group 18	FALSE
TRIL	ENSG00000255690	0.0153901	0	0	0	0	0.0153901	0	0	TLR4 interactor with leucine rich repeats	FALSE
PEX14	ENSG00000142655	0.0153897	0	0	0	0	0.0153897	0	0	peroxisomal biogenesis factor 14	FALSE
DNAJC7	ENSG00000168259	0.0153889	0	0	0	0	0.0153889	0	0	DnaJ heat shock protein family (Hsp40) member C7	FALSE
GGNBP2	ENSG00000278311	0.0153727	0	0	0	0	0.0153727	0	0	gametogenetin binding protein 2	FALSE
MAPK9	ENSG00000050748	0.0153366	0	0	0	0	0.0153366	0	0	mitogen-activated protein kinase 9	FALSE
SNRPA	ENSG00000077312	0.0152823	0	0	0	0	0.0152823	0	0	small nuclear ribonucleoprotein polypeptide A	FALSE
TBCB	ENSG00000105254	0.0152516	0	0	0	0	0.0152516	0	0	tubulin folding cofactor B	FALSE
ATG3	ENSG00000144848	0.0152513	0	0	0	0	0.0152513	0	0	autophagy related 3	FALSE
TM4SF1	ENSG00000169908	0.0152269	0	0	0	0	0.0152269	0	0	transmembrane 4 L six family member 1	FALSE
NFU1	ENSG00000169599	0.015226	0	0	0	0	0.015226	0	0	NFU1 iron-sulfur cluster scaffold	FALSE
IFRD1	ENSG00000006652	0.0152106	0	0	0	0	0.0152106	0	0	interferon related developmental regulator 1	FALSE
EEF2K	ENSG00000103319	0.0406023	0	0	0	0	0.0152093	0.0368	0	eukaryotic elongation factor 2 kinase	FALSE
FAM173A	ENSG00000103254	0.0151969	0	0	0	0	0.0151969	0	0	family with sequence similarity 173 member A	FALSE
FAM107A	ENSG00000168309	0.0151883	0	0	0	0	0.0151883	0	0	family with sequence similarity 107 member A	FALSE
ECHDC1	ENSG00000093144	0.0151814	0	0	0	0	0.0151814	0	0	ethylmalonyl-CoA decarboxylase 1	FALSE
ZC3H3	ENSG00000014164	0.0151735	0	0	0	0	0.0151735	0	0	zinc finger CCCH-type containing 3	FALSE
RAB33A	ENSG00000134594	0.0151703	0	0	0	0	0.0151703	0	0	RAB33A, member RAS oncogene family	FALSE
SIPA1L1	ENSG00000197555	0.0309	0.0271156	0	0	0	0.0151377	0	0	signal induced proliferation associated 1 like 1	FALSE
CFL2	ENSG00000165410	0.0151377	0	0	0	0	0.0151377	0	0	cofilin 2	FALSE
C1orf43	ENSG00000143612	0.0151377	0	0	0	0	0.0151377	0	0	chromosome 1 open reading frame 43	FALSE
NDUFB11	ENSG00000147123	0.0151325	0	0	0	0	0.0151325	0	0	NADH:ubiquinone oxidoreductase subunit B11	FALSE
CORO2B	ENSG00000103647	0.0151269	0	0	0	0	0.0151269	0	0	coronin 2B	FALSE
HSPBP1	ENSG00000133265	0.0150936	0	0	0	0	0.0150936	0	0	HSPA (Hsp70) binding protein 1	FALSE
NEDD1	ENSG00000139350	0.0150907	0	0	0	0	0.0150907	0	0	NEDD1 gamma-tubulin ring complex targeting factor	FALSE
VMP1	ENSG00000062716	0.0150848	0	0	0	0	0.0150848	0	0	vacuole membrane protein 1	FALSE
SNAP23	ENSG00000092531	0.0150811	0	0	0	0	0.0150811	0	0	synaptosome associated protein 23	FALSE
GPD1L	ENSG00000152642	0.0150635	0	0	0	0	0.0150635	0	0	glycerol-3-phosphate dehydrogenase 1 like	FALSE
PIH1D1	ENSG00000104872	0.0150623	0	0	0	0	0.0150623	0	0	PIH1 domain containing 1	FALSE
ZNF415	ENSG00000170954	0.0150592	0	0	0	0	0.0150592	0	0	zinc finger protein 415	FALSE
AL683813.1	ENSG00000232611	0.0150523	0	0	0	0	0.0150523	0	0	novel transcript	FALSE
BHLHE40	ENSG00000134107	0.0168642	0.00143964	0	0	0	0.0150042	0.0068	0	basic helix-loop-helix family member e40	FALSE
SPOCK1	ENSG00000152377	0.0393504	0	0	0	0	0.0150014	0.0356	0	SPARC (osteonectin), cwcv and kazal like domains proteoglycan 1	FALSE
PGM1	ENSG00000079739	0.0186832	0	0	0	0	0.0149832	0.0148	0	phosphoglucomutase 1	FALSE
PCYT1B	ENSG00000102230	0.0205413	0	0	0	0	0.014965	0.0168	0	phosphate cytidylyltransferase 1, choline, beta	FALSE
CACNB2	ENSG00000165995	0.0149587	0	0	0	0	0.0149587	0	0	calcium voltage-gated channel auxiliary subunit beta 2	FALSE
NEK1	ENSG00000137601	0.0149547	0	0	0	0	0.0149547	0	0	NIMA related kinase 1	FALSE
C14orf119	ENSG00000179933	0.0149503	0	0	0	0	0.0149503	0	0	chromosome 14 open reading frame 119	FALSE
TTC17	ENSG00000052841	0.0149478	0	0	0	0	0.0149478	0	0	tetratricopeptide repeat domain 17	FALSE
DHX29	ENSG00000067248	0.0149377	0	0	0	0	0.0149377	0	0	DExH-box helicase 29	FALSE
DNER	ENSG00000187957	0.0189344	0	0	0	0	0.0149375	0.0152	0	delta/notch like EGF repeat containing	FALSE
ARHGDIA	ENSG00000141522	0.0149366	0	0	0	0	0.0149366	0	0	Rho GDP dissociation inhibitor alpha	FALSE
CISD2	ENSG00000145354	0.0341335	0	0	0	0	0.0149339	0.0304	0	CDGSH iron sulfur domain 2	FALSE
CYC1	ENSG00000179091	0.0149215	0	0	0	0	0.0149215	0	0	cytochrome c1	FALSE
SELENOF	ENSG00000183291	0.0149013	0	0	0	0	0.0149013	0	0	selenoprotein F	FALSE
NSDHL	ENSG00000147383	0.0148976	0	0	0	0	0.0148976	0	0	NAD(P) dependent steroid dehydrogenase-like	FALSE
CCDC152	ENSG00000198865	0.0148908	0	0	0	0	0.0148908	0	0	coiled-coil domain containing 152	FALSE
ELP1	ENSG00000070061	0.0148885	0	0	0	0	0.0148885	0	0	elongator complex protein 1	FALSE
CD99	ENSG00000002586	0.018447	0	0	0	0	0.014847	0.0144	0	CD99 molecule (Xg blood group)	FALSE
ZC3HAV1	ENSG00000105939	0.0148466	0	0	0	0	0.0148466	0	0	zinc finger CCCH-type containing, antiviral 1	FALSE
ELL2	ENSG00000118985	0.0148195	0	0	0	0	0.0148195	0	0	elongation factor for RNA polymerase II 2	FALSE
TTC9C	ENSG00000162222	0.0148125	0	0	0	0	0.0148125	0	0	tetratricopeptide repeat domain 9C	FALSE
H2AFX	ENSG00000188486	0.0551877	0	0	0	0	0.0147913	0.0514899	0	H2A histone family member X	FALSE
FUBP3	ENSG00000107164	0.0147843	0	0	0	0	0.0147843	0	0	far upstream element binding protein 3	FALSE
SPATS2L	ENSG00000196141	0.0147697	0	0	0	0	0.0147697	0	0	spermatogenesis associated serine rich 2 like	FALSE
VAPB	ENSG00000124164	0.0147688	0	0	0	0	0.0147688	0	0	VAMP associated protein B and C	FALSE
R3HCC1	ENSG00000104679	0.0147627	0	0	0	0	0.0147627	0	0	R3H domain and coiled-coil containing 1	FALSE
CDC42SE1	ENSG00000197622	0.0147497	0	0	0	0	0.0147497	0	0	CDC42 small effector 1	FALSE
VPS35L	ENSG00000103544	0.0147494	0	0	0	0	0.0147494	0	0	VPS35 endosomal protein sorting factor like	FALSE
TGFBR3	ENSG00000069702	0.0146995	0	0	0	0	0.0146995	0	0	transforming growth factor beta receptor 3	FALSE
ERI3	ENSG00000117419	0.0146875	0	0	0	0	0.0146875	0	0	ERI1 exoribonuclease family member 3	FALSE
SLC14A1	ENSG00000141469	0.0146873	0	0	0	0	0.0146873	0	0	solute carrier family 14 member 1 (Kidd blood group)	FALSE
SMAD9	ENSG00000120693	0.0146841	0	0	0	0	0.0146841	0	0	SMAD family member 9	FALSE
SNX27	ENSG00000143376	0.0480787	0	0	0	0	0.0146816	0.0444083	0	sorting nexin 27	FALSE
PFDN5	ENSG00000123349	0.0146695	0	0	0	0	0.0146695	0	0	prefoldin subunit 5	FALSE
FTX	ENSG00000230590	0.0146508	0	0	0	0	0.0146508	0	0	FTX transcript, XIST regulator	FALSE
KCNH3	ENSG00000135519	0.0146496	0	0	0	0	0.0146496	0	0	potassium voltage-gated channel subfamily H member 3	FALSE
GSPT2	ENSG00000189369	0.0146479	0	0	0	0	0.0146479	0	0	G1 to S phase transition 2	FALSE
PYCR3	ENSG00000104524	0.0146356	0	0	0	0	0.0146356	0	0	pyrroline-5-carboxylate reductase 3	FALSE
ALAS1	ENSG00000023330	0.0167352	0	0	0	0	0.0146352	0.0084	0	5'-aminolevulinate synthase 1	FALSE
LAP3	ENSG00000002549	0.0146231	0	0	0	0	0.0146231	0	0	leucine aminopeptidase 3	FALSE
YPEL3	ENSG00000090238	0.0146213	0	0	0	0	0.0146213	0	0	yippee like 3	FALSE
GLIS1	ENSG00000174332	0.0146204	0	0	0	0	0.0146204	0	0	GLIS family zinc finger 1	FALSE
CPEB4	ENSG00000113742	0.0146144	0	0	0	0	0.0146144	0	0	cytoplasmic polyadenylation element binding protein 4	FALSE
CAB39	ENSG00000135932	0.0146142	0	0	0	0	0.0146142	0	0	calcium binding protein 39	FALSE
SH3GL2	ENSG00000107295	0.0340513	0	0	0	0	0.0146051	0.0304	0	SH3 domain containing GRB2 like 2, endophilin A1	FALSE
MLEC	ENSG00000110917	0.0145946	0	0	0	0	0.0145946	0	0	malectin	FALSE
TFRC	ENSG00000072274	0.0347949	0	0	0	0	0.0145719	0.031152	0	transferrin receptor	FALSE
NGDN	ENSG00000129460	0.0145589	0	0	0	0	0.0145589	0	0	neuroguidin	FALSE
OGFRL1	ENSG00000119900	0.0145544	0	0	0	0	0.0145544	0	0	opioid growth factor receptor like 1	FALSE
USO1	ENSG00000138768	0.0145536	0	0	0	0	0.0145536	0	0	USO1 vesicle transport factor	FALSE
PGP	ENSG00000184207	0.018148	0	0	0	0	0.014548	0.0144	0	phosphoglycolate phosphatase	FALSE
MPP1	ENSG00000130830	0.014548	0	0	0	0	0.014548	0	0	membrane palmitoylated protein 1	FALSE
NAMPT	ENSG00000105835	0.0426454	0	0	0	0	0.0145373	0.0390111	0	nicotinamide phosphoribosyltransferase	FALSE
TUBGCP6	ENSG00000128159	0.0145264	0	0	0	0	0.0145264	0	0	tubulin gamma complex associated protein 6	FALSE
EXOSC10	ENSG00000171824	0.0145261	0	0	0	0	0.0145261	0	0	exosome component 10	FALSE
SCD	ENSG00000099194	0.0625066	0	0	0	0	0.0145181	0.0588771	0	stearoyl-CoA desaturase	FALSE
H1FX	ENSG00000184897	0.0145178	0	0	0	0	0.0145178	0	0	H1 histone family member X	FALSE
PPME1	ENSG00000214517	0.0368826	0	0	0	0	0.014508	0.0332556	0	protein phosphatase methylesterase 1	FALSE
RHPN2	ENSG00000131941	0.0144843	0	0	0	0	0.0144843	0	0	rhophilin Rho GTPase binding protein 2	FALSE
YARS	ENSG00000134684	0.0144683	0	0	0	0	0.0144683	0	0	tyrosyl-tRNA synthetase	FALSE
LRP1B	ENSG00000168702	0.0408995	0.00294848	0	0	0	0.0144655	0.0369556	0	LDL receptor related protein 1B	FALSE
HIST1H4C	ENSG00000197061	0.0144621	0	0	0	0	0.0144621	0	0	histone cluster 1 H4 family member c	FALSE
MBP	ENSG00000197971	0.0521234	0	0	0	0	0.0144452	0.0485121	0	myelin basic protein	FALSE
SPARCL1	ENSG00000152583	0.0435052	0	0	0	0	0.0144208	0.0399	0	SPARC like 1	FALSE
HIST1H2AC	ENSG00000180573	0.0144167	0	0	0	0	0.0144167	0	0	histone cluster 1 H2A family member c	FALSE
LONP1	ENSG00000196365	0.0144088	0	0	0	0	0.0144088	0	0	lon peptidase 1, mitochondrial	FALSE
CPE	ENSG00000109472	0.0490349	0	0	0	0	0.0144083	0.0454328	0	carboxypeptidase E	FALSE
CCND2	ENSG00000118971	0.0143965	0	0	0	0	0.0143965	0	0	cyclin D2	FALSE
ILF2	ENSG00000143621	0.0143948	0	0	0	0	0.0143948	0	0	interleukin enhancer binding factor 2	FALSE
SGCE	ENSG00000127990	0.0143947	0	0	0	0	0.0143947	0	0	sarcoglycan epsilon	FALSE
SRI	ENSG00000075142	0.0143766	0	0	0	0	0.0143766	0	0	sorcin	FALSE
GAREM1	ENSG00000141441	0.0143704	0	0	0	0	0.0143704	0	0	GRB2 associated regulator of MAPK1 subtype 1	FALSE
KPNA6	ENSG00000025800	0.0143236	0	0	0	0	0.0143236	0	0	karyopherin subunit alpha 6	FALSE
DAB1	ENSG00000173406	0.191951	0	0	0	0	0.0143194	0.0312	0.18256	DAB adaptor protein 1	FALSE
MAP2K1	ENSG00000169032	0.046424	0	0	0	0	0.0143181	0.0428444	0	mitogen-activated protein kinase kinase 1	FALSE
PRKAR1B	ENSG00000188191	0.0231787	0	0	0	0	0.0143148	0.0196	0	protein kinase cAMP-dependent type I regulatory subunit beta	FALSE
UBE2H	ENSG00000186591	0.014313	0	0	0	0	0.014313	0	0	ubiquitin conjugating enzyme E2 H	FALSE
ZBTB48	ENSG00000204859	0.0143081	0	0	0	0	0.0143081	0	0	zinc finger and BTB domain containing 48	FALSE
Z99129.4	ENSG00000279453	0.0143079	0	0	0	0	0.0143079	0	0	TEC	FALSE
TGFBR1	ENSG00000106799	0.014305	0	0	0	0	0.014305	0	0	transforming growth factor beta receptor 1	FALSE
ZFAND2A	ENSG00000178381	0.0142991	0	0	0	0	0.0142991	0	0	zinc finger AN1-type containing 2A	FALSE
SERINC5	ENSG00000164300	0.171761	0.168192	0	0	0	0.0142781	0	0	serine incorporator 5	FALSE
REEP5	ENSG00000129625	0.0179666	0	0	0	0	0.0142663	0.0144	0	receptor accessory protein 5	FALSE
POGZ	ENSG00000143442	0.0142628	0	0	0	0	0.0142628	0	0	pogo transposable element derived with ZNF domain	FALSE
DPY30	ENSG00000162961	0.0142614	0	0	0	0	0.0142614	0	0	dpy-30 histone methyltransferase complex regulatory subunit	FALSE
P2RY14	ENSG00000174944	0.0142472	0	0	0	0	0.0142472	0	0	purinergic receptor P2Y14	FALSE
MEIS2	ENSG00000134138	0.0142342	0	0	0	0	0.0142342	0	0	Meis homeobox 2	FALSE
DIPK1B	ENSG00000165716	0.0142201	0	0	0	0	0.0142201	0	0	divergent protein kinase domain 1B	FALSE
KIAA1549L	ENSG00000110427	0.0142182	0	0	0	0	0.0142182	0	0	KIAA1549 like	FALSE
SEMA6D	ENSG00000137872	0.0142087	0	0	0	0	0.0142087	0	0	semaphorin 6D	FALSE
PEF1	ENSG00000162517	0.0141994	0	0	0	0	0.0141994	0	0	penta-EF-hand domain containing 1	FALSE
PCNX2	ENSG00000135749	0.0141992	0	0	0	0	0.0141992	0	0	pecanex 2	FALSE
CASTOR3	ENSG00000239521	0.39902	0.395472	0	0	0	0.0141908	0	0	CASTOR family member 3	FALSE
UQCRC1	ENSG00000010256	0.0335467	0	0	0	0	0.0141868	0.03	0	ubiquinol-cytochrome c reductase core protein 1	FALSE
KCNN2	ENSG00000080709	0.18819	0.184645	0	0	0	0.0141792	0	0	potassium calcium-activated channel subfamily N member 2	FALSE
STAM	ENSG00000136738	0.0141762	0	0	0	0	0.0141762	0	0	signal transducing adaptor molecule	FALSE
ATP11C	ENSG00000101974	0.0141616	0	0	0	0	0.0141616	0	0	ATPase phospholipid transporting 11C	FALSE
RPL11	ENSG00000142676	0.0141557	0	0	0	0	0.0141557	0	0	ribosomal protein L11	FALSE
UBC	ENSG00000150991	0.0401383	0	0	0	0	0.0141533	0.0366	0	ubiquitin C	FALSE
CORO1C	ENSG00000110880	0.0141479	0	0	0	0	0.0141479	0	0	coronin 1C	FALSE
SCAF11	ENSG00000139218	0.0141453	0	0	0	0	0.0141453	0	0	SR-related CTD associated factor 11	FALSE
RNPC3	ENSG00000185946	0.0141439	0	0	0	0	0.0141439	0	0	RNA binding region (RNP1, RRM) containing 3	FALSE
EBF1	ENSG00000164330	0.0141397	0	0	0	0	0.0141397	0	0	EBF transcription factor 1	FALSE
HAGH	ENSG00000063854	0.0141156	0	0	0	0	0.0141156	0	0	hydroxyacylglutathione hydrolase	FALSE
SLC35E1	ENSG00000127526	0.0141127	0	0	0	0	0.0141127	0	0	solute carrier family 35 member E1	FALSE
PHAX	ENSG00000164902	0.0141056	0	0	0	0	0.0141056	0	0	phosphorylated adaptor for RNA export	FALSE
LRRFIP1	ENSG00000124831	0.0140643	0	0	0	0	0.0140643	0	0	LRR binding FLII interacting protein 1	FALSE
RIC8A	ENSG00000177963	0.0140598	0	0	0	0	0.0140598	0	0	RIC8 guanine nucleotide exchange factor A	FALSE
KIF1B	ENSG00000054523	0.0140456	0	0	0	0	0.0140456	0	0	kinesin family member 1B	FALSE
MRFAP1L1	ENSG00000178988	0.0140434	0	0	0	0	0.0140434	0	0	Morf4 family associated protein 1 like 1	FALSE
ANKRD44	ENSG00000065413	0.0140161	0	0	0	0	0.0140161	0	0	ankyrin repeat domain 44	FALSE
DDX10	ENSG00000178105	0.014012	0	0	0	0	0.014012	0	0	DEAD-box helicase 10	FALSE
ARL6	ENSG00000113966	0.0140038	0	0	0	0	0.0140038	0	0	ADP ribosylation factor like GTPase 6	FALSE
ZNRF1	ENSG00000186187	0.0139954	0	0	0	0	0.0139954	0	0	zinc and ring finger 1	FALSE
ACTR1A	ENSG00000138107	0.0139906	0	0	0	0	0.0139906	0	0	actin related protein 1A	FALSE
ZC3H15	ENSG00000065548	0.0139789	0	0	0	0	0.0139789	0	0	zinc finger CCCH-type containing 15	FALSE
RUNDC3B	ENSG00000105784	0.0139768	0	0	0	0	0.0139768	0	0	RUN domain containing 3B	FALSE
KIAA0100	ENSG00000007202	0.0139699	0	0	0	0	0.0139699	0	0	KIAA0100	FALSE
MARF1	ENSG00000166783	0.0139686	0	0	0	0	0.0139686	0	0	meiosis regulator and mRNA stability factor 1	FALSE
C12orf43	ENSG00000157895	0.0139681	0	0	0	0	0.0139681	0	0	chromosome 12 open reading frame 43	FALSE
SNAP91	ENSG00000065609	0.37849	0	0	0	0.375	0.0139597	0	0	synaptosome associated protein 91	FALSE
TWF1	ENSG00000151239	0.013948	0	0	0	0	0.013948	0	0	twinfilin actin binding protein 1	FALSE
BCL2L2	ENSG00000129473	0.0139384	0	0	0	0	0.0139384	0	0	BCL2 like 2	FALSE
STOML2	ENSG00000165283	0.0202828	0	0	0	0	0.0139314	0.0168	0	stomatin like 2	FALSE
TMEFF2	ENSG00000144339	0.0476826	0	0	0	0	0.0139303	0.0442	0	transmembrane protein with EGF like and two follistatin like domains 2	FALSE
NIF3L1	ENSG00000196290	0.0139299	0	0	0	0	0.0139299	0	0	NGG1 interacting factor 3 like 1	FALSE
IDH3B	ENSG00000101365	0.0139138	0	0	0	0	0.0139138	0	0	isocitrate dehydrogenase (NAD(+)) 3 beta	FALSE
C3orf14	ENSG00000114405	0.013908	0	0	0	0	0.013908	0	0	chromosome 3 open reading frame 14	FALSE
TRIM14	ENSG00000106785	0.0138935	0	0	0	0	0.0138935	0	0	tripartite motif containing 14	FALSE
GAP43	ENSG00000172020	0.0534419	0	0	0	0	0.0138882	0.0499699	0	growth associated protein 43	FALSE
ADCY9	ENSG00000162104	0.0138766	0	0	0	0	0.0138766	0	0	adenylate cyclase 9	FALSE
BCLAF1	ENSG00000029363	0.013876	0	0	0	0	0.013876	0	0	BCL2 associated transcription factor 1	FALSE
UQCRQ	ENSG00000164405	0.013873	0	0	0	0	0.013873	0	0	ubiquinol-cytochrome c reductase complex III subunit VII	FALSE
SLC23A2	ENSG00000089057	0.0138654	0	0	0	0	0.0138654	0	0	solute carrier family 23 member 2	FALSE
GNAS	ENSG00000087460	0.0138483	0	0	0	0	0.0138483	0	0	GNAS complex locus	FALSE
SYBU	ENSG00000147642	0.013842	0	0	0	0	0.013842	0	0	syntabulin	FALSE
EPAS1	ENSG00000116016	0.0138342	0	0	0	0	0.0138342	0	0	endothelial PAS domain protein 1	FALSE
OBSL1	ENSG00000124006	0.0138247	0	0	0	0	0.0138247	0	0	obscurin like 1	FALSE
CDC34	ENSG00000099804	0.0138165	0	0	0	0	0.0138165	0	0	cell division cycle 34	FALSE
MIDN	ENSG00000167470	0.013809	0	0	0	0	0.013809	0	0	midnolin	FALSE
STEAP2	ENSG00000157214	0.0137986	0	0	0	0	0.0137986	0	0	STEAP2 metalloreductase	FALSE
NDUFA1	ENSG00000125356	0.0137879	0	0	0	0	0.0137879	0	0	NADH:ubiquinone oxidoreductase subunit A1	FALSE
FGF14	ENSG00000102466	0.0393559	0	0	0	0	0.0137793	0.0359111	0	fibroblast growth factor 14	FALSE
RHOA	ENSG00000067560	0.0137755	0	0	0	0	0.0137755	0	0	ras homolog family member A	FALSE
CETN2	ENSG00000147400	0.0137657	0	0	0	0	0.0137657	0	0	centrin 2	FALSE
PSMB5	ENSG00000100804	0.013731	0	0	0	0	0.013731	0	0	proteasome subunit beta 5	FALSE
NSMCE1	ENSG00000169189	0.0137286	0	0	0	0	0.0137286	0	0	NSE1 homolog, SMC5-SMC6 complex component	FALSE
SLC17A7	ENSG00000104888	0.0482234	0	0	0	0	0.0137177	0.044794	0	solute carrier family 17 member 7	FALSE
UBN2	ENSG00000157741	0.0137167	0	0	0	0	0.0137167	0	0	ubinuclein 2	FALSE
MRPL4	ENSG00000105364	0.0137156	0	0	0	0	0.0137156	0	0	mitochondrial ribosomal protein L4	FALSE
SAC3D1	ENSG00000168061	0.0137131	0	0	0	0	0.0137131	0	0	SAC3 domain containing 1	FALSE
SMAP2	ENSG00000084070	0.0137111	0	0	0	0	0.0137111	0	0	small ArfGAP2	FALSE
CCT3	ENSG00000163468	0.0137062	0	0	0	0	0.0137062	0	0	chaperonin containing TCP1 subunit 3	FALSE
NDUFAF1	ENSG00000137806	0.0136861	0	0	0	0	0.0136861	0	0	NADH:ubiquinone oxidoreductase complex assembly factor 1	FALSE
TMEM70	ENSG00000175606	0.0136689	0	0	0	0	0.0136689	0	0	transmembrane protein 70	FALSE
LY6H	ENSG00000176956	0.01366	0	0	0	0	0.01366	0	0	lymphocyte antigen 6 family member H	FALSE
ELOVL7	ENSG00000164181	0.0136586	0	0	0	0	0.0136586	0	0	ELOVL fatty acid elongase 7	FALSE
DDX42	ENSG00000198231	0.0136547	0	0	0	0	0.0136547	0	0	DEAD-box helicase 42	FALSE
MICOS13	ENSG00000174917	0.0136505	0	0	0	0	0.0136505	0	0	mitochondrial contact site and cristae organizing system subunit 13	FALSE
RNF182	ENSG00000180537	0.0302112	0	0	0	0	0.0136447	0.0268	0	ring finger protein 182	FALSE
S1PR1	ENSG00000170989	0.0306102	0	0	0	0	0.0136407	0.0272	0	sphingosine-1-phosphate receptor 1	FALSE
SYPL1	ENSG00000008282	0.193373	0.189966	0	0	0	0.0136296	0	0	synaptophysin like 1	FALSE
NTMT1	ENSG00000148335	0.0136296	0	0	0	0	0.0136296	0	0	N-terminal Xaa-Pro-Lys N-methyltransferase 1	FALSE
CABP1	ENSG00000157782	0.0136218	0	0	0	0	0.0136218	0	0	calcium binding protein 1	FALSE
HS2ST1	ENSG00000153936	0.0136175	0	0	0	0	0.0136175	0	0	heparan sulfate 2-O-sulfotransferase 1	FALSE
ZNF302	ENSG00000089335	0.0136055	0	0	0	0	0.0136055	0	0	zinc finger protein 302	FALSE
PNKD	ENSG00000127838	0.0135711	0	0	0	0	0.0135711	0	0	PNKD metallo-beta-lactamase domain containing	FALSE
ITGAV	ENSG00000138448	0.0135695	0	0	0	0	0.0135695	0	0	integrin subunit alpha V	FALSE
HSDL2	ENSG00000119471	0.0135649	0	0	0	0	0.0135649	0	0	hydroxysteroid dehydrogenase like 2	FALSE
LPGAT1	ENSG00000123684	0.0135503	0	0	0	0	0.0135503	0	0	lysophosphatidylglycerol acyltransferase 1	FALSE
PPP1R14C	ENSG00000198729	0.013537	0	0	0	0	0.013537	0	0	protein phosphatase 1 regulatory inhibitor subunit 14C	FALSE
XRCC2	ENSG00000196584	0.0135333	0	0	0	0	0.0135333	0	0	X-ray repair cross complementing 2	FALSE
PTOV1	ENSG00000104960	0.0135156	0	0	0	0	0.0135156	0	0	PTOV1 extended AT-hook containing adaptor protein	FALSE
SF3B1	ENSG00000115524	0.0134809	0	0	0	0	0.0134809	0	0	splicing factor 3b subunit 1	FALSE
SSR4	ENSG00000180879	0.0134678	0	0	0	0	0.0134678	0	0	signal sequence receptor subunit 4	FALSE
ZNF800	ENSG00000048405	0.0134294	0	0	0	0	0.0134294	0	0	zinc finger protein 800	FALSE
TEAD1	ENSG00000187079	0.0134215	0	0	0	0	0.0134215	0	0	TEA domain transcription factor 1	FALSE
SHTN1	ENSG00000187164	0.0134207	0	0	0	0	0.0134207	0	0	shootin 1	FALSE
SCN2A	ENSG00000136531	1	0	0	1	0	0.0134138	0	0	sodium voltage-gated channel alpha subunit 2	FALSE
TMEM132A	ENSG00000006118	0.0134016	0	0	0	0	0.0134016	0	0	transmembrane protein 132A	FALSE
PCBP1	ENSG00000169564	0.0133879	0	0	0	0	0.0133879	0	0	poly(rC) binding protein 1	FALSE
SNRNP27	ENSG00000124380	0.0133849	0	0	0	0	0.0133849	0	0	small nuclear ribonucleoprotein U4/U6.U5 subunit 27	FALSE
SLC25A12	ENSG00000115840	0.236221	0	0	0	0	0.0133837	0	0.232875	solute carrier family 25 member 12	FALSE
IPO11	ENSG00000086200	0.0133798	0	0	0	0	0.0133798	0	0	importin 11	FALSE
BRINP1	ENSG00000078725	0.0133757	0	0	0	0	0.0133757	0	0	BMP/retinoic acid inducible neural specific 1	FALSE
MT1X	ENSG00000187193	0.0133678	0	0	0	0	0.0133678	0	0	metallothionein 1X	FALSE
DISP2	ENSG00000140323	0.0133676	0	0	0	0	0.0133676	0	0	dispatched RND transporter family member 2	FALSE
FZD7	ENSG00000155760	0.0133632	0	0	0	0	0.0133632	0	0	frizzled class receptor 7	FALSE
B3GNTL1	ENSG00000175711	0.0133557	0	0	0	0	0.0133557	0	0	UDP-GlcNAc:betaGal beta-1,3-N-acetylglucosaminyltransferase like 1	FALSE
DCAKD	ENSG00000172992	0.0133448	0	0	0	0	0.0133448	0	0	dephospho-CoA kinase domain containing	FALSE
CCDC3	ENSG00000151468	0.0133376	0	0	0	0	0.0133376	0	0	coiled-coil domain containing 3	FALSE
CFAP70	ENSG00000156042	0.0133327	0	0	0	0	0.0133327	0	0	cilia and flagella associated protein 70	FALSE
DIPK1A	ENSG00000154511	0.0133321	0	0	0	0	0.0133321	0	0	divergent protein kinase domain 1A	FALSE
NOSIP	ENSG00000142546	0.0133298	0	0	0	0	0.0133298	0	0	nitric oxide synthase interacting protein	FALSE
ZNF34	ENSG00000196378	0.0133199	0	0	0	0	0.0133199	0	0	zinc finger protein 34	FALSE
TBCC	ENSG00000124659	0.0268186	0	0	0	0	0.0132743	0.0235	0	tubulin folding cofactor C	FALSE
ZC3H12C	ENSG00000149289	0.187412	0.184096	0	0	0	0.0132655	0	0	zinc finger CCCH-type containing 12C	FALSE
NREP	ENSG00000134986	0.0132629	0	0	0	0	0.0132629	0	0	neuronal regeneration related protein	FALSE
[truncated: 1,200 more rows]
